# Supplementary material for: Predicting tumor response to drugs based on gene-expression biomarkers of sensitivity learned from cancer cell lines
Source: BMC Genomics. 2021 Apr 15;22:272. doi: 10.1186/s12864-021-07581-7 (PMC8048084; doi:10.1186/s12864-021-07581-7)
Supplement: Supplementary file 6 — Additional file 6: Table S5. Predicted ln (IC50) values for all TCGA RNA-seq samples [file 12864_2021_7581_MOESM6_ESM.xlsx]

## Sheet: all_tcga_tumor_predicted
TCGA Name	Tumor Code	1047_Nutlin-3a_	1909_Venetoclax	1003_Camptothecin	1088_Irinotecan	1190_Gemcitabine	1372_Trametinib	1814_Nelarabine	1563_EPZ5676	252_WZ3105	1931_MIRA-1	1248_Daporinad	1012_Vorinostat	1026_Tanespimycin	1494_SN-38	1089_Oxaliplatin	211_TL-2-105	1526_Refametinib	1375_Temozolomide	1014_Refametinib	1808_Topotecan	1498_Selumetinib	449_CD532	1941_Sepantronium_bromide	1802_Zoledronate	1085_Sorafenib	1806_Oxaliplatin	1001_AICA_Ribonucleotide	1060_PD0325901	1928_I-BRD9	1051_Alisertib	1594_OSI-027	1079_Dasatinib	1809_Teniposide	1237_EPZ004777	1818_Vincristine	427_Ara-G	301_PHA-793887	1373_Dabrafenib	2048_Vinorelbine	1005_Cisplatin	264_ACY-1215	1564_SCH772984	1177_Niraparib	222_BX-912	1013_Nilotinib	1804_Acetalax	1179_MK-1775	1910_ABT737
TCGA-OR-A5J1-01A-11R-A29S-07	acc	4.067	2.314	-1.807	3.143	0.828	0.729	6.092	5.549	1.674	5.563	-2.622	1.681	-0.177	-3.938	4.227	3.763	2.001	6.27	1.781	0.659	1.979	0.051	-3.24	3.756	2.629	5.279	8.313	0.962	4.544	1.987	4.617	2.041	0.715	5.207	-1.904	5.384	3.716	4.762	-3.018	3.692	1.798	3.356	4.388	2.658	3.472	5.229	0.994	2.469
TCGA-OR-A5J2-01A-11R-A29S-07	acc	5.066	2.229	-2.05	3.16	0.269	-0.366	6.082	5.754	2.125	5.695	-2.069	1.881	-0.027	-4.08	4.138	3.749	1.679	6.426	1.596	0.199	1.641	0.376	-2.679	3.768	2.979	5.465	8.402	0.693	4.774	2.003	4.651	1.66	0.749	5.285	-1.604	5.408	3.892	4.732	-2.621	3.584	1.679	2.792	4.286	2.871	3.558	5.055	1.028	2.471
TCGA-OR-A5J3-01A-11R-A29S-07	acc	4.316	2.453	-1.699	3.293	1.265	0.219	6.077	5.641	2.714	5.724	-1.982	1.932	0.81	-3.859	4.068	4.121	1.729	6.266	1.57	0.651	1.622	0.591	-2.033	3.915	2.864	5.221	8.389	0.803	4.614	2.076	4.457	1.676	0.982	5.141	-1.311	5.471	4.196	4.794	-2.638	3.781	1.852	2.966	4.411	2.976	3.758	4.797	1.138	2.535
TCGA-OR-A5J5-01A-11R-A29S-07	acc	4.91	2.348	-1.994	3.016	0.409	0.533	6.122	5.657	0.923	5.582	-2.894	1.856	-0.167	-4.183	4.196	3.733	2.125	6.161	1.8	0.445	2.081	0.011	-3.766	3.849	2.736	5.282	8.368	0.975	4.529	1.81	4.336	1.945	0.492	5.074	-1.838	5.334	3.34	4.942	-3.103	3.525	1.697	3.058	4.243	2.723	3.466	4.688	0.854	2.299
TCGA-OR-A5J6-01A-31R-A29S-07	acc	4.555	2.311	-2.097	2.866	0.084	0.877	6.123	5.75	2.25	5.641	-2.583	1.861	0.56	-4.139	4.097	3.979	1.971	6.319	1.617	0.361	1.99	0.26	-2.139	3.889	2.694	5.113	8.374	0.857	4.657	2.334	4.428	1.385	0.527	5.209	-1.212	5.275	3.916	4.111	-2.417	3.6	1.813	3.441	4.342	2.987	3.38	4.761	0.961	2.336
TCGA-OR-A5J7-01A-11R-A29S-07	acc	4.622	2.315	-2.143	3.004	0.369	0.792	6.083	5.675	2.442	5.636	-2.58	1.904	0.499	-3.945	4.212	3.967	1.805	6.232	1.648	0.268	1.465	0.228	-2.951	3.806	2.826	5.127	8.373	0.645	4.674	1.951	4.582	1.773	0.675	5.185	-1.437	5.475	3.911	4.793	-2.925	3.584	1.812	3.035	4.261	2.994	3.513	4.997	0.786	2.458
TCGA-OR-A5J8-01A-11R-A29S-07	acc	4.505	2.302	-2.344	2.59	-0.9	-0.558	5.98	5.732	0.674	5.538	-2.609	1.912	-0.546	-4.366	4.112	4.092	1.383	6.135	0.77	0.004	1.552	0.434	-3.946	3.818	2.972	5.267	8.144	0.047	4.656	1.523	4.909	0.732	0.211	5.172	-2.055	5.288	3.417	4.072	-3.318	3.209	1.738	2.432	3.748	2.72	3.275	4.915	0.859	2.235
TCGA-OR-A5J9-01A-11R-A29S-07	acc	4.36	2.147	-1.969	3.216	0.427	0.223	6.142	5.566	2.047	5.641	-2.555	1.662	0.794	-3.821	3.986	3.532	2.011	6.244	1.516	0.493	1.858	0.267	-2.562	3.783	2.721	5.312	8.592	0.612	4.676	1.802	4.939	1.878	0.644	5.183	-1.988	5.389	3.829	4.726	-2.828	3.526	1.518	2.886	4.262	2.587	3.399	4.842	0.777	1.969
TCGA-OR-A5JA-01A-11R-A29S-07	acc	4.526	2.28	-1.981	3.148	0.587	0.529	6.092	5.595	2.539	5.633	-2.568	1.804	1.072	-4.07	4.062	3.96	1.828	6.32	1.636	0.426	1.789	0.303	-2.663	3.811	2.805	5.2	8.32	0.79	4.553	1.977	4.475	1.65	0.754	5.088	-1.713	5.407	4.103	4.818	-2.756	3.415	1.609	2.983	4.267	2.916	3.354	4.712	0.916	2.085
TCGA-OR-A5JB-01A-11R-A29S-07	acc	5.33	2.455	-2.534	2.683	-1.062	-0.248	6.153	5.62	0.517	5.868	-2.876	1.886	-0.915	-4.568	4.269	4.171	1.292	6.191	1.018	0.011	1.441	0.609	-4.158	3.798	3.272	5.3	7.974	0.251	4.804	2.002	4.057	0.628	0.687	5.333	-1.245	5.434	2.97	4.183	-2.56	2.939	2.522	2.51	4.283	2.973	3.77	5.445	0.89	2.594
TCGA-OR-A5JC-01A-11R-A29S-07	acc	3.907	2.41	-2.053	3.1	0.313	0.572	6.141	5.655	2.567	5.621	-2.69	1.787	0.726	-4.058	4.134	3.955	1.849	6.304	1.528	0.53	1.771	0.246	-2.713	3.798	2.795	5.284	8.367	0.912	4.586	1.996	4.511	1.719	0.778	5.223	-1.529	5.389	4.062	4.864	-2.582	3.482	1.775	2.98	4.326	3.07	3.326	5.164	0.941	2.296
TCGA-OR-A5JD-01A-11R-A29S-07	acc	4.262	2.426	-1.907	3.084	0.463	0.148	6.154	5.697	1.689	5.788	-2.258	1.876	0.107	-3.995	4.169	4.134	1.784	6.334	1.635	0.384	1.677	0.421	-2.98	3.892	2.779	5.329	8.322	0.918	4.506	2.164	4.468	1.428	0.7	5.215	-1.372	5.458	3.914	4.702	-2.422	3.576	1.934	2.974	4.484	3.21	3.4	5.32	1.096	2.396
TCGA-OR-A5JE-01A-11R-A29S-07	acc	4.081	2.265	-1.789	3.206	0.852	0.476	6.104	5.536	2.02	5.67	-3.008	1.654	0.37	-3.953	4.14	3.89	1.626	6.241	1.373	0.713	1.824	0.226	-2.586	3.812	2.757	5.26	8.377	0.637	4.625	1.941	4.708	1.779	0.808	5.195	-1.544	5.385	3.779	4.531	-3.01	3.69	1.687	2.838	4.395	2.878	3.341	4.935	0.837	2.099
TCGA-OR-A5JF-01A-11R-A29S-07	acc	4.155	2.422	-1.818	3.218	0.963	-0.05	6.232	5.75	2.538	5.713	-1.924	1.872	0.608	-3.909	4.145	3.748	1.72	6.368	1.365	0.61	1.684	0.444	-3.083	3.898	2.944	5.313	8.33	0.697	4.714	2.042	4.72	1.484	0.879	5.284	-1.145	5.499	4.108	4.843	-2.445	3.684	1.872	2.867	4.535	3.13	3.703	5.128	1.206	2.475
TCGA-OR-A5JG-01A-11R-A29S-07	acc	4.965	2.324	-1.953	3.06	0.391	0.254	6.101	5.629	2.425	5.66	-2.842	1.896	0.567	-4.092	4.02	4.034	1.765	6.239	1.369	0.441	1.667	0.352	-2.429	3.918	2.767	5.297	8.375	0.572	4.58	1.9	4.618	1.753	0.671	5.146	-1.527	5.466	4.051	4.746	-2.925	3.49	1.754	2.895	4.397	2.985	3.824	4.771	0.82	2.284
TCGA-OR-A5JI-01A-11R-A29S-07	acc	4.757	2.405	-1.999	3.045	0.082	0.429	6.209	5.787	2.517	5.754	-2.435	1.964	0.561	-4.012	4.306	4.138	1.76	6.361	1.465	0.252	1.834	0.507	-2.568	3.932	2.961	5.452	8.405	0.963	4.744	2.165	4.533	1.251	0.868	5.258	-1.42	5.51	3.995	4.767	-2.594	3.769	1.826	3.179	4.484	3.06	3.461	5.158	1.096	2.447
TCGA-OR-A5JJ-01A-11R-A29S-07	acc	4.32	2.263	-2.119	2.946	0.3	0.224	6.064	5.629	2.19	5.656	-2.663	1.74	0.163	-4.175	3.998	3.806	2.041	6.134	1.849	0.291	1.955	0.094	-3.005	3.801	2.789	5.424	8.5	0.909	4.624	1.857	4.564	1.675	0.816	5.171	-1.514	5.447	3.84	4.749	-2.848	3.427	1.718	2.857	4.297	2.815	3.558	4.683	0.838	2.186
TCGA-OR-A5JK-01A-11R-A29S-07	acc	4.045	2.12	-2.366	2.639	-0.228	0.378	6.071	5.549	1.973	5.587	-2.656	1.773	0.565	-4.246	3.956	3.843	1.806	6.3	1.441	0.025	1.663	0.329	-2.92	3.694	2.661	5.228	8.118	0.7	4.473	2.066	4.594	1.377	0.404	5.081	-1.576	5.231	3.772	4.567	-2.88	3.289	1.703	3.072	4.243	2.718	3.254	5.387	0.844	2.094
TCGA-OR-A5JL-01A-11R-A29S-07	acc	4.644	2.337	-1.983	2.984	0.768	0.449	6.069	5.63	2.062	5.77	-2.223	1.9	0.259	-3.993	4.159	3.754	1.819	6.401	1.514	0.382	1.789	0.234	-3.145	3.703	2.686	5.084	8.409	0.603	4.682	2.265	4.666	1.882	0.793	5.193	-1.61	5.402	3.984	4.674	-2.548	3.444	1.813	2.98	4.274	3.051	3.169	5.222	0.858	2.345
TCGA-OR-A5JM-01A-11R-A29S-07	acc	4.056	2.272	-2.218	2.747	0.061	-0.452	6.06	5.662	2.35	5.673	-3.061	1.73	0.383	-4.249	4.03	3.893	1.736	6.259	1.392	0.471	1.614	0.219	-3.04	3.812	2.794	5.303	8.394	0.451	4.775	1.909	4.527	1.707	0.389	5.242	-1.733	5.452	3.98	4.787	-2.845	3.394	1.72	2.388	4.251	2.772	3.658	4.827	1.01	2.336
TCGA-OR-A5JO-01A-11R-A29S-07	acc	4.429	2.201	-2.29	2.798	-0.317	0.65	5.949	5.641	1.155	5.647	-2.49	1.912	-0.135	-4.298	4.161	4.027	1.661	6.28	1.304	-0.002	1.611	0.304	-3.502	3.849	2.749	5.131	8.215	0.499	4.791	2.261	4.643	0.887	0.507	5.224	-1.387	5.351	3.648	4.389	-2.501	3.27	1.929	3.164	4.204	2.953	3.075	5.257	0.995	1.9
TCGA-OR-A5JP-01A-11R-A29S-07	acc	3.94	2.374	-1.763	3.166	1.001	0.29	6.089	5.7	2.131	5.644	-2.801	1.896	0.413	-3.956	4.148	4.125	1.679	6.282	1.561	0.818	1.97	0.199	-2.872	3.792	2.953	5.214	8.422	0.674	4.649	1.705	4.405	1.488	0.921	5.195	-1.51	5.452	3.737	4.664	-2.663	3.684	1.75	2.819	4.317	3.091	3.534	4.511	0.873	2.195
TCGA-OR-A5JQ-01A-11R-A29S-07	acc	4.193	2.394	-2.004	3.023	0.165	0.398	6.13	5.653	2.447	5.763	-2.317	1.933	0.412	-4.166	4.198	3.933	1.728	6.375	1.521	0.278	1.697	0.432	-2.267	3.844	2.873	5.444	8.394	0.848	4.685	2.07	4.578	1.156	0.839	5.272	-1.232	5.487	4.083	4.611	-2.596	3.639	1.804	3.148	4.477	3.036	3.278	5.16	1.076	2.494
TCGA-OR-A5JR-01A-11R-A29S-07	acc	4.272	2.423	-1.957	2.989	0.326	1.009	6.109	5.646	2.309	5.819	-2.428	1.897	0.342	-3.981	4.13	4.166	2.028	6.378	1.771	0.392	1.904	0.495	-2.469	3.881	2.754	5.36	8.322	0.934	4.653	2.124	4.436	1.491	0.761	5.27	-1.45	5.428	3.93	4.912	-2.133	3.654	1.871	3.554	4.533	3.109	3.08	5.263	1.025	2.325
TCGA-OR-A5JS-01A-11R-A29S-07	acc	3.903	2.284	-2.23	2.859	0.633	-0.431	6.078	5.592	2.325	5.693	-2.775	1.781	0.133	-4.221	4.028	3.842	1.71	6.298	1.574	0.513	1.549	0.22	-2.741	3.779	2.788	5.218	8.446	0.532	4.655	1.815	4.695	1.624	0.679	5.252	-1.637	5.468	3.93	4.874	-2.861	3.783	1.78	2.591	4.398	2.875	3.572	5.097	0.994	2.427
TCGA-OR-A5JT-01A-11R-A29S-07	acc	4.293	2.434	-1.974	3.132	0.374	0.808	6.139	5.819	1.736	5.784	-2.124	1.981	-0.19	-4.036	4.287	4.146	1.925	6.48	1.683	0.401	1.881	0.469	-2.923	4.126	2.923	5.288	8.33	0.903	4.739	2.164	4.514	1.651	0.947	5.306	-1.096	5.447	3.875	4.732	-2.304	3.591	1.903	3.345	4.459	3.073	3.36	5.311	1.038	2.444
TCGA-OR-A5JV-01A-11R-A29S-07	acc	4.083	2.232	-2.385	2.806	-0.074	0.644	6.074	5.567	1.654	5.602	-2.313	1.865	0.701	-4.153	4.127	4.178	1.895	6.242	1.612	-0.025	1.541	0.38	-3.117	3.798	2.747	5.132	8.259	0.447	4.596	1.926	4.771	1.513	0.371	5.091	-1.715	5.414	3.728	4.39	-2.437	3.339	1.865	3.134	4.296	2.957	3.156	5.244	0.831	2.108
TCGA-OR-A5JW-01A-11R-A29S-07	acc	4.343	2.294	-1.846	3.168	0.532	0.405	6.133	5.674	2.598	5.703	-2.155	1.858	0.557	-4.001	4.181	3.951	1.8	6.316	1.551	0.522	1.692	0.468	-2.767	3.895	2.779	5.303	8.341	0.699	4.607	2.002	4.679	1.898	0.688	5.206	-1.347	5.436	4.14	4.744	-2.795	3.581	1.839	2.799	4.438	2.841	3.484	4.904	1.077	2.513
TCGA-OR-A5JX-01A-11R-A29S-07	acc	4.049	2.409	-1.624	3.359	1.391	0.388	6.111	5.678	2.317	5.556	-2.584	1.832	0.486	-3.911	4.146	4.005	1.725	6.373	1.302	0.895	1.586	0.307	-2.558	3.887	2.908	5.389	8.396	0.668	4.555	2.093	4.601	1.624	0.863	5.195	-1.42	5.374	3.998	4.73	-2.572	3.709	1.841	2.881	4.48	2.814	3.47	5.25	0.953	2.489
TCGA-OR-A5JY-01A-31R-A29S-07	acc	4.349	2.336	-2.512	2.712	-0.08	0.033	6.197	5.664	2.356	5.779	-2.297	1.732	0.831	-4.305	4.137	4.086	1.709	6.255	1.452	0.038	1.502	0.382	-2.428	3.808	2.904	5.32	8.523	0.446	4.947	2.099	4.781	1.629	0.566	5.226	-1.586	5.465	4.002	4.494	-2.803	3.436	1.752	2.515	4.4	2.809	3.602	4.905	1.071	2.316
TCGA-OR-A5JZ-01A-11R-A29S-07	acc	4.01	2.52	-1.853	2.935	0.715	0.944	6.169	5.748	2.165	5.722	-2.717	2.135	-0.004	-4.075	4.214	4.21	1.995	6.469	1.614	0.347	1.782	0.552	-2.899	4.06	2.947	5.283	8.226	1.048	4.613	2.197	4.48	1.157	0.81	5.219	-0.899	5.448	3.848	4.804	-2.18	3.405	2.058	3.494	4.293	3.071	3.336	5.447	1.128	2.588
TCGA-OR-A5K0-01A-11R-A29S-07	acc	4.368	2.331	-1.556	3.346	1.816	0.338	6.079	5.637	2.417	5.714	-2.76	1.64	0.881	-3.793	3.942	3.862	1.95	6.12	1.677	1.052	1.767	0.193	-2.044	3.735	2.786	5.13	8.342	0.726	4.628	1.897	4.772	1.928	0.97	5.272	-1.692	5.411	3.814	4.435	-3.009	3.669	1.676	3.148	4.459	2.932	3.365	4.944	0.64	2.317
TCGA-OR-A5K1-01A-11R-A29S-07	acc	4.23	2.354	-2.01	2.933	0.421	0.8	6.209	5.648	1.732	5.699	-2.45	1.993	-0.086	-4.253	4.231	4.19	1.934	6.385	1.625	0.309	1.772	0.429	-3.172	3.98	2.824	5.171	8.199	0.884	4.652	2.273	4.548	1.433	0.725	5.215	-1.45	5.412	3.614	4.743	-2.356	3.553	1.806	3.283	4.453	3.207	3.268	5.111	0.932	2.275
TCGA-OR-A5K2-01A-11R-A29S-07	acc	4.104	2.311	-1.986	3.135	0.755	0.582	6.166	5.674	2.185	5.678	-2.868	1.759	-0.124	-3.931	4.099	3.954	1.896	6.202	1.45	0.771	1.796	0.157	-2.596	3.879	2.838	5.192	8.229	0.871	4.635	1.931	4.615	1.876	0.867	5.155	-1.569	5.423	3.845	4.626	-3.027	3.798	1.834	3.155	4.325	2.796	3.479	4.75	0.867	2.316
TCGA-OR-A5K3-01A-11R-A29S-07	acc	4.212	2.402	-1.698	3.258	0.985	0.826	6.218	5.52	2.061	5.655	-2.473	1.808	0.88	-3.82	4.029	4.045	2.054	6.341	1.591	0.448	1.882	0.259	-3.007	3.874	2.76	5.148	8.363	0.816	4.66	2.062	4.627	1.743	0.928	5.153	-1.579	5.44	3.94	4.638	-2.54	3.466	1.716	3.307	4.405	2.955	3.36	5.383	0.907	2.109
TCGA-OR-A5K4-01A-11R-A29S-07	acc	4.478	2.362	-1.87	3.116	0.913	1.229	6.063	5.577	1.332	5.638	-2.824	1.819	0.095	-4.018	4.283	3.952	2.262	6.383	1.891	0.523	2.218	0.293	-3.309	3.853	2.718	5.176	8.231	1.112	4.593	1.961	4.462	2.113	0.904	5.095	-1.714	5.336	3.646	4.715	-2.693	3.494	1.781	3.58	4.232	2.972	3.021	5.456	0.851	2.264
TCGA-OR-A5K5-01A-11R-A29S-07	acc	3.891	2.467	-1.785	3.386	1.261	-0.148	6.134	5.64	2.017	5.652	-2.832	1.827	-0.022	-3.882	4.105	3.734	1.765	6.276	1.388	0.78	1.738	0.198	-2.88	3.838	2.804	5.094	8.569	0.438	4.777	1.887	4.473	2.085	1.089	5.215	-1.269	5.413	3.713	4.692	-2.809	3.747	1.76	2.632	4.302	2.791	3.551	4.212	0.951	2.435
TCGA-OR-A5K6-01A-11R-A29S-07	acc	4.014	2.35	-1.968	3.122	0.539	-0.045	6.131	5.584	2.378	5.692	-2.425	1.798	0.062	-3.969	4.128	3.81	1.623	6.294	1.298	0.35	1.57	0.273	-2.225	3.71	2.759	5.218	8.354	0.38	4.678	1.783	4.716	1.589	0.609	5.201	-1.618	5.456	4.128	4.612	-2.689	3.5	1.831	2.6	4.345	2.87	3.565	5.086	0.919	2.576
TCGA-OR-A5K8-01A-11R-A29S-07	acc	4.12	2.344	-1.977	2.999	0.498	0.096	6.16	5.691	2.38	5.643	-2.255	1.843	0.742	-3.999	3.927	4.007	1.729	6.347	1.262	0.523	1.68	0.314	-2.451	3.967	2.73	5.317	8.349	0.551	4.634	1.844	4.465	1.942	0.76	5.172	-1.622	5.433	4	4.608	-2.764	3.578	1.75	2.803	4.454	2.981	3.411	5.011	0.804	2.248
TCGA-OR-A5K9-01A-11R-A29S-07	acc	4.188	2.376	-1.601	3.234	1.36	-0.068	6.027	5.526	2.527	5.581	-2.841	1.75	0.524	-3.912	3.883	3.702	1.641	6.167	1.477	0.739	1.755	0.119	-2.265	3.754	2.704	5.059	8.434	0.521	4.701	1.607	4.283	1.733	0.697	5.141	-1.833	5.438	3.931	4.689	-2.892	3.638	1.644	2.75	4.287	2.762	3.506	4.956	0.833	2.403
TCGA-OR-A5KO-01A-11R-A29S-07	acc	4.62	2.352	-1.61	3.223	0.752	0.8	6.143	5.658	2.526	5.657	-2.79	1.982	0.529	-3.934	4.15	3.837	1.986	6.264	1.654	0.849	1.779	0.252	-1.924	3.883	2.766	5.142	8.414	1.052	4.687	2.094	4.228	1.708	0.982	5.263	-1.538	5.51	4.118	4.86	-2.593	3.616	1.726	3.351	4.343	2.957	3.411	5.306	1.049	2.377
TCGA-OR-A5KT-01A-11R-A29S-07	acc	3.839	2.324	-2.269	2.747	-0.395	0.682	6.12	5.692	2.304	5.664	-2.588	1.758	0.729	-4.417	4.265	3.961	1.676	6.214	1.471	0.066	1.572	0.353	-2.576	3.862	2.792	5.202	8.309	0.518	4.69	1.962	4.362	1.365	0.485	5.22	-1.742	5.332	3.842	4.323	-2.859	3.513	1.813	3.1	4.35	3.026	3.439	5.186	1.002	2.369
TCGA-OR-A5KU-01A-11R-A29S-07	acc	4.235	2.457	-1.494	3.333	1.417	0.268	6.136	5.701	2.508	5.695	-2.204	1.85	0.743	-3.909	3.929	3.932	1.987	6.211	1.531	0.997	1.782	0.381	-2.529	4.003	2.902	5.336	8.49	0.927	4.648	1.878	4.68	1.559	0.981	5.2	-1.645	5.411	4.038	4.859	-2.664	3.746	1.734	3.127	4.496	2.874	3.516	5.073	1.125	2.564
TCGA-OR-A5KV-01A-11R-A29S-07	acc	4.346	2.471	-1.583	3.464	2.079	0.518	6.152	5.676	2.077	5.552	-2.403	1.581	0.569	-3.656	4.087	3.927	2.047	6.154	1.692	0.859	2.126	0.107	-2.718	3.803	2.725	5.151	8.369	1.018	4.546	1.753	4.196	1.944	0.808	5.143	-1.983	5.33	3.732	4.8	-2.946	3.877	1.546	3.112	4.302	2.919	3.503	4.009	0.761	2.502
TCGA-OR-A5KW-01A-11R-A29S-07	acc	3.868	2.405	-1.499	3.267	1.247	0.272	6.121	5.695	2.671	5.628	-2.217	1.834	0.425	-3.951	4.093	3.927	1.735	6.29	1.312	0.723	1.683	0.318	-2.427	3.932	2.835	5.091	8.347	0.685	4.682	1.898	4.628	1.644	0.838	5.228	-1.422	5.442	4.111	4.841	-2.846	3.564	1.951	2.975	4.297	2.93	3.53	4.937	1.087	2.375
TCGA-OR-A5KX-01A-11R-A29S-07	acc	3.938	2.128	-1.599	3.364	1.358	0.961	6.071	5.573	1.881	5.532	-2.924	1.765	0.157	-3.804	4.183	3.878	2.233	6.2	1.766	0.964	1.82	0.158	-3.065	3.696	2.831	5.236	8.597	0.878	4.605	1.799	4.521	1.803	0.673	5.129	-1.74	5.33	3.708	4.753	-2.815	3.909	1.772	3.294	4.174	2.989	3.291	4.649	1.033	2.181
TCGA-OR-A5KY-01A-11R-A29S-07	acc	4.83	2.205	-1.879	2.979	0.689	-0.008	6.12	5.641	2.423	5.62	-2.785	1.814	0.366	-3.986	3.937	3.874	1.718	6.21	1.348	0.415	1.713	0.268	-2.761	3.874	2.732	5.318	8.442	0.489	4.651	1.653	4.748	1.665	0.719	5.204	-1.829	5.428	3.923	4.801	-3.026	3.472	1.573	2.798	4.294	2.854	3.612	4.806	0.831	2.158
TCGA-OR-A5KZ-01A-11R-A29S-07	acc	4.899	2.17	-2.089	2.619	-0.092	0.551	6.041	5.493	2.333	5.646	-3.382	1.699	0.333	-4.155	3.908	3.728	1.85	6.17	1.501	0.31	1.921	0.216	-2.685	3.689	2.68	5.219	8.473	0.69	4.618	1.713	4.629	1.313	0.536	5.149	-2.26	5.347	3.889	4.632	-3.054	3.164	1.632	3.009	4.175	2.59	3.314	4.994	0.96	1.931
TCGA-OR-A5L3-01A-11R-A29S-07	acc	4.153	2.551	-2.01	3.133	0.683	0.336	6.097	5.686	1.968	5.637	-2.31	1.69	0.027	-4.126	3.916	3.855	1.629	6.272	1.577	0.398	1.57	0.119	-2.502	3.83	2.687	5.021	8.282	0.606	4.534	2.041	4.55	1.86	0.707	5.22	-1.655	5.445	3.765	4.481	-2.691	3.483	1.855	2.844	4.412	3.029	3.6	5.212	0.968	2.518
TCGA-OR-A5L4-01A-11R-A29S-07	acc	4.34	2.373	-2.105	2.878	-0.261	0.603	6.116	5.677	2.425	5.78	-2.565	1.924	0.813	-4.245	4.144	4.093	1.784	6.387	1.495	0.098	1.632	0.39	-2.455	3.941	2.817	5.175	8.372	0.618	4.645	2.096	4.527	1.628	0.753	5.215	-1.616	5.332	3.983	4.792	-2.654	3.385	1.806	3.06	4.283	3.01	3.418	5.265	1.023	2.278
TCGA-OR-A5L5-01A-11R-A29S-07	acc	4.14	2.484	-1.862	2.997	0.173	0.527	6.171	5.85	2.32	5.72	-2.514	1.95	0.032	-4.223	4.262	4.029	1.674	6.398	1.403	0.209	1.817	0.457	-2.884	4.004	2.835	5.318	8.357	0.689	4.6	2.319	4.27	1.082	0.778	5.192	-1.099	5.36	3.987	4.574	-2.331	3.635	1.797	3.188	4.482	3.127	3.4	5.328	1.105	2.381
TCGA-OR-A5L6-01A-11R-A29S-07	acc	4.158	2.379	-2.079	2.845	0.221	0.818	6.169	5.559	1.866	5.664	-3.062	1.81	-0.087	-4.221	4.102	4.095	1.868	6.409	1.531	0.302	1.565	0.4	-3.166	3.83	2.822	5.256	8.397	0.818	4.576	2.018	4.522	1.354	0.609	5.147	-1.445	5.4	3.744	4.703	-2.388	3.404	1.803	3.258	4.424	3.05	3.381	5.128	0.974	2.477
TCGA-OR-A5L8-01A-11R-A29S-07	acc	3.855	2.288	-1.684	3.305	1.674	-0.349	6.067	5.625	2.488	5.632	-2.431	1.776	0.945	-3.935	3.834	3.453	1.78	6.271	1.53	0.708	1.803	0.209	-2.939	3.705	2.694	5.17	8.413	0.607	4.655	1.767	4.654	1.771	0.803	5.181	-1.757	5.388	3.974	4.895	-2.717	3.538	1.558	2.827	4.22	2.645	3.367	5.063	0.887	2.548
TCGA-OR-A5L9-01A-11R-A29S-07	acc	4.175	2.361	-1.809	3.055	0.286	0.642	6.119	5.614	1.692	5.625	-2.793	1.788	-0.144	-4.346	4.17	3.933	1.807	6.367	1.449	0.457	1.782	0.292	-3.147	3.828	2.688	5.214	8.249	0.731	4.532	1.983	4.575	1.486	0.869	5.168	-1.366	5.191	3.738	4.691	-2.696	3.436	1.663	3.242	4.404	2.956	3.156	5.281	0.857	2.248
TCGA-OR-A5LA-01A-11R-A29S-07	acc	4.197	2.344	-2.087	3.187	0.173	0.308	6.199	5.558	2.099	5.71	-2.216	1.842	-0.002	-4.176	4.202	4.074	1.566	6.363	1.432	0.409	1.742	0.417	-2.67	3.903	2.698	5.203	8.19	0.703	4.572	2.162	4.546	1.44	0.758	5.149	-1.483	5.345	3.883	4.454	-2.659	3.512	1.861	3.004	4.526	3.13	3.213	5.313	0.977	2.166
TCGA-OR-A5LB-01A-11R-A29S-07	acc	4.049	2.373	-1.94	3.206	0.493	0.248	6.222	5.701	1.756	5.655	-1.983	1.912	0.316	-4.063	4.073	3.74	1.825	6.308	1.458	0.39	1.692	0.304	-3.15	3.831	2.823	5.321	8.327	0.601	4.617	1.934	4.83	1.791	0.615	5.199	-1.523	5.455	3.633	4.675	-2.678	3.547	1.873	2.851	4.332	2.857	3.366	4.998	0.888	2.35
TCGA-OR-A5LC-01A-11R-A29S-07	acc	3.661	2.279	-2.061	2.781	0.266	-0.034	6.061	5.553	0.709	5.652	-3.68	1.679	-0.571	-4.304	3.91	3.511	1.738	6.226	1.509	0.512	1.817	0.104	-3.868	3.726	2.648	5.104	8.312	0.738	4.563	1.812	4.645	1.815	0.673	5.163	-2.024	5.386	3.207	4.68	-3.264	3.48	1.823	2.841	4.28	2.868	3.534	4.328	0.992	2.089
TCGA-OR-A5LD-01A-11R-A29S-07	acc	4.345	1.861	-1.396	3.328	1.863	0.839	6.005	5.562	2.098	5.512	-3.369	1.496	0.257	-3.849	4.047	3.795	2.195	6.109	1.779	1.113	2.065	-0.07	-2.94	3.695	2.614	5.369	8.4	1.147	4.52	1.61	4.749	2.023	0.817	5.111	-2.212	5.295	3.684	4.9	-3.297	3.823	1.494	3.205	4.137	2.505	3.358	4.509	0.694	1.707
TCGA-OR-A5LE-01A-11R-A29S-07	acc	4.747	2.262	-1.899	3.048	1.089	-0.077	6.107	5.651	1.971	5.609	-2.94	1.626	0.34	-3.957	3.842	3.679	1.697	6.213	1.507	0.674	1.768	0.11	-1.86	3.827	2.746	5.181	8.236	0.312	4.747	1.998	4.81	1.956	0.675	5.205	-1.675	5.303	3.824	4.674	-2.944	3.725	1.583	2.751	4.385	2.717	3.392	4.969	0.63	2.068
TCGA-OR-A5LG-01A-11R-A29S-07	acc	4.197	2.361	-2.017	3.064	0.461	0.221	6.104	5.638	1.822	5.732	-2.681	1.805	-0.329	-4.148	4.332	3.732	1.604	6.409	1.429	0.426	1.748	0.4	-2.71	3.83	2.794	5.289	8.353	0.535	4.561	2.127	4.469	1.578	0.662	5.224	-1.321	5.404	3.667	4.585	-2.568	3.39	1.939	2.776	4.272	3.069	3.637	5.343	1.088	2.545
TCGA-OR-A5LH-01A-11R-A29S-07	acc	4.234	2.431	-2.041	3.041	0.297	0.967	6.102	5.662	2.087	5.675	-1.781	1.8	0.547	-4.133	4.268	3.794	2.181	6.431	1.68	0.401	1.949	0.338	-3.078	3.774	2.772	5.086	8.465	1.001	4.668	2.288	4.74	1.745	0.719	5.187	-1.06	5.388	3.922	4.743	-2.039	3.344	1.814	3.422	4.326	3.08	3.206	5.43	0.959	2.121
TCGA-OR-A5LJ-01A-11R-A29S-07	acc	4.625	2.454	-1.944	2.946	0.669	-0.298	6.081	5.543	2.242	5.693	-2.417	1.735	0.69	-4.076	4.054	3.653	1.731	6.191	1.698	0.534	1.704	0.205	-2.771	3.732	2.749	5.197	8.415	0.465	4.589	1.87	4.598	1.729	0.64	5.132	-1.716	5.455	4.011	4.817	-3.003	3.364	1.644	2.69	4.461	2.795	3.59	4.783	0.845	2.377
TCGA-OR-A5LK-01A-11R-A29S-07	acc	4.55	2.254	-2.188	2.761	-0.204	0.778	6.14	5.634	1.625	5.729	-2.568	2.027	0.863	-4.195	4.274	4.216	1.756	6.281	1.521	0.203	1.525	0.474	-3.532	3.862	2.865	5.168	8.452	0.701	4.669	2.212	4.595	1.151	0.47	5.202	-1.431	5.274	3.808	4.596	-2.666	3.473	1.666	3.183	4.473	2.975	3.317	5.283	1.043	2.165
TCGA-OR-A5LL-01A-11R-A29S-07	acc	4.518	2.433	-1.812	3.17	0.784	0.281	6.072	5.705	2.714	5.737	-2.087	1.818	0.423	-3.913	4.22	4.046	1.714	6.425	1.573	0.431	1.827	0.575	-1.876	3.896	2.85	5.379	8.395	0.89	4.734	2.063	4.594	1.814	0.866	5.279	-1.377	5.464	4.276	4.803	-2.247	3.709	1.938	3.139	4.275	3.075	3.296	5.508	1.086	2.651
TCGA-OR-A5LM-01A-11R-A29S-07	acc	4.133	2.505	-1.993	2.903	-0.062	0.468	6.132	5.583	1.973	5.606	-2.16	1.866	0.357	-4.178	4.128	4.043	1.799	6.328	1.627	0.237	1.917	0.338	-3.407	3.945	2.763	5.113	8.377	0.717	4.579	2.048	4.638	1.754	0.65	5.127	-1.444	5.436	3.791	4.695	-2.422	3.273	1.875	2.791	4.294	2.895	3.377	5.171	0.867	2.145
TCGA-OR-A5LN-01A-11R-A29S-07	acc	4.477	2.271	-2.097	2.821	0.227	0.633	6.076	5.656	1.927	5.652	-2.988	1.846	0.687	-4.083	4.103	4.12	1.601	6.422	1.511	0.229	1.45	0.482	-2.916	3.741	2.686	5.258	8.238	0.547	4.691	2.211	4.291	1.166	0.527	5.19	-1.56	5.387	3.856	4.587	-2.638	3.664	1.687	3.09	4.331	3.046	3.078	5.362	0.974	2.353
TCGA-OR-A5LO-01A-11R-A29S-07	acc	3.996	2.2	-1.633	3.182	1.422	0.128	6.056	5.666	2.253	5.646	-2.215	1.749	0.989	-3.746	4.029	3.952	2.057	6.094	1.767	0.74	2.01	0.172	-2.921	3.764	2.839	4.998	8.466	0.87	4.597	1.858	4.65	2.127	0.82	5.115	-1.75	5.41	3.791	4.908	-2.744	3.651	1.736	2.977	4.145	2.846	3.458	4.849	0.885	2.176
TCGA-OR-A5LP-01A-11R-A29S-07	acc	4.248	2.46	-2.015	2.882	0.111	0.524	6.199	5.721	2.354	5.782	-2.184	2.076	0.243	-3.994	4.132	4.29	1.74	6.399	1.451	0.22	1.715	0.579	-2.693	3.964	2.948	5.365	8.287	0.81	4.778	2.128	4.482	1.136	0.864	5.285	-1.399	5.466	3.989	4.842	-2.474	3.508	1.937	3.243	4.541	3.284	3.372	5.394	1.086	2.54
TCGA-OR-A5LR-01A-11R-A29S-07	acc	4.161	2.397	-1.734	3.103	0.475	0.596	6.198	5.785	2.096	5.7	-2.532	1.932	0.071	-4.128	4.286	4.018	1.891	6.438	1.586	0.547	1.8	0.483	-2.764	3.906	2.933	5.246	8.334	0.872	4.594	2.367	4.523	1.259	0.967	5.253	-0.996	5.382	3.863	4.814	-2.078	3.737	1.917	3.17	4.455	3.07	3.117	5.495	1.089	2.301
TCGA-OR-A5LS-01A-11R-A29S-07	acc	4.179	2.354	-2.066	3.199	0.554	0.254	6.154	5.607	1.99	5.664	-2.323	1.831	0.625	-4.008	4.024	3.477	1.769	6.171	1.739	0.295	1.696	0.234	-2.179	3.731	2.582	5.142	8.467	0.672	4.465	1.87	4.87	2.058	0.539	5.133	-1.629	5.532	3.792	4.815	-2.887	3.342	1.73	2.796	4.301	2.746	3.279	4.65	0.761	2.415
TCGA-OR-A5LT-01A-11R-A29S-07	acc	4.22	2.495	-1.538	3.356	1.41	0.6	6.203	5.664	1.898	5.776	-3.028	1.979	0.685	-3.967	4.112	4.069	1.998	6.329	1.586	0.813	1.902	0.491	-3.189	3.955	2.805	5.344	8.352	1.038	4.701	2.022	4.542	1.612	0.887	5.337	-1.646	5.45	3.858	4.794	-2.763	3.766	1.739	3.268	4.507	2.964	3.591	5.244	1.064	2.682
TCGA-OU-A5PI-01A-12R-A29S-07	acc	4.327	2.35	-1.778	2.979	0.67	-0.154	6.181	5.759	2.547	5.697	-2.172	1.967	0.52	-3.885	4.223	3.753	1.773	6.207	1.636	0.373	1.913	0.52	-2.098	3.82	2.916	5.318	8.533	0.546	4.709	1.992	4.629	1.434	0.724	5.231	-1.457	5.421	4.044	4.877	-2.654	3.531	1.874	2.76	4.392	2.914	3.634	5.044	0.968	2.42
TCGA-P6-A5OF-01A-11R-A29S-07	acc	4.114	2.408	-1.963	3.141	0.76	0.161	6.116	5.7	2.405	5.724	-1.919	1.812	0.433	-3.899	4.046	3.717	1.795	6.273	1.31	0.511	1.712	0.378	-2.393	3.923	2.906	5.432	8.369	0.682	4.732	1.967	4.613	1.359	0.749	5.254	-1.478	5.528	3.961	4.821	-2.664	3.572	1.769	2.842	4.404	2.945	3.621	4.905	0.958	2.491
TCGA-P6-A5OG-01A-22R-A29S-07	acc	4.827	2.428	-2.747	2.501	-1.107	-0.123	5.968	5.605	0.552	5.527	-3.261	1.826	-0.741	-4.582	4.163	3.776	1.331	6.121	0.858	-0.249	1.085	0.442	-4.352	3.782	3.129	5.284	8.015	0.211	4.756	2.159	4.79	0.901	0.285	5.113	-1.986	5.239	3.235	3.996	-3.102	2.792	1.895	2.531	3.652	2.711	3.366	5.106	0.922	2.312
TCGA-PA-A5YG-01A-11R-A29S-07	acc	4.147	2.386	-2.046	2.957	0.223	0.756	6.137	5.678	2.412	5.792	-2.141	1.83	0.504	-4.101	4.114	4.28	1.883	6.381	1.531	0.226	1.701	0.551	-2.963	3.837	2.814	5.143	8.393	0.637	4.702	1.948	4.69	1.251	1.025	5.206	-1.371	5.407	4.053	4.603	-2.61	3.42	1.863	3.216	4.437	3.148	3.47	5.473	0.994	2.313
TCGA-PK-A5H8-01A-11R-A29S-07	acc	3.912	2.45	-1.868	2.872	0.245	1.111	6.115	5.536	1.979	5.582	-3.344	1.796	0.598	-4.235	4.002	4.016	2.115	6.319	1.623	0.242	1.865	0.169	-2.66	3.771	2.662	5.03	8.334	0.606	4.518	1.984	4.435	1.821	0.563	5.127	-1.692	5.32	3.85	4.693	-2.402	3.266	1.749	3.456	4.082	2.979	3.07	5.239	0.85	2.487
TCGA-PK-A5H9-01A-11R-A29S-07	acc	4.54	2.077	-2.017	3.047	0.615	1.08	5.974	5.714	1.177	5.673	-2.734	1.811	0.709	-3.882	4.215	3.965	1.753	6.311	1.33	0.373	1.87	0.343	-2.726	3.883	2.767	5.221	8.633	0.816	4.715	2.392	4.27	1.619	0.741	5.217	-0.957	5.474	3.534	4.808	-2.09	3.552	1.768	3.408	4.279	3.228	3.269	5.056	0.97	1.832
TCGA-PK-A5HA-01A-11R-A29S-07	acc	4.183	2.545	-2.356	2.794	-0.351	0.75	6.122	5.561	1.08	5.7	-2.556	1.798	0.609	-4.24	4.158	4.135	1.766	6.346	1.492	0.049	1.604	0.334	-3.373	3.819	2.69	5.105	8.27	0.466	4.679	2.181	4.632	1.305	0.503	5.085	-1.293	5.302	3.618	4.764	-2.635	3.31	1.62	3.113	4.278	3.061	3.331	5.14	0.89	2.513
TCGA-PK-A5HB-01A-11R-A29S-07	acc	5.054	2.439	-1.766	3.153	0.616	0.522	6.02	5.658	2.414	5.727	-2.381	1.919	1.017	-3.908	4.145	4.16	1.786	6.183	1.466	0.476	1.621	0.302	-2.741	3.846	2.903	5.34	8.219	0.549	4.762	2.098	4.425	1.833	0.817	5.135	-1.926	5.446	3.929	4.827	-2.919	3.644	1.759	3.051	4.349	3.02	3.651	4.8	0.951	2.458
TCGA-2F-A9KO-01A-11R-A38B-07	blca	4.662	2.348	-2.276	2.652	-0.147	0.134	5.998	5.711	0.413	5.762	-2.413	2.081	-0.848	-4.188	4.096	4.353	1.69	6.324	1.201	-0.204	1.48	0.445	-3.581	3.76	2.982	5.287	8.211	0.455	4.87	2.75	4.6	0.561	0.715	5.158	-1.369	5.23	2.841	4.947	-2.741	3.439	2.429	2.828	4.676	3.081	3.705	3.416	1.064	2.3
TCGA-2F-A9KP-01A-11R-A38B-07	blca	4.992	2.418	-1.559	3.385	1.038	-0.173	6.077	5.867	0.19	5.779	-1.801	2.041	-1.082	-3.774	4.227	4.342	1.753	6.409	1.332	0.405	1.772	0.409	-3.535	3.735	2.817	5.193	8.406	0.606	4.9	2.719	4.094	1.586	1.133	5.202	-1.2	5.426	2.832	5.144	-2.892	3.912	2.449	2.452	4.905	3.144	3.542	2.735	1.245	2.309
TCGA-2F-A9KQ-01A-11R-A38B-07	blca	4.673	2.555	-1.645	3.249	1.118	-0.448	6.205	5.903	0.324	5.91	-1.564	2.067	-0.662	-3.767	4.175	4.421	1.685	6.478	1.097	0.352	1.284	0.469	-3.565	3.824	3.061	5.209	8.386	0.322	4.925	2.878	4.518	1.594	1.085	5.245	-1.094	5.423	2.874	5.215	-2.685	3.813	1.916	2.454	4.878	3.041	3.685	2.771	1.464	2.585
TCGA-2F-A9KR-01A-11R-A38B-07	blca	5.106	2.46	-1.68	3.041	0.385	0.375	5.993	5.698	0.204	5.698	-2.381	2.056	-0.765	-4.021	4.173	4.393	2.057	6.381	1.4	0.181	1.565	0.293	-3.718	3.727	3.012	5.121	8.181	0.473	4.656	2.729	3.759	1.318	0.792	5.095	-1.457	5.14	2.79	5.245	-3.188	3.711	2.484	2.903	4.666	3.076	3.556	2.1	1.24	2.421
TCGA-2F-A9KT-01A-11R-A38B-07	blca	4.85	2.36	-1.936	3.234	0.866	-0.64	6.043	5.882	0.063	5.733	-2.32	1.859	-0.757	-3.984	4.264	4.497	1.484	6.398	1.203	0.216	1.36	0.314	-4.062	3.847	3.21	5.438	7.962	0.145	4.872	2.253	4.56	0.663	0.912	5.229	-1.817	5.372	2.716	4.637	-3.028	3.589	1.721	2.425	4.739	3.128	3.883	2.735	1.011	2.215
TCGA-2F-A9KW-01A-11R-A38B-07	blca	3.955	2.571	-1.859	3.22	0.839	0.189	6.302	5.896	0.449	5.855	-2.163	1.893	-0.36	-3.85	4.344	4.261	1.656	6.522	1.347	0.225	1.667	0.54	-4.243	4.094	3.056	5.54	8.203	0.485	5.11	2.907	4.424	0.799	1.092	5.302	-0.499	5.402	3.109	4.797	-1.722	3.881	1.85	2.994	4.782	3.181	3.804	3.348	1.293	2.41
TCGA-4Z-AA7M-01A-11R-A39I-07	blca	5.228	2.538	-2.114	2.895	0.177	0.594	6.104	5.845	-0.232	5.684	-2.934	1.975	0.402	-4.254	4.324	4.169	1.98	6.406	1.309	0.18	1.526	0.142	-4.103	3.809	2.758	5.373	8.338	0.599	4.889	2.63	4.442	1.024	0.845	5.238	-1.093	5.338	2.794	5.066	-2.776	3.58	1.573	2.955	4.697	3.007	3.636	2.873	1.016	2.536
TCGA-4Z-AA7N-01A-11R-A39I-07	blca	4.734	2.246	-2.242	2.888	-0.252	0.219	6.103	5.904	0.648	5.94	-2.123	2.039	0.332	-4.244	4.138	4.356	1.523	6.336	1.241	-0.147	1.514	0.467	-3.658	3.837	3.085	5.254	8.083	0.632	4.954	2.699	4.445	0.511	0.569	5.344	-1.108	5.266	2.813	4.725	-2.478	3.698	1.863	2.827	4.637	3.015	3.826	3.827	1.172	1.991
TCGA-4Z-AA7O-01A-31R-A39I-07	blca	4.758	2.208	-2.066	2.931	0.358	-0.209	6.053	5.758	0.312	5.858	-2.282	2.155	-0.334	-4.129	4.349	4.426	1.698	6.292	1.182	0.024	1.281	0.46	-3.624	3.813	2.942	5.211	8.364	0.247	4.944	2.708	4.54	0.851	0.974	5.273	-1.54	5.367	2.617	5.109	-3.044	3.692	1.758	2.506	4.722	2.89	3.824	2.881	1.311	2.307
TCGA-4Z-AA7Q-01A-11R-A39I-07	blca	5.007	2.535	-2.389	2.307	-0.776	-0.148	6.018	5.732	0.058	5.843	-2.357	2.075	-0.359	-4.388	4.251	4.13	1.614	6.211	1.221	-0.455	1.369	0.318	-3.75	3.723	2.959	5.262	8.015	0.494	4.787	2.626	3.83	0.971	0.593	5.2	-1.367	5.133	2.95	4.909	-2.86	3.285	1.896	2.745	4.648	3.113	3.673	2.88	1.219	2.458
TCGA-4Z-AA7R-01A-11R-A39I-07	blca	5.229	2.421	-2.076	2.838	0.214	0.096	6.091	5.885	-0.113	5.819	-2.18	1.832	-0.671	-4.161	4.196	4.169	1.948	6.496	1.777	0.206	1.9	0.082	-3.957	3.674	2.828	5.409	8.288	0.696	4.79	2.712	3.939	1.509	0.61	5.256	-1.276	5.328	2.667	5.173	-2.723	3.692	2.069	2.744	4.693	3.046	3.537	2.786	0.975	2.313
TCGA-4Z-AA7S-01A-11R-A39I-07	blca	4.199	2.537	-1.48	3.204	0.723	-0.289	6.075	5.818	0.17	5.887	-1.452	2.06	-1.049	-3.81	4.119	4.39	1.966	6.549	1.214	0.189	1.731	0.434	-3.527	3.818	2.76	5.09	8.318	0.634	4.789	2.75	3.666	1.759	1.494	5.099	-1.004	5.338	2.925	5.329	-2.537	3.898	1.882	2.459	4.858	3.24	3.396	2.138	1.494	2.504
TCGA-4Z-AA7W-01A-11R-A39I-07	blca	5.091	2.45	-1.907	2.9	0.089	-0.182	6.064	5.757	0.124	5.889	-2.639	2.062	-0.324	-4.113	4.331	4.475	1.187	6.346	1.223	-0.033	1.153	0.336	-4.093	3.847	3.136	5.365	7.892	0.585	4.721	2.692	3.402	0.673	0.956	5.307	-1.289	5.065	2.779	4.724	-2.524	3.546	1.894	2.753	4.703	3.103	3.753	2.591	1.154	2.167
TCGA-4Z-AA7Y-01A-11R-A39I-07	blca	4.62	2.471	-2.16	2.885	-0.311	-0.408	6.091	5.819	0.193	5.89	-2.257	2.181	-1.082	-4.249	4.208	4.545	1.575	6.415	1.097	-0.169	1.375	0.48	-3.525	3.85	3.002	5.143	8.265	0.214	4.921	2.468	4.553	1.48	1.035	5.204	-1.489	5.476	2.747	5.275	-2.578	3.751	2.418	2.56	4.701	3.09	3.506	3.03	1.488	2.443
TCGA-4Z-AA80-01A-11R-A39I-07	blca	5.086	2.4	-2.136	2.903	-0.003	0.222	6.09	5.851	-0.102	5.796	-1.606	1.991	-0.066	-4.036	3.793	4.236	2.091	6.322	1.852	0.221	2.052	0.119	-4.008	3.749	2.739	4.96	8.44	0.54	4.806	2.651	4.355	1.827	0.847	5.205	-1.44	5.436	2.825	5.119	-3.037	3.334	1.736	2.757	4.685	3.042	3.468	2.378	1.075	2.27
TCGA-4Z-AA81-01A-11R-A39I-07	blca	4.476	2.599	-2.269	2.728	-0.338	-0.65	6.268	5.914	-0.015	6.016	-2.419	2.038	-0.683	-4.308	4.615	4.432	1.205	6.456	0.97	-0.265	0.992	0.498	-3.992	4.136	3.331	5.511	7.904	-0.261	5.143	2.81	4.775	1.056	0.878	5.45	-0.893	5.634	2.569	5.227	-2.025	3.759	1.969	2.055	4.85	3.185	3.864	2.854	1.34	2.422
TCGA-4Z-AA82-01A-11R-A39I-07	blca	5.078	2.456	-2.214	2.582	-0.268	-0.047	6.064	5.804	0.098	5.835	-2.703	1.944	-0.778	-4.201	4.45	4.445	1.527	6.386	1.161	-0.085	1.322	0.33	-3.875	3.79	3.292	5.399	7.826	0.498	4.9	2.336	4.175	0.35	0.706	5.351	-1.008	5.256	2.781	4.94	-2.85	3.513	2.38	2.784	4.78	3.044	3.89	3	1.073	2.453
TCGA-4Z-AA83-01A-11R-A39I-07	blca	4.661	2.439	-1.522	3.233	0.995	-0.296	6.215	5.877	0.101	5.962	-1.735	2.025	-0.748	-3.823	4.263	4.574	1.622	6.469	1.135	0.296	1.322	0.458	-3.649	3.913	3.093	5.339	8.275	0.337	4.84	2.625	4.625	0.972	1.116	5.282	-0.775	5.508	2.753	5.175	-2.635	4.076	1.834	2.682	4.752	3.127	3.817	3.235	1.317	2.456
TCGA-4Z-AA84-01A-11R-A39I-07	blca	5.442	2.482	-1.64	3.055	0.673	-0.55	6.215	5.925	0.089	5.863	-2.087	1.84	-0.258	-3.608	4.434	4.266	1.386	6.344	1.217	0.427	1.458	0.574	-4.282	3.844	3.109	5.326	8.003	0.343	4.883	2.751	3.617	0.937	0.997	5.257	-0.527	5.422	2.707	4.966	-2.442	3.674	1.971	2.583	4.862	3.243	3.848	2.573	1.101	2.249
TCGA-4Z-AA86-01A-11R-A39I-07	blca	5.258	2.463	-2.5	2.386	-0.706	0.12	6.05	5.645	0.378	5.807	-2.599	2.012	-0.273	-4.561	4.39	4.397	1.412	6.279	1.2	-0.362	1.341	0.409	-4.204	3.826	3.329	5.475	7.801	0.515	4.958	2.234	3.935	0.092	0.619	5.245	-1.204	5.281	2.845	4.58	-2.822	3.271	1.827	2.845	4.607	2.946	3.856	4.263	1.094	2.406
TCGA-4Z-AA87-01A-11R-A39I-07	blca	5.089	2.397	-1.699	3.101	0.881	0.111	6.053	5.902	-0.151	5.739	-2.283	1.863	-0.673	-3.797	4.015	4.033	1.992	6.38	1.597	0.539	1.801	-0.031	-4.225	3.86	2.642	4.985	8.376	0.522	4.759	2.745	4.145	1.394	1.022	5.343	-1.534	5.291	2.412	4.868	-2.754	3.723	1.554	2.779	4.689	2.95	3.559	2.854	1.111	2.272
TCGA-4Z-AA89-01A-11R-A39I-07	blca	4.522	2.334	-1.691	3.212	0.836	-0.328	6.05	5.766	0.166	5.864	-1.534	2.148	-1.037	-3.756	3.928	4.51	1.645	6.412	1.091	0.358	1.336	0.353	-3.509	3.764	2.811	5.043	8.369	0.12	4.822	2.418	4.653	1.534	1.058	5.22	-1.508	5.44	2.675	5.178	-3.039	3.775	1.905	2.36	4.744	3.03	3.477	2.564	1.393	2.497
TCGA-5N-A9KI-01A-31R-A42T-07	blca	5.425	2.704	-1.554	3.22	0.429	0.035	6.325	5.895	0.023	5.98	-1.441	2.375	-0.579	-3.8	4.351	4.476	1.731	6.7	1.5	0.315	1.691	0.472	-3.62	4.038	3.258	5.453	8.341	0.604	5.152	3.321	4.739	1.07	1.374	5.412	-0.326	5.474	2.799	5.365	-1.972	3.98	1.94	2.815	4.913	3.243	3.913	2.854	1.314	2.496
TCGA-5N-A9KM-01A-11R-A42T-07	blca	5.098	2.554	-1.555	3.353	0.677	0.53	6.205	6.026	0.459	6.043	-1.547	2.28	-0.652	-3.916	4.299	4.438	1.847	6.444	1.413	0.273	1.4	0.66	-3.649	3.96	3.128	5.238	8.193	0.853	5.082	2.936	4.062	1.065	1.129	5.423	-0.715	5.51	3.069	5.172	-2.2	3.89	2.166	2.99	4.943	3.362	3.793	3.186	1.539	2.4
TCGA-BL-A0C8-01A-11R-A10U-07	blca	4.803	2.477	-1.712	3.301	1.014	0.274	6.256	5.953	0.364	5.938	-1.436	2.146	-0.759	-3.808	4.275	4.282	1.746	6.574	1.399	0.34	1.719	0.416	-3.636	3.982	2.957	5.438	8.448	0.525	4.991	2.868	4.396	1.274	1.011	5.286	-0.68	5.428	3.141	5.204	-2.04	3.916	1.854	2.978	4.757	3.203	3.595	2.905	1.262	2.475
TCGA-BL-A13I-01A-11R-A13Y-07	blca	4.3	2.299	-2.617	2.532	-1.18	-0.265	6.008	5.562	1.083	5.542	-2.973	1.841	-1.02	-4.44	4.113	3.968	1.496	6.092	1.124	-0.01	1.34	0.536	-4.062	3.817	2.94	5.166	8.129	0.008	4.722	1.653	4.724	0.604	0.298	5.035	-1.956	5.287	3.202	4.279	-3.231	3.376	2.498	2.741	4.027	3.099	3.426	5.184	0.796	2.255
TCGA-BL-A13J-01A-11R-A10U-07	blca	5.309	2.449	-1.909	3.018	0.478	-0.019	5.984	5.867	-0.015	5.891	-2.507	2.021	-0.653	-3.929	4.191	4.463	1.695	6.482	1.281	0.317	1.491	0.52	-3.979	3.878	3.15	5.256	8.106	0.486	4.907	2.775	4.172	0.895	1.036	5.323	-1.134	5.289	2.78	5.101	-2.635	3.548	1.83	2.667	4.82	3.11	3.735	2.64	1.194	2.538
TCGA-BL-A3JM-01A-12R-A21D-07	blca	5.022	1.405	-2.864	1.9	-1.335	-0.346	6.033	5.737	-0.436	5.597	-3.703	1.719	-0.073	-5.03	3.934	3.949	1.593	6.22	1.22	-0.63	1.456	-0.023	-4.009	3.826	2.819	5.239	8.288	0.298	4.933	2.085	4.045	1.639	0.005	5.168	-1.338	5.151	2.385	4.858	-2.963	2.827	2.136	2.269	4.026	2.76	3.821	4.715	0.793	1.129
TCGA-BL-A5ZZ-01A-31R-A30C-07	blca	4.541	2.391	-2.282	2.774	-0.628	-0.341	6.035	5.714	0.637	5.551	-2.333	1.817	-0.564	-4.502	4.152	4.206	1.359	6.362	1.301	0.19	1.487	0.482	-4.223	3.784	3.182	5.414	8.227	0.462	4.922	1.95	4.814	0.52	0.688	5.253	-1.404	5.363	3.313	4.316	-3.121	3.215	1.716	2.417	4.605	2.9	3.614	4.554	1.088	2.295
TCGA-BT-A0S7-01A-11R-A10U-07	blca	4.097	2.192	-2.231	2.681	-0.586	0.004	6.006	5.742	-0.094	5.656	-2.682	1.914	-0.496	-4.372	3.882	4.19	1.724	6.221	1.348	0.212	1.648	0.277	-4.236	3.631	2.861	5.086	8.138	0.621	4.713	2.189	3.775	0.942	0.678	5.13	-1.393	5.155	2.903	4.876	-3.043	3.095	1.697	2.683	4.587	2.944	3.619	3.301	0.998	1.951
TCGA-BT-A0YX-01A-11R-A10U-07	blca	4.72	2.338	-2.103	2.481	-0.124	-0.206	6.026	5.648	0.386	5.72	-2.642	1.942	-0.969	-4.269	4.257	4.458	1.703	6.07	1.124	-0.261	1.342	0.323	-3.314	3.703	2.9	5.183	7.85	0.253	4.68	2.109	4.521	0.667	0.341	5.101	-1.829	5.209	2.813	4.967	-3.142	3.563	2.52	2.642	4.624	3.148	3.855	2.631	0.92	2.307
TCGA-BT-A20J-01A-11R-A14Y-07	blca	4.918	2.503	-2.169	2.797	-0.468	0.075	6.213	5.871	0.139	5.883	-2.63	2.051	-0.002	-4.073	4.181	4.286	1.559	6.301	1.39	-0.137	1.491	0.524	-4.034	3.947	3.028	5.436	8.307	0.469	4.893	2.522	4.54	0.831	0.873	5.263	-0.758	5.333	2.557	4.715	-2.291	3.48	1.997	2.998	4.562	3.022	3.851	3.337	0.984	2.376
TCGA-BT-A20N-01A-11R-A14Y-07	blca	5.4	2.329	-2.233	2.722	0.097	-0.4	6.031	5.785	-0.192	5.716	-3.235	1.956	-0.75	-4.022	4.037	4.384	1.748	6.143	1.363	0.055	1.536	0.413	-3.903	3.709	2.966	5.159	8.166	0.497	4.651	2.331	3.988	0.936	0.843	5.157	-1.431	5.398	2.501	4.898	-3.013	3.339	1.833	2.546	4.729	2.945	3.639	2.385	0.95	2.31
TCGA-BT-A20O-01A-21R-A14Y-07	blca	4.56	2.224	-2.968	2.355	-1.125	0.068	5.913	5.367	1.291	5.516	-2.825	1.852	-0.774	-4.423	3.985	3.931	1.465	5.825	1.115	-0.406	1.353	0.555	-3.868	3.679	2.857	5.116	8.037	0.311	4.717	1.55	4.835	0.411	0.143	4.982	-2.287	5.253	3.323	3.6	-3.464	3.005	2.66	2.665	3.859	2.829	3.432	5.347	0.704	2.155
TCGA-BT-A20P-01A-11R-A14Y-07	blca	4.582	2.497	-2.457	2.768	-0.484	-0.327	6.085	5.862	0.568	5.802	-2.024	2.02	-1.055	-4.174	4.035	4.448	1.676	6.48	1.396	0.032	1.601	0.435	-3.498	3.875	2.943	5.139	8.433	0.336	5.064	2.546	4.897	1.31	0.833	5.253	-1.103	5.414	2.939	5.172	-2.665	3.305	2.689	2.477	4.581	3.123	3.604	3.15	1.483	2.444
TCGA-BT-A20Q-01A-11R-A14Y-07	blca	4.883	2.408	-1.906	3.04	0.114	0.555	6.165	5.909	0.442	5.937	-2.001	2.118	-0.818	-4.084	4.218	4.375	1.772	6.487	1.301	0.005	1.568	0.601	-3.605	3.91	3.007	5.323	8.211	0.86	4.937	2.495	4.353	0.837	1.067	5.288	-1.128	5.307	2.964	5.035	-2.663	3.613	2.516	3.017	4.716	3.12	3.737	2.567	1.382	2.408
TCGA-BT-A20R-01A-12R-A16R-07	blca	4.823	2.533	-1.908	2.722	-0.458	0.297	6.308	6.112	0.374	6.035	-1.454	2.063	0.028	-4.107	4.595	4.423	1.863	6.512	1.611	0.098	1.768	0.349	-4.081	4.107	3.27	5.518	8.333	0.771	5.188	2.99	4.026	0.826	0.988	5.489	-0.45	5.415	3.118	5.134	-1.877	3.489	1.809	3.111	4.719	3.27	3.959	3.456	1.277	2.412
TCGA-BT-A20T-01A-11R-A14Y-07	blca	4.927	2.518	-1.951	2.942	0.338	0.127	6.115	5.819	0.214	5.821	-2.285	2.028	-0.701	-4.193	4.239	4.374	1.627	6.46	1.338	0.091	1.299	0.448	-3.674	3.902	3.111	5.339	8.155	0.551	4.946	2.715	4.423	0.612	1.095	5.292	-1.326	5.3	2.809	5.099	-2.858	3.56	1.927	2.869	4.796	3.246	3.84	2.934	1.239	2.292
TCGA-BT-A20U-01A-11R-A14Y-07	blca	5.223	2.305	-1.917	2.844	0.468	-0.26	6.024	5.758	0.388	5.803	-2.511	1.996	-1.232	-4.185	4.182	4.481	1.514	6.067	1.163	0.116	1.51	0.314	-3.441	3.857	3.104	5.298	8.01	0.286	4.824	2.44	4.378	0.674	0.516	5.13	-1.51	5.308	2.821	5.003	-2.961	3.585	2.597	2.56	4.721	3.202	3.839	2.453	1.145	2.517
TCGA-BT-A20V-01A-11R-A14Y-07	blca	5.298	2.302	-2.206	2.496	-0.35	0.445	6.149	5.899	0.015	5.72	-2.798	1.997	-0.605	-4.43	4.186	4.459	1.659	6.383	1.446	-0.06	1.512	0.321	-3.88	3.789	2.947	5.293	8.059	0.552	4.858	2.996	4.117	0.642	0.761	5.318	-0.9	5.195	2.745	5.237	-2.404	3.667	2.044	2.886	4.788	3.239	3.94	2.256	1.131	2.137
TCGA-BT-A20W-01A-21R-A14Y-07	blca	5.165	2.447	-2.012	3.013	0.356	0.107	6.177	5.928	0.571	5.936	-2.254	1.996	-0.623	-4.068	4.176	4.244	1.765	6.487	1.306	0.157	1.654	0.243	-3.753	3.788	2.813	5.272	8.272	0.488	4.821	2.914	4.4	1.159	0.94	5.311	-1.238	5.29	2.908	5.141	-2.659	3.701	2.234	2.803	4.742	3.11	3.615	2.772	1.267	2.358
TCGA-BT-A20X-01A-11R-A16R-07	blca	5.461	2.41	-2.65	2.166	-1.076	-0.139	6.001	5.707	0.157	5.624	-2.714	1.925	-0.991	-4.56	4.15	4.377	1.334	6.201	1.206	-0.381	1.272	0.343	-3.974	3.729	3.075	5.46	7.87	0.283	4.625	2.123	4.083	0.379	0.377	5.139	-1.491	5.313	2.73	4.775	-3.047	3.108	2.009	2.691	4.455	2.994	3.919	2.954	1.038	2.382
TCGA-BT-A2LA-01A-11R-A18C-07	blca	4.482	1.275	-3.319	1.709	-1.441	1.205	5.99	5.538	-0.59	5.385	-4.461	1.509	1.244	-5.127	3.405	3.553	2.748	5.744	2.064	-0.906	2.631	-0.256	-4.823	3.496	2.399	4.617	8.183	1.201	4.506	0.921	4.592	2.488	-0.569	4.953	-2.122	5.128	2.216	4.928	-3.547	2.328	1.206	3.302	3.578	1.992	3.396	5.471	0.433	0.332
TCGA-BT-A2LB-01A-11R-A18C-07	blca	5.093	2.473	-1.986	3.108	0.148	0.149	6.123	5.864	0.124	5.972	-2.121	2.007	-0.592	-4.073	4.237	4.446	1.768	6.519	1.207	0.286	1.419	0.424	-3.791	3.875	3.089	5.369	8.337	0.391	5.024	2.868	4.64	0.59	1.175	5.385	-1.173	5.381	2.702	4.924	-2.746	3.642	1.863	2.654	4.918	3.071	3.814	2.84	1.357	2.485
TCGA-BT-A2LD-01A-12R-A20F-07	blca	5.564	2.506	-0.947	3.911	1.702	0.337	6.381	6.208	0.386	6.067	-2.363	2.045	-0.362	-3.24	4.783	4.55	1.861	6.624	1.563	0.949	1.778	0.959	-4.576	4.199	3.477	5.657	7.958	0.744	5.399	2.662	3.438	0.334	1.19	5.469	-0.42	5.425	3.153	5.087	-1.563	4.175	1.71	3.202	4.951	3.384	3.897	2.499	1.405	2.401
TCGA-BT-A3PH-01A-11R-A220-07	blca	4.902	2.34	-1.35	3.345	1.48	-0.448	6.152	6.008	0.25	5.935	-1.635	2.046	-0.858	-3.684	4.428	4.453	1.734	6.522	1.183	0.358	1.26	0.353	-3.775	3.963	2.958	5.394	8.193	0.372	5.104	2.802	4.461	1.276	1.325	5.208	-1.062	5.423	2.857	5.251	-2.511	4.082	1.6	2.379	4.82	3.305	3.849	2.071	1.373	2.46
TCGA-BT-A3PJ-01A-21R-A220-07	blca	5.38	2.457	-1.987	2.825	-0.151	-0.231	6.023	5.67	0.106	5.739	-2.984	1.945	-0.735	-4.356	4.408	4.309	1.292	5.953	1.025	-0.105	1.206	0.393	-4.233	3.712	3.046	5.542	7.845	0.072	4.882	1.998	4.237	0.259	0.644	5.297	-1.784	5.301	2.693	4.691	-2.917	3.006	2.186	2.543	4.639	2.923	3.781	3.935	0.959	2.511
TCGA-BT-A3PK-01A-21R-A220-07	blca	4.888	2.624	-2.046	2.796	0.142	-0.345	6.118	5.749	0.478	5.83	-2.642	1.962	-0.623	-4.322	4.447	4.427	1.446	6.279	1.224	0.184	1.391	0.423	-4.193	3.846	3.212	5.552	8.028	0.635	4.878	2.451	4.339	0.19	0.673	5.31	-1.164	5.313	2.842	4.819	-2.587	3.498	1.905	2.726	4.728	2.976	3.988	4.057	1.094	2.435
TCGA-BT-A42C-01A-11R-A23N-07	blca	4.251	2.532	-1.794	3.175	0.555	-0.444	6.096	5.874	0.211	5.804	-2.086	1.994	-1.013	-3.821	4.188	4.428	1.813	6.47	1.233	0.185	1.476	0.332	-3.369	3.857	2.866	5.149	8.319	0.182	4.843	2.783	3.957	1.267	1.153	5.259	-1.2	5.379	2.927	5.16	-2.845	3.822	2.327	2.553	4.857	3.259	3.626	2.616	1.441	2.478
TCGA-BT-A42E-01A-11R-A23W-07	blca	4.896	2.404	-2.66	2.3	-0.943	0.081	6.088	5.65	0.041	5.808	-2.675	1.981	-0.572	-4.316	4.133	4.419	1.512	6.182	1.441	-0.253	1.211	0.272	-4.26	3.768	3.035	5.444	7.788	0.261	4.713	2.182	4.157	0.183	0.255	5.175	-1.042	5.316	2.588	4.748	-2.898	2.946	1.735	2.772	4.621	2.995	3.854	2.893	1.075	2.415
TCGA-BT-A42F-01A-11R-A23W-07	blca	5.139	2.473	-1.916	2.532	-0.354	-0.372	5.977	5.629	0.18	5.74	-2.602	1.98	-0.402	-4.305	4.318	4.358	1.261	6.058	0.949	-0.237	0.989	0.425	-3.772	3.893	3.007	5.295	7.895	0.189	4.726	1.95	3.481	0.466	0.489	5.159	-1.535	5.284	2.669	4.583	-2.977	3.514	1.736	2.472	4.641	3.111	3.737	3.479	1.022	2.316
TCGA-C4-A0EZ-01A-21R-A24X-07	blca	5.028	0.78	-2.675	2.081	0.037	1.281	5.935	5.511	-0.77	5.424	-3.742	1.318	1.188	-4.436	3.184	3.653	2.918	6.093	2.523	-0.571	2.856	-0.114	-3.897	3.477	2.52	4.483	8.123	1.199	4.574	1.525	4.279	2.555	0.154	5.02	-1.768	4.932	1.637	4.915	-2.946	2.937	1.028	3.509	3.694	2.327	3.444	5.235	0.824	0.192
TCGA-C4-A0F0-01A-12R-A10U-07	blca	5.246	2.538	-2.835	2.367	-1.6	0.013	6.081	5.681	0.386	5.687	-3.228	1.77	-0.938	-4.76	4.049	4.275	1.164	6.044	1.226	-0.665	1.33	0.46	-4.455	3.793	3.264	5.388	7.79	0.361	4.74	2.222	4.48	0.23	0.241	5.284	-1.821	5.329	2.992	4.047	-3.199	2.87	1.969	2.325	4.276	2.875	3.596	4.867	0.993	2.497
TCGA-C4-A0F1-01A-11R-A034-07	blca	4.957	2.382	-2.198	2.505	-0.323	-0.124	6.004	5.651	0.152	5.639	-3.305	1.991	-0.578	-4.4	4.072	4.353	1.244	6.073	0.947	-0.123	1.211	0.32	-3.72	3.725	3.001	5.412	7.922	0.186	4.593	1.708	4.298	0.516	0.467	5.205	-1.763	5.412	2.694	4.585	-3.206	3.134	2.065	2.446	4.559	2.863	3.899	3.013	1.019	2.437
TCGA-C4-A0F6-01A-11R-A10U-07	blca	4.007	2.389	-1.775	3.143	0.644	0.198	6.102	5.905	0.34	5.854	-2.28	1.981	0.37	-3.967	4.3	4.362	1.681	6.48	1.234	0.147	1.502	0.415	-3.96	3.896	2.882	5.305	8.174	0.571	4.985	2.695	4.326	1.039	1.09	5.309	-1.113	5.362	2.887	5.096	-2.689	3.846	1.687	2.72	4.82	3.155	3.755	2.308	1.182	2.554
TCGA-C4-A0F7-01A-11R-A084-07	blca	5.146	2.361	-2.71	2.203	-1.037	0.372	5.961	5.803	0.292	5.54	-2.631	1.773	0.526	-4.604	4.241	4.303	1.887	6.241	1.409	-0.408	1.785	0.277	-3.949	3.667	2.977	5.193	8.088	0.912	4.839	2.24	4.308	0.792	0.416	5.224	-1.334	5.088	2.887	4.872	-3.24	3.173	1.75	3.088	4.655	2.916	3.679	3.449	0.944	2.425
TCGA-CF-A1HR-01A-11R-A13Y-07	blca	5.055	2.465	-1.779	2.97	0.62	-0.108	6.235	5.896	0.346	6.055	-1.529	2.14	-0.77	-4.095	4.355	4.541	1.69	6.576	1.412	0.193	1.46	0.386	-3.388	3.981	3.048	5.27	8.405	0.559	5.088	2.773	4.759	1.198	1.33	5.382	-0.97	5.445	2.812	5.312	-2.244	3.846	2.206	2.792	4.824	3.182	3.809	2.659	1.462	2.396
TCGA-CF-A1HS-01A-11R-A13Y-07	blca	5.213	2.435	-2.461	2.424	-0.627	-0.213	6.026	5.695	0.006	5.644	-2.811	1.938	-0.674	-4.428	4.182	4.434	1.513	6.231	1.204	-0.262	1.459	0.335	-4.092	3.726	3.08	5.359	7.832	0.222	4.749	2.323	4.066	0.318	0.407	5.194	-1.513	5.193	2.67	4.844	-2.971	3.014	1.862	2.554	4.62	2.852	3.718	2.793	0.975	2.536
TCGA-CF-A27C-01A-11R-A16R-07	blca	4.633	2.328	-1.588	3.304	0.915	-0.481	6.081	5.8	0.384	5.893	-1.648	2.175	-1.318	-3.675	3.957	4.425	1.584	6.459	0.927	0.24	1.269	0.293	-3.637	3.749	2.94	5.118	8.324	0.152	4.869	2.463	4.519	1.825	1.179	5.136	-1.257	5.434	2.824	5.276	-3.065	4.001	1.851	2.279	4.775	3.072	3.463	2.365	1.56	2.495
TCGA-CF-A3MF-01A-12R-A21D-07	blca	4.728	2.565	-1.627	3.321	1.235	-0.442	6.217	5.952	0.351	6.02	-1.861	2.023	-0.831	-3.758	4.118	4.338	1.598	6.587	1.255	0.584	1.228	0.245	-3.535	3.976	2.911	5.294	8.482	0.357	4.851	2.781	4.24	1.599	1.195	5.401	-0.884	5.457	2.961	5.39	-2.58	3.913	1.922	2.439	4.986	3.318	3.73	2.483	1.697	2.719
TCGA-CF-A3MG-01A-11R-A20F-07	blca	4.455	2.554	-1.31	3.484	1.539	-0.776	6.125	5.827	0.116	5.985	-1.574	2.054	-1.087	-3.429	4.116	4.54	1.554	6.42	1.144	0.386	1.204	0.284	-3.304	3.897	2.775	5.117	8.413	0.14	5.007	2.464	4.706	1.834	1.279	5.214	-1.261	5.491	2.823	5.309	-2.698	3.941	2.216	2.092	4.95	2.98	3.604	2.39	1.542	2.646
TCGA-CF-A3MH-01A-11R-A20F-07	blca	4.578	2.508	-1.731	3.098	0.7	-0.908	6.176	5.826	0.117	6.011	-1.686	2.221	-1.174	-3.895	4.234	4.519	1.554	6.457	0.962	0.128	1.25	0.36	-3.477	3.937	2.926	5.174	8.299	0.042	5.034	2.574	4.52	1.387	1.074	5.353	-0.966	5.468	2.708	5.266	-2.983	3.903	2.056	2.288	4.828	3.049	3.613	2.903	1.595	2.501
TCGA-CF-A3MI-01A-11R-A20F-07	blca	4.842	2.523	-1.819	3.073	0.688	-0.73	6.117	5.915	0.475	5.913	-2.075	1.947	-1.168	-4.152	4.29	4.356	1.604	6.505	1.073	0.16	1.358	0.326	-3.501	3.859	2.908	5.135	8.437	0.089	4.978	2.512	4.656	1.184	0.948	5.356	-1.342	5.319	2.762	5.179	-2.956	3.812	2.295	2.355	4.781	3.117	3.72	2.606	1.467	2.587
TCGA-CF-A47S-01A-11R-A23W-07	blca	4.716	2.608	-1.431	3.372	1.362	-0.583	6.123	5.864	0.071	6.008	-1.398	2.146	-0.696	-3.528	4.064	4.323	1.602	6.63	0.951	0.668	1.323	0.352	-3.391	3.936	2.987	5.139	8.389	0.122	4.891	2.773	4.672	1.457	1.427	5.336	-0.747	5.554	2.695	5.22	-2.524	4.143	2.236	2.361	4.938	3.197	3.625	2.919	1.63	2.618
TCGA-CF-A47T-01A-11R-A23W-07	blca	4.98	2.367	-1.802	3.177	0.9	-0.54	6.046	5.803	0.089	5.75	-2.758	1.831	-1.09	-4.028	4.012	4.346	1.552	6.405	1.163	0.296	1.418	0.23	-3.474	3.821	2.892	5.058	8.353	0.178	4.77	2.421	4.733	1.445	1.17	5.234	-1.476	5.361	2.732	5.109	-3.102	3.723	2.288	2.207	4.829	2.865	3.549	2.483	1.374	2.543
TCGA-CF-A47V-01A-11R-A23W-07	blca	4.802	2.528	-1.933	3.268	0.494	-0.341	6.247	5.776	0.51	5.93	-1.933	2.184	-0.377	-4.009	4.086	4.346	1.529	6.537	1.162	0.221	1.301	0.434	-3.571	3.884	3.012	5.292	8.355	0.111	4.838	2.598	4.491	1.17	1.269	5.366	-1.16	5.429	2.926	5.167	-2.874	3.641	1.985	2.576	4.825	3.136	3.767	2.817	1.437	2.475
TCGA-CF-A47W-01A-11R-A23W-07	blca	4.867	2.41	-1.432	3.473	1.48	-0.037	6.178	5.812	0.413	5.888	-2.697	1.942	-0.561	-3.683	3.895	4.195	1.742	6.473	1.198	0.836	1.424	0.325	-3.464	3.739	2.787	5.005	8.33	0.21	4.802	2.714	4.939	1.397	1.247	5.252	-1.185	5.352	2.753	5.103	-2.892	3.917	2.396	2.493	4.849	3.105	3.563	2.638	1.345	2.501
TCGA-CF-A47X-01A-31R-A23W-07	blca	4.608	2.222	-1.368	3.292	0.956	-0.399	6.072	5.783	0.086	5.808	-1.567	2.083	-0.953	-3.643	4.142	4.421	1.739	6.503	1.287	0.579	1.505	0.219	-3.415	3.799	2.894	5.139	8.428	0.288	4.799	2.478	4.411	1.901	1.279	5.198	-1.096	5.455	2.676	5.193	-2.714	3.929	1.993	2.396	4.832	3.053	3.407	2.184	1.481	2.289
TCGA-CF-A47Y-01A-11R-A23W-07	blca	4.799	2.463	-1.718	3.334	0.98	0.047	6.186	5.833	0.409	5.98	-2.223	2.077	-1.015	-3.783	4.111	4.309	1.637	6.484	1.184	0.744	1.39	0.396	-3.572	3.873	2.891	5.145	8.344	0.294	4.942	2.663	4.75	1.324	1.335	5.328	-1.032	5.426	2.767	5.191	-2.861	4.084	2.224	2.59	4.872	3.195	3.698	2.79	1.56	2.674
TCGA-CF-A5U8-01A-11R-A28M-07	blca	4.639	2.463	-1.683	3.288	1.176	-0.024	6.216	5.863	0.435	6.016	-1.798	2.126	-1.155	-3.721	3.984	4.376	1.688	6.453	1.219	0.621	1.305	0.379	-3.65	3.862	2.865	5.079	8.405	0.421	4.892	2.664	4.778	1.403	1.324	5.343	-0.799	5.389	2.779	5.184	-2.629	3.882	2.027	2.511	4.83	3.076	3.564	2.865	1.364	2.748
TCGA-CF-A5UA-01A-11R-A28M-07	blca	4.746	2.362	-1.542	3.482	1.378	-0.108	6.222	5.79	0.32	5.833	-2.666	2.005	-0.979	-3.669	4.042	4.413	1.775	6.459	1.273	0.665	1.49	0.315	-3.575	3.879	2.923	5.203	8.265	0.21	4.859	2.735	4.267	1.229	1.2	5.256	-0.958	5.311	2.753	5.113	-2.912	4.059	2.187	2.626	4.87	3.022	3.704	2.636	1.225	2.32
TCGA-CF-A7I0-01A-22R-A352-07	blca	4.7	2.469	-1.656	3.107	0.343	-0.41	6.1	5.849	0.608	5.877	-1.815	2.008	-0.692	-3.903	4.134	4.335	1.601	6.591	1.208	0.342	1.5	0.414	-3.193	3.837	2.914	5.28	8.378	0.24	4.866	2.593	4.659	1.357	1.064	5.262	-1.296	5.419	3.041	5.226	-2.562	3.86	2.398	2.593	4.831	2.992	3.62	2.838	1.383	2.44
TCGA-CF-A8HX-01A-11R-A36F-07	blca	4.633	2.398	-1.322	3.411	1.384	-0.319	6.263	5.839	0.247	5.974	-1.856	1.887	-0.805	-3.602	4.261	4.358	1.633	6.519	1.338	0.659	1.285	0.313	-3.654	3.837	2.944	5.329	8.348	0.529	4.859	2.874	4.141	1.253	1.19	5.34	-1.19	5.361	2.883	5.364	-2.943	4.161	1.796	2.345	4.946	3.278	3.612	2.319	1.628	2.504
TCGA-CF-A8HY-01A-11R-A36F-07	blca	4.883	2.453	-1.772	3.161	0.618	-0.681	6.1	5.813	0.237	5.882	-2.793	1.874	-0.735	-3.996	3.99	4.441	1.578	6.52	0.872	0.411	1.349	0.374	-3.717	3.899	2.912	5.216	8.152	0.345	4.9	2.59	4.617	1.133	1.103	5.237	-1.464	5.375	2.718	5.171	-3.173	3.69	1.929	2.429	4.803	3.139	3.711	3.096	1.303	2.464
TCGA-CF-A9FF-01A-11R-A38B-07	blca	4.694	2.606	-1.725	3.143	0.501	-0.154	6.177	5.868	0.492	5.921	-1.593	2.157	-1.186	-3.901	4.138	4.382	1.745	6.6	1.144	0.256	1.564	0.396	-3.181	3.932	2.942	5.127	8.376	0.296	4.84	2.832	4.607	1.362	1.229	5.294	-1.005	5.471	3.017	5.124	-2.64	3.754	2.206	2.732	4.847	3.126	3.737	3.012	1.524	2.335
TCGA-CF-A9FH-01A-11R-A38B-07	blca	4.466	2.379	-1.733	3.317	0.795	-0.458	6.137	5.745	0.255	5.9	-1.838	2.275	-1.129	-3.873	3.93	4.404	1.49	6.405	1.161	0.203	1.352	0.285	-3.328	3.818	2.848	5.087	8.41	0.402	4.79	2.661	4.57	1.567	1.223	5.201	-1.135	5.515	2.867	5.287	-2.898	3.747	2.137	2.334	4.765	3.076	3.551	2.903	1.39	2.381
TCGA-CF-A9FL-01A-11R-A38B-07	blca	4.594	2.515	-1.832	3.105	0.365	-0.165	6.103	5.858	0.265	5.87	-2.234	2.151	-0.332	-3.99	4.291	4.308	1.734	6.385	1.149	0.321	1.301	0.425	-3.903	3.948	2.992	5.321	8.24	0.36	4.978	2.843	4.612	1.034	1.015	5.275	-1.165	5.42	2.767	5.013	-2.764	3.728	1.811	2.588	4.956	3.102	3.599	3.113	1.227	2.388
TCGA-CF-A9FM-01A-11R-A38B-07	blca	4.667	2.449	-1.667	3.259	0.829	-0.125	6.136	5.837	0.142	5.884	-1.602	2.227	-0.46	-3.804	4.081	4.378	1.744	6.505	1.137	0.285	1.36	0.439	-3.529	3.792	2.959	5.102	8.361	0.201	4.817	2.76	4.794	1.39	1.12	5.285	-1.164	5.459	2.754	5.167	-2.62	4.025	2.064	2.596	4.916	3.143	3.655	2.974	1.539	2.671
TCGA-CU-A0YN-01A-21R-A10U-07	blca	5.148	2.432	-2.409	2.382	-0.493	-0.319	6.122	5.724	0.124	5.861	-2.44	1.919	-0.47	-4.501	4.428	4.409	1.311	6.278	1.151	-0.277	1.204	0.255	-3.961	3.826	3.229	5.503	7.901	0.168	4.913	2.003	4.207	0.259	0.623	5.228	-1.304	5.301	2.534	4.797	-3.034	3.262	1.752	2.564	4.736	2.898	3.772	3.93	0.889	2.405
TCGA-CU-A0YO-01A-11R-A10U-07	blca	4.886	2.474	-1.982	3.059	0.431	-0.021	6.114	5.871	0.273	6.006	-1.546	2.162	-0.356	-4.109	4.307	4.495	1.574	6.544	1.088	0.078	1.386	0.488	-3.634	3.876	3.191	5.356	8.315	0.362	5.104	2.748	4.611	0.698	1.285	5.405	-1.045	5.408	2.816	5.214	-2.672	3.788	2.032	2.793	4.801	3.026	4	3.276	1.243	2.304
TCGA-CU-A0YR-01A-12R-A10U-07	blca	4.782	2.592	-2.031	2.811	0.472	-0.35	6.176	5.924	0.39	5.967	-2.019	2.027	-1.055	-4.024	4.376	4.426	1.426	6.52	1.331	0.213	1.644	0.377	-3.661	4.023	3.106	5.32	8.234	0.585	5.077	2.745	4.31	0.883	1.069	5.337	-1.274	5.533	2.983	4.755	-2.651	3.816	2.37	2.579	4.724	3.169	3.816	3.238	1.031	2.389
TCGA-CU-A3KJ-01A-11R-A21D-07	blca	5.377	2.441	-2.773	2.314	-1.032	-0.084	6.007	5.629	0.037	5.565	-2.366	2.13	-0.68	-4.71	4.172	4.345	1.606	6.071	1.15	-0.297	1.309	0.376	-4.246	3.739	2.94	5.336	7.999	0.328	4.732	2.347	3.916	0.524	0.364	5.216	-1.073	5.163	2.832	4.937	-2.954	2.926	1.792	2.634	4.475	3.04	3.708	3.384	1.109	2.389
TCGA-CU-A3QU-01A-11R-A22U-07	blca	5.206	2.262	-2.578	2.51	-0.674	-0.411	6.126	5.82	-0.155	5.851	-1.642	2.008	-0.555	-4.432	4.315	4.288	1.814	6.556	1.428	0.204	1.671	0.301	-3.851	3.899	2.78	5.406	8.426	0.278	5.196	2.554	4.269	2.245	0.939	5.249	-0.58	5.558	2.645	5.277	-2.199	3.49	1.912	2.771	4.722	3.356	3.513	2.573	1.256	2.302
TCGA-CU-A3YL-01A-11R-A22U-07	blca	4.589	2.494	-1.805	3.096	0.73	-0.299	6.238	5.962	0.608	6.034	-1.627	2.087	-0.647	-3.948	4.329	4.458	1.655	6.594	1.268	0.344	1.325	0.4	-3.417	3.941	3.12	5.371	8.476	0.29	4.995	2.892	4.367	1.412	1.266	5.378	-0.782	5.449	2.918	5.359	-2.374	4.03	2.368	2.701	4.832	3.1	3.624	2.466	1.608	2.333
TCGA-CU-A5W6-01A-11R-A28M-07	blca	5.091	2.703	-1.563	3.235	0.897	0.167	6.079	5.843	-0.003	5.865	-1.973	2.186	-0.889	-3.616	4.243	4.434	2.006	6.533	1.485	0.436	1.679	0.362	-3.406	3.8	2.919	5.209	8.247	0.665	4.932	2.972	3.923	1.379	1.111	5.2	-0.921	5.365	2.779	5.255	-2.546	3.948	2.266	2.924	4.898	3.343	3.607	2.506	1.468	2.494
TCGA-CU-A72E-01A-12R-A33J-07	blca	5.03	2.413	-1.853	2.924	0.483	-0.242	6.033	5.774	0.215	5.809	-2.395	2.107	-0.988	-3.957	4.246	4.463	1.575	6.27	1.116	0.067	1.269	0.411	-3.508	3.871	2.988	5.296	7.962	0.116	4.818	2.654	3.942	0.867	0.899	5.233	-1.321	5.273	2.776	5.061	-2.83	3.568	2.62	2.533	4.77	3.042	3.723	2.75	1.208	2.557
TCGA-DK-A1A3-01A-11R-A13Y-07	blca	5.24	2.642	-2.076	2.933	0.01	0.199	6.206	6.035	0.421	6.096	-1.295	2.199	0.199	-4.152	4.467	4.414	1.914	6.557	1.492	0.164	1.771	0.428	-4.084	4.013	3.149	5.666	8.279	0.887	5.211	3.197	4.118	1.065	1.067	5.49	-0.431	5.481	3.136	5.151	-1.733	3.886	1.706	3.074	4.782	3.245	3.94	2.228	1.322	2.447
TCGA-DK-A1A5-01A-11R-A13Y-07	blca	4.962	2.46	-2.197	2.841	-0.24	0.07	6.126	5.853	0.218	5.749	-2.274	2.087	-0.913	-4.311	4.359	4.448	1.758	6.455	1.188	-0.089	1.515	0.559	-4.122	3.886	3.074	5.39	8.042	0.602	5.079	2.673	4.525	0.638	0.754	5.274	-1.233	5.413	2.897	4.996	-2.49	3.567	1.79	2.835	4.735	3.128	3.799	3.201	1.131	2.427
TCGA-DK-A1A6-01A-11R-A13Y-07	blca	4.97	2.446	-1.552	3.057	0.87	-0.223	6.079	5.816	0.156	5.788	-1.946	2.021	-0.422	-3.938	4.337	4.277	1.695	6.546	1.3	0.268	1.54	0.181	-3.733	3.836	2.777	5.367	8.177	0.404	4.874	2.595	4.18	1.359	1.179	5.224	-1.612	5.396	2.758	5.061	-2.983	3.798	1.728	2.403	4.666	3.289	3.67	3.108	1.11	2.375
TCGA-DK-A1A7-01A-11R-A13Y-07	blca	4.568	2.455	-1.511	3.363	0.788	0.117	6.202	5.868	0.32	5.853	-2.353	1.943	-0.905	-3.685	4.133	4.309	2.051	6.466	1.563	0.424	1.834	0.246	-3.801	3.845	2.815	5.241	8.395	0.689	4.922	2.749	3.952	1.261	1.31	5.299	-1.09	5.325	2.679	5.207	-2.731	3.948	2.131	2.876	4.895	3.16	3.699	2.092	1.123	2.327
TCGA-DK-A1AA-01A-11R-A13Y-07	blca	4.62	2.343	-1.71	3.18	0.509	-0.401	6.109	5.776	0.315	5.885	-1.861	2.083	-0.983	-3.855	4.219	4.527	1.556	6.354	1.083	0.257	1.316	0.55	-3.764	3.881	3.064	5.094	8.197	0.166	5.048	2.559	4.569	1.043	1.089	5.323	-1.194	5.436	2.699	5.308	-2.643	3.768	1.952	2.583	4.909	3.046	3.733	2.665	1.476	2.565
TCGA-DK-A1AB-01A-11R-A13Y-07	blca	5.325	2.455	-2.003	2.731	-0.037	0.473	6.009	5.81	0.17	5.841	-2.621	2.081	-0.595	-4.275	4.365	4.534	1.755	6.265	1.32	0.035	1.678	0.439	-3.656	3.808	3.214	5.395	7.826	0.757	4.902	2.375	4.135	0.275	0.822	5.197	-1.25	5.301	2.953	4.807	-2.852	3.394	2.081	3.128	4.792	3.131	3.915	2.829	1.094	2.426
TCGA-DK-A1AC-01A-11R-A13Y-07	blca	4.995	2.528	-2.218	2.504	-0.238	0.206	6.029	5.708	0.043	5.687	-2.834	1.829	-0.149	-4.335	3.949	4.131	1.782	6.417	1.57	-0.132	1.839	0.209	-4.205	3.879	2.8	5.184	8.237	0.652	5.033	2.687	4.33	1.349	0.552	5.345	-1.559	5.411	2.644	4.732	-3.055	3.258	1.715	2.836	4.474	2.95	3.43	3.046	1.063	2.436
TCGA-DK-A1AD-01A-11R-A13Y-07	blca	5.128	2.363	-1.765	3.177	0.577	0.393	6.069	5.922	0.125	5.892	-2.567	1.976	0.159	-3.961	4.07	4.162	2.09	6.412	1.371	0.385	1.747	0.238	-3.814	3.879	2.74	5.127	8.338	0.665	4.953	2.778	4.193	1.359	1.206	5.183	-0.905	5.355	2.823	5.071	-2.784	3.678	1.807	2.617	4.877	2.862	3.419	2.518	1.123	2.313
TCGA-DK-A1AE-01A-11R-A13Y-07	blca	4.876	1.895	-2.1	2.585	0.017	0.048	5.995	5.598	0.659	5.586	-2.731	1.831	-1.259	-3.97	3.871	4.271	1.924	5.884	1.351	0.41	1.627	0.396	-3.447	3.71	2.778	5.026	8.073	0.534	4.605	2.043	4.558	1.301	0.714	5.002	-1.866	5.201	2.789	4.976	-3.314	3.092	2.674	2.685	4.498	3.065	3.647	4.062	0.818	1.771
TCGA-DK-A1AF-01A-11R-A13Y-07	blca	5.198	2.566	-2.078	2.844	-0.14	-0.181	6.16	5.908	0.717	6.008	-2.052	2.081	-0.523	-4.251	4.28	4.429	1.632	6.472	1.112	0.216	1.512	0.552	-3.605	3.939	3.257	5.437	8.231	0.346	5.09	2.893	4.514	0.473	1.091	5.352	-0.9	5.398	2.996	4.901	-2.3	3.491	2.019	2.65	4.839	3.105	3.89	4.046	1.273	2.454
TCGA-DK-A1AG-01A-11R-A13Y-07	blca	4.908	2.364	-1.762	3.213	0.604	-0.569	6.148	5.753	0.176	5.852	-2.269	2.154	-0.694	-3.842	3.981	4.429	1.539	6.581	1.133	0.346	1.293	0.434	-3.701	3.706	3.033	5.134	8.197	0.063	4.761	2.438	4.527	1.267	0.99	5.229	-1.182	5.279	2.574	5.185	-3.035	3.622	1.966	2.539	4.761	3.176	3.608	3.019	1.494	2.447
TCGA-DK-A2HX-01A-12R-A18C-07	blca	4.119	2.636	-1.921	3.045	0.153	0.263	6.366	6.188	0.409	6.239	-1.144	2.174	-0.209	-3.776	4.637	4.468	1.73	6.591	1.46	0.172	1.607	0.581	-3.619	4.117	3.32	5.641	8.333	0.97	5.307	3.053	4.457	0.754	1.093	5.562	-0.572	5.562	3.256	5.331	-1.444	3.852	1.958	2.967	4.861	3.443	4.134	3.325	1.41	2.534
TCGA-DK-A2I1-01A-11R-A180-07	blca	4.968	2.622	-1.835	3.043	0.504	0.049	6.196	5.959	0.097	6.007	-1.971	2.121	-0.515	-3.984	4.342	4.311	1.799	6.497	1.397	0.308	1.534	0.293	-4.043	3.889	3.016	5.364	8.337	0.635	4.961	3.03	4.449	0.871	1.213	5.347	-1.124	5.427	3.143	4.97	-2.394	3.955	1.872	2.782	4.865	2.978	3.81	3.278	1.208	2.362
TCGA-DK-A2I2-01A-11R-A180-07	blca	5.27	2.56	-2.238	2.873	-0.386	-0.163	6.112	5.762	0.045	5.878	-2.381	1.831	-0.602	-4.387	4.156	4.303	1.412	6.267	1.161	-0.19	1.387	0.31	-4.158	3.798	3.283	5.541	7.971	0.209	4.897	2.369	4.054	0.073	0.81	5.298	-0.841	5.268	2.756	4.357	-2.723	3.072	1.843	2.682	4.636	2.94	3.771	4.244	0.989	2.539
TCGA-DK-A2I4-01A-11R-A21D-07	blca	4.126	2.514	-2.508	2.843	-0.879	-0.267	6.104	5.878	0.668	6.022	-2.091	2.061	-0.254	-4.353	4.473	4.429	1.321	6.399	1.092	-0.34	1.307	0.586	-3.935	4.027	3.429	5.534	7.953	0.326	4.998	2.621	4.391	0.576	0.797	5.444	-0.981	5.349	2.903	4.607	-2.224	3.439	1.876	2.78	4.501	3.106	3.827	4.137	1.032	2.28
TCGA-DK-A2I6-01A-12R-A18C-07	blca	5.303	2.538	-1.566	3.415	1.269	-0.283	6.181	5.811	-0.158	5.722	-3.255	1.79	-0.609	-3.89	4.357	4.361	1.613	6.491	1.11	0.639	1.537	0.435	-4.146	3.832	3.156	5.565	7.986	0.639	4.865	2.514	3.32	0.532	1.005	5.258	-1.307	5.292	2.48	4.901	-2.438	3.875	1.839	2.574	4.874	2.992	3.557	3.254	1.121	2.64
TCGA-DK-A3IK-01A-32R-A21D-07	blca	5.136	2.633	-1.473	3.32	1.211	0.361	6.164	6.028	0.233	5.931	-1.664	2.115	-0.562	-3.889	4.319	4.43	1.691	6.578	1.42	0.456	1.652	0.258	-3.577	3.988	2.985	5.364	8.291	0.878	5.041	3.114	4.159	0.994	1.404	5.335	-0.477	5.445	2.956	5.052	-2.358	3.944	1.902	2.879	5.037	3.234	3.666	2.22	1.491	2.488
TCGA-DK-A3IL-01A-11R-A20F-07	blca	5.248	2.481	-1.864	2.902	0.362	0.826	6.082	6.014	-0.117	5.965	-1.733	2.003	-0.341	-4.192	4.401	4.354	1.96	6.595	1.58	0.165	1.692	0.237	-3.826	4.049	3.071	5.363	8.32	1.069	4.968	2.952	3.965	1.008	0.951	5.393	-0.963	5.32	2.85	5.141	-2.348	3.85	1.865	3.089	4.853	3.203	3.748	2.299	1.547	2.451
TCGA-DK-A3IM-01A-11R-A20F-07	blca	5.45	2.443	-2.583	2.352	-0.74	-0.417	5.944	5.691	-0.191	5.563	-3.314	1.839	-0.563	-4.703	4.246	4.529	1.351	6.193	1.19	-0.265	1.477	0.285	-3.999	3.709	3.019	5.297	7.733	0.222	4.526	2.039	3.795	0.343	0.257	5.119	-1.333	5.124	2.555	4.772	-2.949	2.901	1.804	2.254	4.628	2.962	3.693	2.852	0.83	2.417
TCGA-DK-A3IN-01A-11R-A20F-07	blca	5.298	2.466	-1.945	3.017	-0.007	-0.093	6.124	5.884	0.187	5.85	-2.547	1.919	-0.611	-4.12	4.461	4.435	1.602	6.314	1.09	0.291	1.439	0.453	-4.158	3.934	3.244	5.419	8.234	0.502	5.009	2.817	4.351	0.296	0.891	5.419	-1.028	5.339	2.965	4.721	-2.414	3.484	1.726	2.53	4.711	3.163	3.9	3.769	1.07	2.529
TCGA-DK-A3IQ-01A-31R-A32Y-07	blca	5.067	2.43	-2.078	3.091	0.205	0.129	6.24	5.983	0.678	5.888	-2.199	2.027	-0.19	-4.165	4.471	4.369	1.584	6.518	1.4	0.385	1.573	0.425	-3.992	3.947	3.405	5.57	8.294	0.824	4.985	2.529	4.774	0.592	1.033	5.409	-0.939	5.452	3.401	4.955	-2.606	3.593	1.681	2.94	4.713	2.91	3.95	3.811	1.225	2.434
TCGA-DK-A3IS-01A-21R-A21D-07	blca	5.233	2.438	-1.855	2.891	0.147	-0.148	6.006	5.811	0.156	5.841	-2.6	2.03	-0.692	-4.042	4.221	4.399	1.593	6.405	1.127	0.086	1.471	0.302	-3.784	3.775	2.858	5.19	8.273	0.134	4.953	2.67	4.073	1.653	0.925	5.207	-1.399	5.233	2.784	5.221	-2.899	3.663	1.818	2.473	4.764	3.051	3.531	2.131	1.204	2.483
TCGA-DK-A3IT-01A-31R-A20F-07	blca	4.943	2.548	-1.488	3.288	0.689	0.174	6.121	5.994	0.118	5.943	-1.954	2.088	-0.937	-3.973	4.311	4.397	1.498	6.529	1.405	0.432	1.365	0.391	-3.857	4.026	3.141	5.345	8.065	0.661	5.091	3.007	4.141	1.116	1.24	5.364	-0.808	5.474	3.02	5.168	-2.319	3.924	1.879	2.714	4.92	3.21	3.892	3.015	1.538	2.301
TCGA-DK-A3IU-01A-11R-A20F-07	blca	5.306	2.283	-1.982	2.965	0.181	0.451	6.135	5.872	0.535	5.859	-2.4	2.131	0.368	-3.994	4.534	4.362	1.578	6.399	1.367	0.096	1.475	0.602	-4.174	3.975	3.184	5.432	7.826	0.619	5.149	2.275	3.846	0.152	0.554	5.397	-1.246	5.194	3.08	4.48	-2.131	3.525	1.691	3.058	4.591	2.975	3.915	3.386	1.058	2.188
TCGA-DK-A3IV-01A-22R-A21D-07	blca	5.322	2.377	-2.188	2.572	-0.595	-0.039	6.129	5.8	0.393	5.943	-1.593	2.153	-0.689	-4.123	4.48	4.442	1.763	6.553	1.376	-0.293	1.571	0.317	-3.398	3.833	2.944	5.369	8.191	0.258	4.964	2.852	4.164	1.31	0.937	5.302	-0.599	5.408	2.854	5.226	-2.112	3.68	1.892	2.867	4.636	3.28	3.81	2.455	1.442	2.202
TCGA-DK-A3WW-01A-22R-A23N-07	blca	4.84	2.392	-2.787	2.1	-1.007	-0.142	5.914	5.453	0.318	5.604	-3.117	1.891	-0.367	-4.767	3.923	4.286	1.173	5.968	1.055	-0.618	0.924	0.292	-4.06	3.651	2.925	5.268	7.659	0.036	4.629	1.628	4.334	0.203	0.019	5.098	-1.822	5.267	2.505	4.418	-3.09	2.824	1.934	2.505	4.322	2.927	3.662	3.714	0.826	2.389
TCGA-DK-A3WX-01A-22R-A22U-07	blca	5.147	2.425	-2.406	2.417	-0.817	-0.378	6.01	5.74	0.03	5.822	-2.733	1.953	-0.496	-4.378	4.311	4.35	1.517	6.052	0.989	-0.124	1.221	0.369	-4.067	3.883	3.224	5.52	7.862	0.312	4.794	2.065	4.322	0.365	0.583	5.199	-1.275	5.34	2.589	4.495	-2.871	3.186	1.729	2.585	4.574	3.052	3.825	3.73	0.957	2.392
TCGA-DK-A3WY-01A-11R-A22U-07	blca	4.785	1.478	-2.845	2.327	-1.196	0.011	5.89	5.454	0.619	5.546	-3.465	1.833	0.379	-4.509	3.702	3.894	1.582	5.849	1.478	-0.511	1.273	0.444	-4.18	3.49	2.758	4.955	7.899	0.335	4.579	1.952	4.453	0.808	-0.504	5.038	-2.345	4.673	2.832	3.486	-3.71	3.046	1.68	2.442	3.816	2.489	3.34	4.813	0.579	1.592
TCGA-DK-A3X1-01A-12R-A22U-07	blca	5.251	2.507	-1.89	2.827	0.2	0.02	6.075	5.898	0.152	5.813	-2.25	1.956	-0.89	-4.03	4.209	4.387	1.738	6.545	1.321	0.314	1.496	0.333	-3.703	3.832	2.924	5.333	8.38	0.328	4.862	2.673	4.12	1.145	0.952	5.235	-1.014	5.385	2.723	5.101	-2.615	3.649	2.136	2.808	4.801	2.99	3.656	2.466	1.171	2.499
TCGA-DK-A3X2-01A-11R-A22U-07	blca	5.194	2.189	-1.598	2.943	0.64	0.219	5.919	5.743	-0.063	5.668	-2.854	1.742	-0.71	-3.814	4.02	4.334	2.096	6.368	1.547	0.189	1.823	0.208	-3.83	3.612	2.836	5.193	7.9	0.509	4.623	1.928	3.904	1.533	0.743	5.081	-1.982	5.076	2.633	5.13	-3.186	3.515	1.756	2.926	4.623	3.225	3.587	2.403	1.034	2.121
TCGA-DK-A6AV-01A-12R-A30C-07	blca	4.747	2.488	-1.821	2.984	0.522	-0.28	6.023	5.813	0.35	5.736	-2.284	2.012	-1.034	-4.026	4.364	4.452	1.569	6.369	1.092	-0.015	1.256	0.293	-3.767	3.853	2.902	5.376	8.295	0.121	4.943	2.538	4.507	1.087	0.983	5.261	-1.378	5.409	2.776	5.035	-2.828	3.681	1.875	2.433	4.831	3.001	3.727	2.56	1.153	2.322
TCGA-DK-A6AW-01A-11R-A30C-07	blca	5.083	2.547	-1.593	3.353	1.549	0.013	6.407	5.99	0.218	6.104	-2.299	2.098	-1.223	-3.769	4.543	4.48	1.293	6.633	1.303	0.633	1.378	0.491	-3.513	4.027	3.27	5.591	8.353	0.423	5.304	3.284	4.573	1.612	1.362	5.586	-0.176	5.449	2.852	5.112	-2.149	4.275	2.424	2.881	4.955	3.294	4.088	2.896	1.44	2.609
TCGA-DK-A6B0-01A-11R-A31N-07	blca	4.819	2.449	-1.7	3.081	1.074	-0.241	6.101	5.838	0.228	5.936	-2.265	2.08	-0.937	-3.807	4.071	4.366	1.73	6.541	1.295	0.596	1.524	0.413	-3.578	3.774	3.025	5.009	8.41	0.207	4.938	2.745	4.815	1.449	1.268	5.37	-1.096	5.351	2.796	5.153	-2.803	3.904	1.894	2.443	4.866	3.056	3.574	2.849	1.561	2.618
TCGA-DK-A6B1-01A-12R-A30C-07	blca	4.427	2.564	-2.358	2.722	-0.612	-0.028	6.176	5.973	0.19	5.867	-1.568	2.058	-0.52	-4.314	4.295	4.299	1.799	6.618	1.431	0.048	1.639	0.459	-3.697	3.935	2.994	5.411	8.487	0.464	5.079	2.899	4.494	1.926	0.856	5.413	-0.852	5.55	2.968	5.206	-2.131	3.709	2.126	2.997	4.799	3.293	3.411	2.818	1.269	2.424
TCGA-DK-A6B2-01A-11R-A30C-07	blca	4.797	2.422	-1.71	3.238	0.682	0.017	6.196	5.964	0.139	5.877	-2.402	2.132	-0.621	-4.037	4.45	4.454	1.652	6.603	1.396	0.408	1.429	0.361	-3.928	4.005	3.05	5.377	8.299	0.642	5.212	2.979	4.338	0.795	1.111	5.412	-0.878	5.454	2.961	4.911	-2.079	3.897	1.707	2.736	4.814	3.191	3.833	3.04	1.306	2.338
TCGA-DK-A6B5-01A-11R-A31N-07	blca	5.273	2.51	-1.389	3.135	1.352	0.357	6.058	5.793	0.008	5.85	-2.229	2.063	-0.654	-3.807	4.417	4.468	1.739	6.415	1.629	0.311	1.565	0.296	-3.642	3.87	3.241	5.4	7.92	0.74	4.766	2.85	3.451	0.92	1.153	5.29	-0.534	5.179	2.45	5.094	-2.231	3.814	2.474	3.139	4.842	3.39	3.84	2.363	1.32	2.305
TCGA-DK-A6B6-01A-11R-A30C-07	blca	5.047	2.483	-2.182	2.763	-0.096	0.41	6.021	5.862	0.242	5.793	-1.504	2.108	-1.073	-4.238	4.032	4.27	2.156	6.475	1.429	0.058	1.889	0.253	-3.31	3.808	2.742	5.04	8.398	0.402	4.877	2.347	4.368	1.559	0.972	5.181	-1.333	5.531	2.649	5.067	-2.839	3.581	2.385	2.729	4.774	3.164	3.356	2.448	1.421	2.653
TCGA-DK-AA6L-01A-11R-A39I-07	blca	5.454	2.405	-1.694	2.937	0.425	0.274	6.028	5.846	-0.026	5.866	-2.196	2.038	-0.857	-4.123	4.332	4.435	1.474	6.324	1.216	0.03	1.417	0.366	-3.737	3.855	3.109	5.286	8.104	0.3	4.868	2.637	4.06	0.825	0.985	5.227	-0.888	5.216	2.489	5.248	-2.606	3.767	2.211	2.757	4.817	3.202	3.786	2.59	1.356	2.285
TCGA-DK-AA6M-01A-11R-A39I-07	blca	5.371	2.545	-1.806	2.986	0.157	-0.17	6.176	5.847	0.354	5.917	-2.796	1.914	-0.412	-4.1	4.349	4.393	1.411	6.451	1.165	0.203	1.411	0.3	-4.177	3.872	3.463	5.574	7.996	0.353	4.873	2.465	4.323	0.189	0.857	5.436	-0.889	5.259	2.724	4.785	-2.41	3.365	1.963	2.573	4.781	3.078	3.954	3.341	1.123	2.295
TCGA-DK-AA6P-01A-11R-A39I-07	blca	4.957	2.424	-1.546	3.131	0.59	0.046	6.051	5.84	0.031	5.844	-1.958	1.94	-1.02	-3.759	3.81	4.364	2.054	6.444	1.594	0.692	1.876	0.192	-3.369	3.68	2.762	5.134	8.37	0.48	4.712	2.39	4.399	2.135	1.109	5.132	-1.363	5.361	2.609	5.126	-2.813	3.741	2.313	2.661	4.641	3.191	3.361	1.867	0.927	2.502
TCGA-DK-AA6Q-01A-11R-A39I-07	blca	5.411	2.283	-1.916	2.671	0.431	-0.267	6.101	5.595	0.623	5.756	-2.918	1.931	-1.034	-4.029	4.179	4.381	1.711	6.141	1.216	0.034	1.478	0.518	-3.432	3.801	2.849	5.216	7.784	0.331	4.535	2.138	4.785	0.405	0.588	5.074	-1.423	5.247	2.908	5.01	-2.96	3.437	2.588	2.644	4.657	3.203	3.725	2.532	0.943	2.37
TCGA-DK-AA6R-01A-11R-A42T-07	blca	5.385	2.466	-2.079	2.751	0.06	-0.522	6.081	5.711	0.03	5.765	-2.854	1.948	-0.786	-4.296	4.312	4.515	1.38	6.148	1.154	-0.066	1.17	0.374	-3.933	3.672	3.131	5.491	7.763	0.246	4.864	2.217	3.901	0.091	0.542	5.2	-1.502	5.349	2.7	4.973	-2.795	3.308	1.946	2.344	4.699	3.144	3.816	2.811	0.996	2.349
TCGA-DK-AA6S-01A-21R-A39I-07	blca	4.974	2.446	-2.114	2.898	-0.109	0.301	6.087	5.82	0.424	5.806	-2.125	1.925	-0.327	-4.086	4.308	4.325	1.791	6.371	1.499	0.039	1.641	0.297	-4.023	3.869	3.184	5.467	8.245	0.635	4.977	2.669	4.233	0.494	0.995	5.308	-0.906	5.146	2.977	4.889	-2.513	3.599	1.857	2.946	4.796	3.11	3.747	2.608	1.181	2.419
TCGA-DK-AA6T-01A-11R-A39I-07	blca	3.728	0.659	-2.856	2.113	-1.209	0.626	5.61	5.089	-0.265	5.2	-4.069	1.225	0.667	-4.401	2.809	3.244	2.037	5.486	1.732	-0.504	1.739	0.127	-4.398	3.189	2.337	4.128	7.1	0.535	4.173	1.169	4.422	1.051	-0.663	4.784	-2.987	4.253	1.787	3.167	-4.256	2.814	1.179	2.863	3.404	1.882	2.96	4.769	0.221	1.184
TCGA-DK-AA6U-01A-11R-A39I-07	blca	5.282	2.334	-1.837	3.106	0.699	0.118	6.133	5.853	0.034	5.824	-2.237	1.887	-0.842	-3.803	4.26	4.339	1.995	6.422	1.475	0.482	1.835	0.18	-3.851	3.858	2.937	5.296	8.323	0.462	5.061	2.738	4.271	1.172	0.895	5.238	-1.195	5.323	2.752	5.12	-2.84	3.792	1.929	2.641	4.854	3.149	3.574	2.3	1.253	2.25
TCGA-DK-AA6W-01A-12R-A39I-07	blca	5.067	1.336	-2.634	1.995	-0.815	0.475	6.03	5.674	-0.515	5.619	-3.767	1.707	1.276	-4.843	3.931	4.026	2.217	6.245	1.936	-0.36	2.389	-0.1	-4.235	3.655	2.855	5.179	8.324	0.883	4.836	1.673	4.283	1.509	0.194	5.187	-1.412	5.183	2.398	4.912	-2.662	2.941	1.36	2.999	4.171	2.738	3.612	3.378	0.808	1.104
TCGA-DK-AA6X-01A-12R-A42T-07	blca	5.128	2.42	-2.019	2.856	-0.159	0.493	6.179	5.79	0.28	5.926	-1.694	2.349	-0.742	-4.117	4.376	4.302	1.921	6.469	1.508	0.058	1.666	0.357	-3.668	3.886	2.968	5.283	8.181	0.61	5.081	3.109	4.181	1.074	0.994	5.38	-0.44	5.302	2.818	5.144	-2.072	3.739	2.01	2.992	4.845	3.263	3.739	2.982	1.397	2.397
TCGA-DK-AA71-01A-31R-A39I-07	blca	4.664	2.432	-2.193	2.839	-0.026	-0.287	6.122	5.904	0.014	5.895	-1.724	1.994	-0.941	-4.248	4.241	4.438	1.95	6.546	1.429	0.079	1.82	0.298	-3.508	3.951	2.928	5.355	8.315	0.448	4.931	2.865	3.519	1.365	0.988	5.273	-1.301	5.319	2.772	5.114	-2.507	3.753	2.533	2.69	4.751	3.28	3.62	1.774	1.457	2.369
TCGA-DK-AA74-01A-11R-A39I-07	blca	5.222	2.544	-2.022	2.855	-0.239	-0.048	6.178	5.818	0.35	5.917	-2.885	1.922	-0.566	-4.241	4.227	4.373	1.481	6.354	1.279	0.175	1.46	0.431	-4.094	3.946	3.252	5.477	7.985	0.617	4.803	2.767	4.322	0.219	0.854	5.395	-0.714	5.27	3.07	4.583	-2.56	3.205	2.013	2.652	4.768	3.11	3.928	4.188	1.134	2.418
TCGA-DK-AA75-01A-11R-A39I-07	blca	4.34	2.508	-1.488	3.128	1.155	-0.124	6.153	5.923	-0.107	5.732	-2.785	1.722	-0.958	-3.55	4.256	4.237	1.881	6.492	1.637	0.702	1.916	0.058	-3.919	3.807	2.72	5.384	8.423	0.606	4.928	2.452	3.777	1.729	1.168	5.173	-1.304	5.258	2.57	5.116	-2.881	3.601	1.736	2.487	4.716	3.176	3.648	1.946	1.095	2.399
TCGA-DK-AA76-01A-11R-A39I-07	blca	4.748	2.407	-1.824	3.103	0.449	0.42	6.061	5.902	0.301	5.86	-2.472	2.128	-0.87	-3.877	4.117	4.452	2.06	6.403	1.499	0.348	1.896	0.289	-3.525	3.753	2.735	5.14	8.463	0.531	4.991	2.632	4.445	1.897	0.994	5.112	-1.064	5.432	2.685	5.219	-2.551	3.74	2.276	2.809	4.757	3.007	3.234	2.234	1.009	2.6
TCGA-DK-AA77-01A-11R-A39I-07	blca	4.981	2.358	-1.691	3.093	0.289	-0.458	6.011	5.765	0.079	5.878	-1.974	2.067	-0.861	-3.841	4.109	4.463	1.636	6.46	1.085	0.229	1.46	0.403	-3.665	3.752	3.006	5.129	8.254	0.154	4.86	2.711	4.249	1.405	1.036	5.188	-1.381	5.421	2.577	5.151	-2.924	3.638	1.899	2.519	4.798	3.117	3.704	2.708	1.465	2.267
TCGA-E5-A2PC-01A-11R-A206-07	blca	5.178	2.413	-1.415	3.204	1.283	-0.301	6.049	5.787	0.397	5.866	-2.448	2.139	-1.547	-3.629	4.277	4.441	1.61	6.203	0.996	0.227	1.393	0.474	-3.496	3.893	2.973	5.246	7.971	0.057	4.783	2.558	4.482	1.114	0.911	5.205	-1.727	5.442	2.785	5.148	-3.129	3.664	2.44	2.531	4.741	3.126	3.931	2.748	1.219	2.404
TCGA-E5-A4TZ-01A-11R-A31N-07	blca	5.346	1.933	-1.625	3.241	1.116	-0.276	6.075	5.776	-0.117	5.673	-2.105	2	-0.419	-3.893	4.327	4.427	1.787	6.298	1.453	0.042	1.587	0.116	-3.806	3.746	2.884	5.266	7.999	0.211	4.839	2.401	4.422	1.289	0.99	5.137	-1.647	5.073	2.715	5.077	-2.882	3.599	1.864	2.283	4.768	3.205	3.694	1.769	1.274	2.025
TCGA-E5-A4U1-01A-11R-A31N-07	blca	4.912	1.982	-2.231	2.819	0.123	0.339	6.095	5.814	0.376	5.757	-3.114	1.755	-0.512	-4.185	3.836	4.162	2.075	6.346	1.701	0.134	2.102	0.082	-3.502	3.737	2.684	5.129	8.346	0.639	4.813	2.434	4.053	2.114	1.052	5.215	-1.09	5.237	2.763	5.149	-2.806	3.197	1.68	2.816	4.577	3.272	3.403	1.723	1.21	1.896
TCGA-E7-A3X6-01A-12R-A22U-07	blca	4.743	2.38	-1.892	2.893	0.25	-0.23	6.07	5.761	0.298	5.842	-2.636	2.083	-0.881	-4.188	4.184	4.487	1.56	6.325	1.14	-0.067	1.246	0.413	-3.744	3.771	3.046	5.311	7.997	0.093	4.909	2.649	4.246	0.793	0.752	5.246	-1.608	5.332	2.55	5.157	-2.779	3.56	2.063	2.521	4.747	3.14	3.917	3.244	1.249	2.362
TCGA-E7-A3Y1-01A-11R-A22U-07	blca	4.888	2.324	-1.745	3.222	0.17	-0.018	6.031	5.768	0.763	5.805	-2.469	2.014	-0.928	-4.075	3.985	4.237	1.777	6.432	1.165	0.181	1.332	0.322	-3.515	3.766	2.839	5.194	8.19	0.144	4.797	2.483	4.478	1.408	1.046	5.245	-1.239	5.371	2.873	5.306	-2.925	3.845	2.528	2.496	4.785	3.111	3.433	2.743	1.33	2.516
TCGA-E7-A4IJ-01A-31R-A26T-07	blca	5.279	2.54	-1.568	3.291	1.359	0.259	6.06	5.88	0.082	5.819	-2.114	2.019	-0.914	-3.731	4.309	4.277	1.999	6.609	1.326	0.684	1.739	0.218	-3.672	3.763	2.897	5.226	8.309	0.544	4.954	3.053	4.302	1.418	1.051	5.29	-1.313	5.382	2.575	5.108	-2.669	4.094	2.116	2.797	4.81	3.184	3.549	2.12	1.207	2.409
TCGA-E7-A4XJ-01A-11R-A26T-07	blca	4.449	2.51	-1.394	3.42	1.712	-0.596	6.232	5.91	0.037	5.856	-1.983	1.916	-0.811	-3.547	4.255	4.495	1.573	6.48	1.135	0.615	1.229	0.255	-3.712	3.944	2.812	5.168	8.271	0.121	4.865	2.924	4.199	1.203	1.464	5.36	-0.981	5.444	2.705	5.283	-2.638	4.169	1.897	2.266	4.96	3.203	3.703	2.283	1.631	2.505
TCGA-E7-A519-01A-11R-A26T-07	blca	4.895	2.452	-1.591	3.413	1.779	-0.265	6.29	5.967	0.069	6.124	-2.609	1.896	-0.712	-3.507	4.118	4.353	1.596	6.625	1.235	0.804	1.547	0.359	-3.503	3.992	3.081	5.085	8.157	0.414	4.91	2.807	4.709	1.059	1.494	5.442	-0.504	5.329	2.551	5.091	-2.377	3.924	2.13	2.438	4.943	3.264	3.856	3.187	1.406	2.39
TCGA-E7-A541-01A-11R-A26T-07	blca	4.432	2.48	-1.74	3.147	0.55	-0.033	6.189	5.807	0.379	5.885	-1.949	2.113	0.571	-3.94	4.396	4.424	1.693	6.485	1.158	0.279	1.361	0.359	-3.653	3.88	3.101	5.395	8.189	0.339	5.018	2.723	4.594	1.386	1.084	5.309	-0.981	5.333	2.777	5.172	-2.467	3.957	2.147	2.819	4.692	3.146	3.845	2.685	1.403	2.205
TCGA-E7-A5KE-01A-11R-A28M-07	blca	4.978	2.352	-1.796	3.086	0.73	-0.114	6.084	5.853	0.119	5.775	-1.617	1.939	-0.369	-3.824	4.326	4.383	1.889	6.265	1.436	0.25	1.422	0.293	-3.611	3.892	2.725	5.273	8.522	0.353	5.065	2.668	4.265	1.858	1.042	5.18	-0.83	5.476	2.666	5.135	-2.88	3.905	2.088	2.39	4.773	3.321	3.45	2.302	1.38	2.501
TCGA-E7-A5KF-01A-11R-A28M-07	blca	4.473	2.539	-1.517	3.202	0.771	-0.531	6.091	5.758	0.073	5.887	-1.828	2.142	-1.147	-3.754	3.883	4.46	1.67	6.549	1.096	0.481	1.49	0.219	-3.07	3.83	2.806	5.209	8.464	0.123	4.798	2.61	4.861	1.961	1.367	5.225	-1.363	5.32	2.656	5.324	-2.883	4.016	2.133	2.331	4.9	3.14	3.555	2.638	1.451	2.702
TCGA-E7-A677-01A-11R-A30C-07	blca	4.655	2.504	-2.207	2.737	-0.357	-0.367	6.155	5.818	0.691	5.847	-2.345	2.161	0.118	-4.312	4.169	4.397	1.527	6.478	1.088	-0.005	1.276	0.452	-3.81	3.968	3.129	5.383	8.349	0.216	4.947	2.772	4.789	0.769	0.887	5.398	-0.301	5.391	3.059	4.983	-2.335	3.47	1.98	2.6	4.761	3.183	3.952	3.43	1.401	2.32
TCGA-E7-A678-01A-11R-A30C-07	blca	4.767	2.351	-1.642	3.277	1.273	-0.082	6.108	5.817	0.208	5.88	-2.292	2.032	-0.79	-3.631	3.952	4.289	1.676	6.373	1.109	0.639	1.36	0.394	-3.734	3.755	2.749	5.009	8.382	0.167	4.879	2.696	4.649	1.57	1.121	5.179	-1.35	5.307	2.681	5.108	-2.775	3.842	1.835	2.409	4.95	3.057	3.495	2.635	1.325	2.673
TCGA-E7-A6MD-01A-41R-A352-07	blca	4.937	2.386	-1.88	2.965	0.229	0.117	6.057	5.938	0.279	5.96	-2.387	2.016	-0.701	-3.992	4.23	4.376	1.758	6.544	1.252	0.25	1.405	0.37	-3.563	3.943	2.955	5.363	8.134	0.526	4.965	2.895	4.473	0.856	0.999	5.352	-0.849	5.236	2.949	5.034	-2.651	3.68	2.158	2.818	4.811	3.227	3.67	3.289	1.155	2.227
TCGA-E7-A6ME-01A-22R-A32O-07	blca	5.267	1.991	-2.269	2.342	-0.476	0.842	6.135	5.827	-0.175	5.831	-2.379	1.977	-0.312	-4.418	3.972	4.037	2.425	6.4	1.864	-0.042	2.223	0.083	-4.009	3.689	2.735	5.06	8.489	0.76	4.944	2.698	4.757	1.704	0.606	5.21	-0.94	5.369	2.669	5.153	-2.466	3.189	1.926	3.163	4.493	3.109	3.654	3.644	1.208	1.339
TCGA-E7-A6MF-01A-12R-A32O-07	blca	4.651	1.998	-1.586	3.3	1.251	0.039	6.035	5.701	0.32	5.829	-1.776	2.184	0.573	-3.549	4.151	4.257	1.535	6.414	1.189	0.572	1.525	0.37	-3.699	3.746	2.941	5.202	8.21	0.323	4.811	2.771	4.334	1.019	1.032	5.314	-1.194	5.205	2.801	5.292	-2.865	4.018	1.954	2.751	4.761	3.264	3.596	2.703	1.439	1.988
TCGA-E7-A7DU-01A-11R-A32O-07	blca	4.915	2.285	-1.601	3.218	1.154	-0.38	6.193	5.866	0.132	5.885	-2.065	2.081	-1.094	-3.78	4.178	4.421	1.775	6.47	1.135	0.435	1.39	0.369	-3.61	3.84	2.859	5.115	8.354	0.248	4.98	2.578	4.567	1.467	1.191	5.29	-1.21	5.432	2.593	5.318	-2.958	3.783	1.956	2.433	4.868	3.063	3.573	2.249	1.396	2.393
TCGA-E7-A7DV-01A-11R-A33J-07	blca	5.472	2.602	-1.945	2.945	0.155	0.337	6.178	5.788	0.761	5.926	-2.337	2.023	-0.724	-3.993	4.458	4.375	1.439	6.447	1.215	0.213	1.386	0.688	-4.274	3.964	3.251	5.645	7.971	0.55	4.944	2.799	3.585	0.434	0.872	5.43	-0.733	5.337	3.112	4.454	-2.096	3.635	1.938	2.646	4.646	3.072	3.879	4.634	1.048	2.434
TCGA-E7-A7PW-01A-11R-A352-07	blca	4.536	2.539	-1.855	2.844	0.3	0.338	6.088	5.83	-0.084	5.88	-2.093	1.888	-1.1	-4.092	4.196	4.233	2.148	6.481	1.471	0.078	2.03	0.075	-3.624	3.774	2.685	5.284	8.378	0.63	4.849	2.61	4.197	1.643	0.954	5.291	-1.348	5.308	2.682	5.17	-2.659	3.64	2.061	2.617	4.76	3.297	3.491	2.401	1.415	2.446
TCGA-E7-A7XN-01A-11R-A352-07	blca	4.942	2.271	-2.551	2.141	-0.517	-0.566	5.888	5.458	0.096	5.611	-3.134	1.937	-0.616	-4.382	4.007	4.574	1.161	5.843	0.973	-0.701	1.217	0.413	-3.531	3.687	2.779	5.007	7.714	-0.258	4.632	1.64	4.466	0.33	0.041	5.04	-2.264	5.324	2.503	4.839	-3.337	3.3	2.175	2.273	4.528	3.05	3.843	2.641	0.951	2.272
TCGA-E7-A85H-01A-11R-A352-07	blca	4.952	2.459	-1.625	3.162	0.617	0.267	6.129	5.896	0.003	5.823	-2.555	1.944	-0.658	-3.888	4.189	4.33	2.022	6.517	1.701	0.378	1.873	0.05	-3.868	3.842	2.886	5.339	8.251	0.558	4.888	2.721	3.969	1.588	1.025	5.193	-1.135	5.43	2.675	4.934	-2.475	3.796	1.653	2.746	4.779	3.232	3.637	1.911	1.136	2.442
TCGA-E7-A8O7-01A-11R-A36F-07	blca	4.722	2.545	-1.755	3.224	0.628	-0.634	6.137	5.831	0.055	5.995	-1.275	2.284	-0.731	-3.797	4.068	4.331	1.574	6.459	0.947	0.413	1.436	0.434	-3.549	3.881	2.979	5.124	8.366	0.222	4.836	2.728	4.839	0.908	1.228	5.317	-0.781	5.516	2.593	5.041	-2.455	3.875	2.142	2.513	4.93	3.134	3.613	3.052	1.621	2.678
TCGA-E7-A8O8-01A-11R-A36F-07	blca	4.783	2.23	-1.371	3.052	1.199	-0.552	6.258	5.848	-0.106	5.882	-2.136	1.837	-0.95	-3.574	4.083	4.303	1.639	6.413	1.214	0.53	1.373	0.175	-3.524	3.822	2.924	4.949	8.309	0.187	4.964	2.609	4.565	1.467	1.278	5.237	-0.924	5.381	2.475	5.193	-2.714	3.592	2.274	2.137	4.805	3.056	3.627	2.304	1.336	2.141
TCGA-E7-A97P-01A-11R-A38B-07	blca	5.234	2.519	-2.453	2.349	-0.477	-0.31	6.048	5.699	0.269	5.806	-2.805	2.057	-0.612	-4.383	4.164	4.401	1.345	6.172	1.028	-0.414	1.429	0.323	-3.83	3.836	3.225	5.479	7.755	0.284	4.912	2.417	4.297	0.288	0.652	5.259	-1.345	5.33	2.577	4.661	-2.801	3.245	1.884	2.559	4.636	2.927	3.902	3.6	1.14	2.486
TCGA-E7-A97Q-01A-11R-A38B-07	blca	5.093	2.717	-1.603	3.178	0.775	0.212	6.23	6.077	0.321	6.036	-1.717	2.112	-0.56	-3.812	4.459	4.404	1.706	6.74	1.447	0.587	1.603	0.389	-3.578	3.994	3.111	5.518	8.205	0.544	5.112	2.944	4.253	1.183	1.271	5.423	-0.301	5.53	3.105	5.169	-2.072	4.073	1.926	2.913	4.943	3.213	3.852	2.321	1.522	2.531
TCGA-FD-A3B3-01A-12R-A206-07	blca	5.29	2.376	-2.529	2.345	-0.869	0.22	6.037	5.626	0.232	5.696	-2.906	1.94	-0.178	-4.588	4.25	4.416	1.544	6.118	1.287	-0.268	1.426	0.264	-4.1	3.723	3.08	5.463	7.89	0.51	4.741	1.978	4.014	0.27	0.346	5.214	-1.669	5.195	2.944	4.465	-3.051	2.915	1.75	2.862	4.562	2.955	3.673	3.626	0.98	2.411
TCGA-FD-A3B4-01A-12R-A206-07	blca	5.271	2.357	-2.429	2.285	-0.625	0.311	6.029	5.628	0.386	5.714	-2.868	1.985	-0.67	-4.289	4.26	4.513	1.323	6.211	1.308	-0.468	1.387	0.4	-3.979	3.761	3.143	5.524	7.811	0.525	4.798	1.898	4.42	0.108	0.429	5.202	-1.16	5.3	2.887	4.629	-2.956	3.037	2.106	2.919	4.64	2.998	3.878	2.949	1.017	2.432
TCGA-FD-A3B5-01A-11R-A20F-07	blca	5.272	2.459	-2.095	2.641	0.372	0	5.982	5.727	0.178	5.757	-2.942	1.96	-0.682	-4.234	4.325	4.546	1.579	6.169	1.214	0.123	1.293	0.36	-3.68	3.853	3.005	5.446	7.866	0.423	4.715	2.356	4.071	0.376	0.506	5.135	-1.414	5.245	2.703	4.924	-3.09	3.211	2.688	2.668	4.727	3.072	3.839	2.703	1.125	2.367
TCGA-FD-A3B6-01A-21R-A20F-07	blca	5.448	2.514	-2.396	2.831	-0.536	-0.39	6.238	5.869	0.159	6.125	-2.431	2.024	-0.677	-4.493	4.348	4.292	1.249	6.314	0.958	-0.094	1.253	0.489	-4.291	4.07	3.463	5.536	7.761	0.062	5.22	2.453	4.334	0.345	0.788	5.527	-0.886	5.413	2.712	4.733	-2.461	3.296	1.903	2.403	4.743	2.996	3.968	4.397	0.893	2.401
TCGA-FD-A3B7-01A-31R-A20F-07	blca	5.359	2.407	-2.28	2.582	-0.49	-0.122	6.043	5.63	0.447	5.749	-2.704	1.907	-0.502	-4.283	4.125	4.239	1.409	6.051	1.094	-0.117	1.29	0.487	-4.151	3.813	3.173	5.306	8.006	0.321	4.803	2.301	4.399	0.14	0.608	5.277	-1.414	5.316	3.078	4.125	-2.74	3.254	1.847	2.555	4.505	2.882	3.731	4.512	0.936	2.4
TCGA-FD-A3B8-01A-31R-A20F-07	blca	5.11	2.407	-2.327	2.579	-0.836	0.357	6.088	5.662	0.617	5.72	-2.246	2	-0.173	-4.278	4.201	4.346	1.542	6.199	1.3	-0.053	1.46	0.442	-3.979	3.785	3.245	5.354	8.061	0.649	4.864	2.2	4.518	0.138	0.659	5.286	-1.231	5.278	3.293	4.293	-2.866	3.241	1.868	2.777	4.45	2.946	3.676	4.585	1.048	2.436
TCGA-FD-A3N5-01A-11R-A21D-07	blca	5.301	2.382	-2.61	2.09	-0.727	-0.1	5.982	5.612	0.134	5.698	-2.755	1.943	-0.769	-4.536	4.376	4.44	1.532	6.075	1.202	-0.44	1.348	0.295	-3.902	3.717	3.138	5.435	7.539	0.195	4.824	2.101	3.903	0.152	0.521	5.1	-1.57	5.202	2.878	4.889	-2.945	2.929	2.074	2.606	4.595	3.021	3.823	2.989	1.115	2.322
TCGA-FD-A3N6-01A-11R-A21D-07	blca	5.236	2.223	-2.562	2.188	-0.763	-0.281	5.952	5.556	0.22	5.642	-3.63	1.88	-0.994	-4.455	4.163	4.539	1.426	6.019	0.931	-0.425	1.07	0.327	-3.437	3.817	2.887	5.26	7.671	0.023	4.536	1.625	4.268	0.44	0.09	5.054	-2.07	5.28	2.517	4.768	-3.335	2.967	2.597	2.359	4.313	3.187	3.764	2.18	0.817	2.299
TCGA-FD-A3NA-01A-11R-A21D-07	blca	5.326	2.555	-1.92	2.933	0.444	-0.294	6.09	5.776	0.098	5.932	-2.635	2.062	-0.892	-4.053	4.154	4.382	1.666	6.402	1.175	0.166	1.331	0.404	-3.793	3.839	3.109	5.224	8.121	0.214	4.966	2.841	4.448	0.504	1.048	5.251	-0.911	5.403	2.696	4.93	-2.487	3.689	2.045	2.619	4.84	3.017	3.809	3.482	1.2	2.519
TCGA-FD-A3SJ-01A-12R-A22U-07	blca	5.172	2.329	-1.81	3.037	0.298	0.457	6.131	5.863	0.255	5.909	-2.363	1.903	-0.727	-3.877	4.052	4.211	2.073	6.446	1.637	0.373	1.781	0.27	-3.844	3.746	2.96	5.224	8.341	0.823	4.9	2.857	4.292	1.245	0.963	5.215	-1.581	5.349	3.115	5.042	-2.696	3.626	1.848	2.83	4.727	2.921	3.73	2.668	1.064	2.415
TCGA-FD-A3SL-01A-21R-A22U-07	blca	5.316	2.533	-1.919	3.058	-0.138	0.165	6.229	6.098	0.262	5.978	-1.274	2.166	-0.655	-3.913	4.566	4.315	1.812	6.484	1.533	0.256	1.644	0.48	-3.633	4.063	3.186	5.654	8.296	0.692	5.108	3.097	4.453	0.982	1.058	5.547	-0.848	5.504	3.254	5.148	-1.723	3.887	1.775	2.808	4.753	3.303	4.005	3.606	1.309	2.381
TCGA-FD-A3SM-01A-11R-A22U-07	blca	4.62	2.628	-1.819	3.183	0.77	0.068	6.154	5.97	0.394	6.021	-1.747	2.218	-0.999	-3.894	4.548	4.427	1.683	6.477	1.319	0.343	1.691	0.651	-3.449	4.001	3.244	5.481	8.189	0.617	4.996	2.932	4.389	0.904	1.113	5.352	-0.761	5.406	2.905	5.252	-2.431	3.962	2.461	2.96	4.91	3.402	3.879	2.802	1.421	2.562
TCGA-FD-A3SN-01A-12R-A22U-07	blca	5.411	2.542	-1.701	3.247	0.795	0.037	6.149	5.898	0.297	5.979	-2.339	1.953	-1.006	-3.979	4.428	4.519	1.687	6.541	1.164	0.293	1.4	0.411	-4.286	3.855	3.34	5.495	8.094	0.369	5.124	2.675	4.158	0.356	1.026	5.333	-0.911	5.364	2.784	4.988	-2.445	3.646	1.812	2.737	4.853	3.231	3.855	2.914	1.158	2.389
TCGA-FD-A3SO-01A-11R-A22U-07	blca	5.314	2.464	-1.901	2.846	0.043	0.096	6.064	5.786	0.175	5.839	-2.522	1.942	-0.53	-4.195	4.401	4.439	1.354	6.144	1.113	-0.024	1.19	0.394	-3.995	3.859	3.292	5.523	7.854	0.411	4.914	1.991	3.988	0.355	0.71	5.195	-1.189	5.281	2.878	4.823	-2.787	3.519	1.942	2.787	4.55	3.003	3.886	3.357	1.103	2.457
TCGA-FD-A3SP-01A-31R-A22U-07	blca	5.158	2.472	-2.378	2.752	-0.687	0.363	6.162	5.686	0.419	5.724	-2.306	1.89	-0.356	-4.243	4.245	4.197	1.463	6.339	1.365	0.061	1.446	0.415	-4.379	3.854	3.327	5.39	8.102	0.592	4.843	2.262	4.336	0.058	0.821	5.284	-1.255	5.236	3.253	4.483	-2.862	3.284	1.777	2.615	4.582	2.881	3.735	4.282	1.09	2.46
TCGA-FD-A3SQ-01A-21R-A22U-07	blca	4.896	2.501	-1.771	3.126	0.478	0.384	6.279	5.823	0.636	5.972	-1.92	2.144	-0.249	-3.953	4.492	4.37	1.584	6.562	1.361	0.296	1.539	0.547	-3.471	3.983	3.203	5.435	8.18	0.706	5.029	2.948	4.147	0.479	1.313	5.422	-0.658	5.356	3.1	5.064	-2.133	3.757	2.536	3.039	4.825	3.061	3.875	3.115	1.453	2.381
TCGA-FD-A3SR-01A-11R-A22U-07	blca	5.222	2.534	-2.104	2.818	-0.186	0.65	6.286	6.003	0.097	6.011	-1.328	2.272	0.204	-4.314	4.489	4.276	1.926	6.496	1.62	-0.126	1.845	0.316	-4.202	4.07	3.195	5.554	8.255	0.826	5.135	2.986	3.739	0.808	0.849	5.378	-0.768	5.373	3.059	5.141	-1.966	3.742	1.937	3.086	4.6	3.241	3.968	2.647	1.269	2.416
TCGA-FD-A3SS-01A-12R-A22U-07	blca	5.476	2.505	-1.765	3.092	0.306	0.159	6.184	5.954	-0.007	5.894	-2.116	2.16	-0.107	-4.05	4.719	4.512	1.673	6.554	1.734	0.233	1.682	0.512	-4.239	4.064	3.416	5.59	8.1	0.658	5.235	2.837	3.551	0.635	0.783	5.275	-0.787	5.205	2.907	5.252	-1.706	3.846	1.79	3.093	4.819	3.294	3.818	2.019	1.426	2.364
TCGA-FD-A43N-01A-11R-A23W-07	blca	5.082	2.536	-1.652	3.114	1.012	0.002	6.171	5.981	0.113	5.906	-2.133	2.068	-0.568	-3.958	4.394	4.392	1.904	6.489	1.232	0.292	1.554	0.447	-3.833	3.936	2.991	5.256	8.353	0.513	4.996	2.965	3.887	0.888	1.237	5.338	-1.015	5.416	2.871	4.989	-2.524	3.991	1.87	2.662	4.814	3.15	3.768	2.736	1.475	2.438
TCGA-FD-A43P-01A-31R-A23W-07	blca	5.031	2.363	-1.878	2.965	0.247	0.38	6.078	5.896	0.128	5.857	-2.082	2.038	-0.265	-4.048	4.179	4.182	2.132	6.449	1.7	0.103	1.904	0.123	-4.071	3.886	2.841	5.264	8.279	0.855	4.928	2.788	3.776	1.339	0.758	5.306	-1.354	5.229	2.881	5.099	-2.473	3.617	1.825	2.958	4.63	3.107	3.6	3.243	1.231	2.067
TCGA-FD-A43S-01A-21R-A23W-07	blca	4.895	2.432	-1.942	3.126	0.103	0.229	6.206	5.857	0.476	6.002	-2.11	2.081	-0.105	-4.13	4.197	4.33	1.527	6.499	1.246	0.261	1.588	0.473	-3.586	4.03	3.002	5.194	8.188	0.616	5.004	2.786	4.415	0.692	1.045	5.447	-0.971	5.275	2.986	4.748	-2.53	3.805	2.341	2.703	4.836	3.21	3.862	3.641	1.451	2.17
TCGA-FD-A43U-01A-11R-A23W-07	blca	4.699	2.551	-2.089	2.86	-0.338	-0.052	6.13	5.877	0.116	5.918	-2.99	1.897	-0.055	-4.265	4.121	4.285	1.415	6.378	1.302	0.034	1.429	0.357	-3.942	4.021	3.005	5.31	8.214	0.519	4.936	2.586	4.501	0.947	0.906	5.392	-0.879	5.259	2.981	4.512	-2.812	3.49	1.986	2.659	4.695	3.102	3.752	3.425	1.078	2.261
TCGA-FD-A43X-01A-11R-A23W-07	blca	4.811	2.428	-1.717	3.17	1.118	-0.126	6.095	5.882	0.235	5.906	-1.957	2.003	-0.793	-3.692	4.116	4.435	1.667	6.42	1.133	0.46	1.423	0.373	-3.805	3.768	2.991	5.139	8.381	0.227	4.839	2.386	4.869	1.647	1.102	5.293	-1.207	5.408	2.819	5.342	-2.953	4.062	1.828	2.472	4.846	3.019	3.633	2.902	1.523	2.396
TCGA-FD-A43Y-01A-21R-A26T-07	blca	5.042	2.384	-2.332	2.526	-0.232	-0.419	6.032	5.656	0.267	5.823	-2.872	1.939	-1.095	-4.318	4.183	4.303	1.467	6.152	1.157	-0.156	1.22	0.367	-3.611	3.789	2.996	5.321	7.76	0.216	4.722	2.25	4.421	0.329	0.431	5.159	-1.331	5.344	2.894	4.678	-3.116	3.234	2.616	2.461	4.759	3.065	3.804	3.077	1.064	2.403
TCGA-FD-A5BR-01A-11R-A26T-07	blca	5.157	2.589	-2.039	2.895	0.11	0.05	6.086	5.908	0.214	5.886	-2.14	2.117	-0.48	-4.184	4.299	4.454	1.749	6.452	1.257	-0.09	1.59	0.406	-3.873	3.879	3.11	5.32	8.25	0.482	5.059	2.896	4.52	0.579	1.108	5.279	-0.917	5.323	2.948	5.031	-2.269	3.63	1.873	2.827	4.86	2.982	3.876	3.36	1.207	2.329
TCGA-FD-A5BS-01A-21R-A26T-07	blca	4.713	2.183	-2.518	2.597	-0.799	-0.11	6.136	5.588	0.758	5.724	-3.012	1.962	0.021	-4.201	4.027	4.156	1.408	6.158	1.369	-0.271	1.338	0.574	-3.986	3.853	3.03	4.964	7.978	0.276	4.627	2.185	4.533	0.811	0.482	5.159	-1.291	5.373	3.037	3.68	-2.633	3.066	1.876	2.533	4.252	2.863	3.545	4.686	0.683	2.029
TCGA-FD-A5BT-01A-11R-A26T-07	blca	4.983	2.406	-1.99	3.12	-0.205	0.329	6.297	5.982	0.56	5.929	-3.06	1.855	-0.125	-4.244	4.461	4.255	1.625	6.437	1.382	0.202	1.613	0.519	-4.267	4.122	3.362	5.491	8.02	0.843	5.085	2.234	4.27	0.377	0.796	5.489	-0.927	5.333	3.323	4.479	-2.233	3.469	1.724	2.988	4.675	2.984	3.936	3.836	1.018	2.4
TCGA-FD-A5BU-01A-31R-A26T-07	blca	4.972	2.396	-2.016	2.751	-0.023	0.034	6.083	5.649	0.408	5.699	-2.76	1.932	-1.029	-4.26	4.289	4.449	1.471	6.111	1.229	-0.034	1.327	0.431	-3.654	3.751	3.022	5.455	7.778	0.597	4.811	2.157	4.183	0.188	0.777	5.133	-1.603	5.239	3.176	4.828	-3.072	3.083	2.124	2.655	4.714	3.053	3.799	3.252	0.997	2.407
TCGA-FD-A5BV-01A-11R-A26T-07	blca	5.337	2.449	-2.035	2.807	-0.276	-0.321	6.09	5.89	0.219	5.885	-2.274	2.065	-0.904	-4.247	4.266	4.432	1.46	6.404	1.16	0.012	1.436	0.556	-3.887	3.827	3.027	5.4	8.264	0.313	5.097	3.019	4.851	0.631	0.86	5.327	-0.768	5.509	2.668	5.174	-2.542	3.654	1.968	2.651	4.835	3.054	3.829	3.246	1.244	2.418
TCGA-FD-A5BX-01A-11R-A26T-07	blca	3.91	2.339	-2.542	2.497	-1.273	-0.171	6.021	5.446	0.592	5.51	-3.348	1.824	-0.085	-4.584	4.13	4.258	1.22	6.221	0.729	-0.256	1.265	0.463	-4.149	3.693	3.022	5.193	8.039	0.339	4.709	1.822	4.539	0.638	0.477	5.068	-1.7	5.289	3.207	4.141	-3.203	2.955	1.779	2.434	4.199	2.832	3.424	5.038	0.947	2.372
TCGA-FD-A5BY-01A-31R-A28M-07	blca	5.404	2.385	-2.237	2.404	-0.096	0.304	6.06	5.748	0.214	5.755	-2.744	1.999	-0.963	-4.272	4.392	4.543	1.559	6.158	1.32	-0.413	1.444	0.404	-3.619	3.815	3.152	5.528	7.923	0.431	4.899	2.511	4.299	0.309	0.547	5.21	-1.172	5.296	2.654	5.077	-2.664	3.206	2.479	2.885	4.725	3.141	3.941	2.962	1.118	2.368
TCGA-FD-A5BZ-01A-11R-A28M-07	blca	4.654	2.451	-1.859	3.188	0.324	0.292	6.187	5.977	0.36	5.977	-2.008	2.032	-0.639	-4.131	4.433	4.479	1.569	6.605	1.457	0.356	1.592	0.432	-3.904	4.01	3.22	5.429	8.218	0.888	5.056	2.936	3.983	0.557	1.143	5.415	-0.899	5.445	3.027	4.995	-2.246	3.786	2.063	2.983	4.887	3.019	3.844	2.942	1.235	2.241
TCGA-FD-A5C0-01A-11R-A28M-07	blca	4.854	2.453	-2.283	2.811	-0.259	0.224	6.108	5.812	0.09	5.801	-1.996	2.017	-0.826	-4.422	4.469	4.393	1.727	6.43	1.194	-0.217	1.489	0.42	-3.85	3.813	2.996	5.378	8.101	0.516	5.025	2.782	3.918	1.215	0.88	5.24	-1.499	5.353	2.711	5.276	-2.66	3.49	1.786	2.894	4.8	3.174	3.824	2.579	1.351	2.476
TCGA-FD-A5C1-01A-11R-A28M-07	blca	4.606	2.525	-1.896	3.151	0.176	-0.247	6.148	5.821	0.279	5.974	-2.118	2.003	-0.708	-4.085	4.411	4.509	1.384	6.292	1.143	0.062	1.178	0.5	-4.108	3.978	3.317	5.637	7.89	0.413	5.091	2.772	3.793	0.185	1.021	5.443	-0.666	5.442	2.887	4.691	-2.446	3.646	1.813	2.793	4.84	3.065	3.915	3.481	1.301	2.513
TCGA-FD-A62N-01A-11R-A30C-07	blca	5.174	2.386	-2.318	2.755	-0.264	0.069	6.11	5.77	0.557	5.916	-2.829	1.808	-0.204	-4.331	4.273	4.389	1.414	6.265	1.311	-0.237	1.309	0.408	-4.128	3.916	3.16	5.382	7.837	0.395	4.858	2.193	4.169	0.181	0.448	5.405	-1.106	5.18	3.129	4.387	-2.81	3.416	1.82	2.786	4.553	2.916	3.751	4.235	0.903	2.187
TCGA-FD-A62O-01A-11R-A30C-07	blca	4.412	2.535	-1.643	3.312	0.746	-0.411	6.228	6.016	0.414	5.963	-1.601	2.136	-0.868	-3.853	4.306	4.434	1.496	6.562	0.991	0.413	1.136	0.41	-3.437	4.032	3.012	5.302	8.298	0.302	4.976	2.947	4.669	1.21	1.165	5.443	-0.961	5.542	2.971	5.139	-2.627	4.071	2.661	2.555	4.885	3.057	3.587	2.638	1.32	2.501
TCGA-FD-A62P-01A-32R-A30C-07	blca	4.561	2.434	-1.832	3.11	0.641	-0.233	6.199	5.907	0.156	5.976	-2.376	2.028	-0.663	-3.943	4.433	4.469	1.714	6.435	1.247	0.221	1.606	0.39	-3.956	3.898	3.287	5.489	8.026	0.506	5.004	2.846	4.021	0.568	0.993	5.293	-1.198	5.339	2.992	5.079	-2.489	3.676	1.801	2.66	4.858	3.192	3.817	2.382	1.23	2.268
TCGA-FD-A62S-01A-11R-A30C-07	blca	5.214	2.482	-2.299	2.764	-0.479	0.046	6.082	5.703	0.316	5.804	-2.604	1.933	-0.416	-4.273	4.243	4.365	1.588	6.291	1.43	-0.025	1.442	0.467	-4.24	3.782	3.267	5.542	7.961	0.586	4.88	2.433	4.372	0.087	0.865	5.299	-1.285	5.217	2.991	4.723	-2.831	3.053	1.873	2.799	4.665	2.958	3.889	3.762	1.049	2.539
TCGA-FD-A6TA-01A-12R-A33J-07	blca	5.125	2.459	-1.936	2.954	0.049	-0.047	6.141	5.963	0.196	5.987	-1.84	2.119	-1.006	-4.02	4.238	4.416	1.54	6.403	1.327	-0.042	1.532	0.495	-3.399	4.022	3.107	5.309	8.196	0.512	5.056	2.886	4.389	0.615	1.203	5.343	-1.11	5.425	2.942	5.123	-2.569	3.807	2.571	2.683	4.885	3.25	3.908	2.729	1.377	2.509
TCGA-FD-A6TB-01A-12R-A33J-07	blca	4.558	2.466	-1.926	2.952	-0.02	0.166	6.301	5.921	0.514	6.08	-2.068	2.089	0.686	-4.039	4.328	4.349	1.586	6.416	1.499	0.231	1.543	0.5	-3.716	3.957	3.206	5.41	8.335	0.696	4.993	2.73	4.18	0.814	0.867	5.434	-0.927	5.33	3.093	4.967	-2.158	3.688	2.39	2.724	4.662	3.323	3.898	3.435	1.131	2.204
TCGA-FD-A6TC-01A-21R-A33J-07	blca	5.342	2.478	-2.106	2.894	-0.298	0.109	6.092	6.041	0.158	5.839	-2.22	2.032	-0.662	-4.291	4.499	4.453	1.64	6.592	1.438	0.163	1.396	0.402	-3.816	3.883	3.196	5.495	8.054	0.665	5.001	2.839	4.336	0.741	0.869	5.341	-0.951	5.412	2.938	4.99	-2.464	3.607	1.869	2.797	4.808	3.209	3.922	3.229	1.325	2.406
TCGA-FD-A6TD-01A-51R-A33J-07	blca	5.3	2.52	-1.881	2.708	0.039	-0.035	6.108	5.654	0.219	5.887	-2.633	1.927	-0.465	-4.255	4.3	4.448	1.424	6.293	1.154	-0.104	1.315	0.385	-4.197	3.798	3.22	5.493	8.067	0.212	4.832	2.508	4.642	0.278	0.754	5.342	-0.86	5.345	2.78	4.801	-2.71	3.213	1.807	2.548	4.72	3.047	3.838	4.033	1.072	2.448
TCGA-FD-A6TE-01A-12R-A33J-07	blca	5.391	2.526	-2.441	2.522	-0.63	0.722	6.044	5.898	-0.012	5.932	-2.62	2.02	-0.58	-4.351	4.491	4.374	2.071	6.507	1.279	-0.246	1.814	0.477	-3.532	3.765	3.03	5.392	8.128	0.84	4.964	2.836	4.097	1.455	0.583	5.323	-1.043	5.339	2.708	5.305	-2.23	3.595	2.291	3.195	4.745	3.171	3.58	2.957	1.414	2.412
TCGA-FD-A6TF-01A-52R-A32O-07	blca	5.499	2.596	-1.856	2.894	0.145	0.043	6.296	6.002	0.228	6.062	-2.513	2.031	-0.283	-4.168	4.519	4.365	1.624	6.503	1.448	0.174	1.575	0.347	-4.204	4.034	3.314	5.523	8.22	0.666	5.265	2.681	3.808	0.439	0.991	5.484	-0.785	5.354	3.049	5.125	-2.17	3.615	1.788	2.964	4.812	3.113	4.003	3.448	1.244	2.281
TCGA-FD-A6TG-01A-11R-A32O-07	blca	4.793	2.526	-1.782	3.31	0.563	0.107	6.192	6.005	0.377	6.013	-2.366	1.91	-0.808	-4.021	4.343	4.432	1.732	6.61	1.463	0.377	1.527	0.367	-3.634	3.913	3.151	5.47	8.253	0.616	4.993	2.963	4.205	0.923	1.258	5.37	-1.109	5.42	3.007	5.131	-2.235	3.853	2.546	2.832	4.85	3.217	3.716	2.638	1.393	2.271
TCGA-FD-A6TH-01A-11R-A32O-07	blca	5.552	2.528	-1.446	3.771	1.377	0.222	6.324	6.03	0.563	6.089	-2.273	2.034	-0.442	-3.567	4.757	4.441	1.749	6.613	1.432	0.608	1.614	0.806	-4.436	4.155	3.444	5.768	7.968	0.548	5.181	2.676	4.152	0.412	1.149	5.462	-0.788	5.537	3.144	5.024	-1.705	4.146	1.828	3.123	4.982	3.245	4.163	2.993	1.434	2.444
TCGA-FD-A6TI-01A-11R-A32O-07	blca	5.044	2.616	-1.195	3.776	2.086	0.534	6.16	5.989	0.296	6.09	-1.474	2.164	0.523	-3.652	4.442	4.52	1.577	6.649	1.184	0.54	1.718	0.576	-3.269	4.01	3.177	5.379	8.28	0.898	5.139	3.239	4.133	1.015	1.173	5.463	-0.68	5.422	3.04	5.352	-1.746	4.182	2.105	3.157	5.038	3.452	3.877	2.703	1.488	2.448
TCGA-FD-A6TK-01A-42R-A33J-07	blca	5.204	2.61	-1.914	3.088	-0.186	0.084	6.26	6.047	0.449	6.026	-2.599	2.03	-0.725	-4.052	4.707	4.572	1.511	6.457	1.312	0.198	1.381	0.588	-4.333	4.022	3.603	5.735	7.879	0.465	4.987	2.758	4.153	0.083	0.983	5.456	-0.81	5.432	2.95	4.676	-2.067	3.641	1.83	2.887	4.901	3.087	3.976	3.8	1.276	2.509
TCGA-FJ-A3Z7-01A-12R-A23N-07	blca	4.994	2.388	-2.202	2.998	-0.022	0.062	6.185	5.711	0.841	5.577	-2.369	1.872	0.119	-4.07	4.285	4.099	1.732	6.493	1.413	0.245	1.553	0.367	-4.053	3.898	2.881	5.523	8.481	0.664	4.978	2.645	4.467	1.264	0.815	5.249	-1.146	5.298	3.156	4.943	-2.68	3.528	1.865	2.776	4.526	3.016	3.675	3.399	1.115	2.341
TCGA-FJ-A3Z9-01A-11R-A26T-07	blca	4.705	2.379	-1.328	3.526	1.295	-0.533	6.167	5.849	0.061	5.846	-2.429	2.026	-1.402	-3.678	4.114	4.49	1.47	6.501	1.184	0.584	1.36	0.29	-3.501	3.913	2.949	5.159	8.318	0.078	4.886	2.594	4.615	1.414	1.266	5.243	-1.431	5.409	2.751	5.04	-2.886	3.952	2.328	2.035	4.936	3.068	3.608	2.059	1.507	2.576
TCGA-FJ-A3ZE-01A-11R-A23N-07	blca	5.133	2.526	-1.053	3.722	1.9	0.168	6.108	5.887	0.24	5.703	-2.335	2.195	-0.49	-3.287	4.237	4.355	1.963	6.543	1.626	0.822	1.74	0.434	-3.899	3.765	2.961	5.212	8.377	0.55	4.875	2.599	4.127	1.275	1.298	5.272	-0.968	5.241	2.869	5.287	-2.511	4.002	1.7	2.722	4.905	3.175	3.666	2.023	1.426	2.345
TCGA-FJ-A3ZF-01A-11R-A23N-07	blca	5.137	2.36	-1.655	3.058	0.885	0.233	6.197	5.95	-0.138	5.843	-1.911	1.965	-0.573	-3.75	4.168	4.182	2.177	6.511	1.672	0.523	2.044	0.027	-4.086	3.795	2.547	5.366	8.426	0.602	4.961	2.712	3.743	1.969	1.1	5.225	-1.239	5.386	2.757	5.202	-2.621	3.925	1.721	2.873	4.764	3.291	3.369	2.12	1.351	2.276
TCGA-FJ-A871-01A-11R-A352-07	blca	4.073	2.469	-2.582	2.601	-1.151	0.268	6.096	5.692	0.473	5.608	-3.698	1.683	-0.804	-4.806	4.052	4.129	1.512	6.326	1.546	0.386	1.583	0.229	-4.643	3.74	3.138	5.346	8.257	0.899	4.742	1.87	4.535	1.128	0.489	5.315	-1.661	5.32	2.854	4.727	-2.9	3.198	1.615	2.706	4.663	2.881	3.717	4.053	0.988	2.293
TCGA-FT-A3EE-01A-11R-A206-07	blca	4.607	2.455	-1.511	3.08	0.567	-0.67	6.13	5.834	0.176	5.905	-2.3	1.894	0.665	-3.852	4.336	4.405	1.457	6.425	1.017	0.318	1.135	0.498	-3.936	3.841	3.153	5.346	8.055	0.19	5.018	2.706	4.586	0.519	0.956	5.315	-0.714	5.461	2.536	5.076	-2.724	3.876	1.869	2.42	4.896	3.077	3.925	3	1.226	2.537
TCGA-FT-A61P-01A-11R-A30C-07	blca	4.212	2.645	-2.338	2.657	-0.582	-0.223	6.218	5.973	0.28	6.067	-2.275	2.053	-0.338	-4.513	4.411	4.439	1.419	6.511	1.162	-0.143	1.235	0.631	-3.964	4.178	3.422	5.556	8.099	0.323	5.121	2.841	4.139	0.392	0.951	5.506	-0.888	5.548	2.955	4.959	-2.166	3.698	1.842	2.578	4.72	3.186	3.901	3.998	1.083	2.484
TCGA-G2-A2EC-01A-11R-A180-07	blca	5.075	2.411	-1.93	2.979	0.087	0.239	6.151	6.062	0.691	5.962	-1.714	2.102	-0.433	-4.159	4.433	4.347	1.727	6.597	1.143	0.11	1.608	0.553	-3.544	3.901	3.114	5.444	8.331	0.7	5.02	2.7	4.594	0.749	1.105	5.51	-0.756	5.469	2.94	5.095	-2.215	3.849	2.38	2.909	4.905	2.966	3.849	3.235	1.371	2.391
TCGA-G2-A2EF-01A-12R-A18C-07	blca	5.297	2.478	-2.781	2.533	-0.792	-0.179	6.112	5.711	0.55	5.763	-2.902	1.96	0.266	-4.703	4.265	4.188	1.342	5.867	1.126	-0.311	1.129	0.413	-4.515	3.762	3.2	5.433	7.886	0.281	4.772	2.146	4.689	0.13	0.329	5.285	-1.447	5.382	2.732	4.096	-2.939	2.805	1.877	2.531	4.376	2.81	3.735	5.206	0.735	2.401
TCGA-G2-A2EJ-01A-11R-A180-07	blca	5.249	2.413	-2.402	2.334	-0.694	-0.54	5.91	5.548	-0.022	5.64	-3.018	2.007	-0.928	-4.477	4.139	4.648	1.037	5.757	0.768	-0.606	1.117	0.314	-3.841	3.751	3.036	5.295	7.486	-0.301	4.741	1.351	4.225	0.365	0.184	5.1	-2.273	5.37	2.384	4.78	-3.423	3.196	1.975	2.304	4.527	2.949	3.755	2.205	0.865	2.337
TCGA-G2-A2EK-01A-22R-A18C-07	blca	4.188	2.545	-1.368	3.434	1.185	0.15	6.143	5.974	0.155	5.994	-1.459	2.165	-0.59	-3.654	4.256	4.374	1.801	6.598	1.315	0.599	1.627	0.332	-3.358	3.844	2.93	5.252	8.416	0.33	4.998	3.054	3.828	1.334	1.454	5.386	-0.651	5.316	2.825	5.196	-2.219	4.223	2.582	2.524	4.887	3.282	3.562	2.68	1.557	2.53
TCGA-G2-A2EL-01A-12R-A18C-07	blca	4.943	0.337	-4.028	0.14	-1.819	1.685	5.83	5.473	-0.992	5.347	-3.796	1.459	1.444	-5.773	2.742	3.594	3.236	5.796	3.117	-2.056	3.185	-0.039	-4.641	3.181	2.354	4.018	8.275	1.158	4.646	0.925	4.724	2.759	-1.185	4.893	-2.206	5.275	1.603	5.059	-3.594	1.327	1.255	3.475	2.245	2.279	3.286	5.417	0.384	-0.585
TCGA-G2-A2EO-01A-11R-A180-07	blca	5.105	2.237	-2.225	2.759	-0.353	-0.2	6.077	5.665	0.27	5.583	-2.367	1.911	-0.808	-4.214	4.064	4.32	1.591	6.346	1.213	0.021	1.645	0.388	-3.731	3.819	2.999	5.251	8.221	0.385	4.827	2.458	4.477	0.757	0.961	5.214	-0.964	5.302	2.821	4.603	-2.683	3.152	2.03	2.69	4.714	2.954	3.639	3.284	1.007	2.22
TCGA-G2-A2ES-01A-11R-A180-07	blca	5.104	2.383	-2.109	2.442	-0.477	-0.591	5.927	5.573	0.115	5.631	-3.211	1.952	-0.526	-4.289	4.106	4.422	1.415	5.981	0.883	-0.405	1.276	0.261	-3.628	3.73	3.132	5.379	7.667	0.013	4.653	2.041	4.383	0.459	0.463	5.117	-1.928	5.423	2.433	4.913	-3.326	3.279	2.34	2.388	4.662	3.035	3.811	3.371	0.884	2.408
TCGA-G2-A3IB-01A-11R-A20F-07	blca	5.252	2.259	-2.554	2.155	-0.64	-0.284	5.879	5.575	0.517	5.691	-2.643	1.949	-1.061	-4.406	4.112	4.651	1.379	5.946	1.081	-0.481	1.401	0.215	-3.445	3.811	2.956	5.159	7.548	0.005	4.624	2.179	4.388	0.404	0.29	5.001	-2.229	5.287	2.721	4.863	-3.376	3.038	2.578	2.205	4.585	3.189	3.864	2.5	0.958	2.201
TCGA-G2-A3IE-01A-11R-A20F-07	blca	4.979	2.477	-1.737	3.196	0.872	0.188	6.095	5.865	0.162	5.836	-1.784	2.163	-0.882	-3.92	4.139	4.277	1.989	6.491	1.187	0.334	1.682	0.177	-3.651	3.754	2.727	5.135	8.472	0.508	4.833	2.696	4.477	1.431	1.188	5.186	-1.252	5.425	2.77	5.086	-2.661	3.829	1.906	2.668	4.858	3.1	3.363	2.523	1.46	2.497
TCGA-G2-A3VY-01A-11R-A22U-07	blca	4.817	2.563	-1.596	3.347	1.362	0.946	6.067	5.896	-0.005	5.827	-1.444	2.009	-0.728	-3.747	4.358	4.4	2.428	6.578	1.628	0.712	2.093	0.235	-3.899	3.678	2.773	5.43	8.48	0.847	4.989	2.917	3.564	1.905	1.066	5.285	-0.894	5.379	3.038	5.263	-2.173	3.914	1.833	3.266	4.849	3.308	3.608	1.847	1.305	2.628
TCGA-G2-AA3B-01A-11R-A39I-07	blca	5.288	2.412	-1.899	2.809	0.147	0.403	6.091	5.754	-0.026	5.821	-2.124	1.973	-0.7	-4.142	4.134	4.362	1.886	6.417	1.35	0.02	1.69	0.185	-3.555	3.862	2.67	5.187	8.387	0.433	4.8	2.331	4.091	1.509	1.059	5.199	-1.395	5.494	2.782	5.209	-2.689	3.605	1.973	2.583	4.789	3.377	3.405	2.562	1.34	2.579
TCGA-G2-AA3C-01A-21R-A39I-07	blca	4.218	2.333	-2.635	2.163	-1.406	-0.143	6.03	5.249	0.253	5.527	-3.107	1.833	-1.167	-4.77	3.983	4.135	1.347	5.897	1.179	-0.391	1.223	0.435	-4.426	3.765	2.895	5.267	7.942	0.136	4.522	1.817	4.471	0.606	0.123	5.054	-2.21	5.244	2.912	3.897	-3.076	3.077	1.89	2.344	3.915	2.795	3.435	4.966	0.785	2.352
TCGA-G2-AA3D-01A-11R-A39I-07	blca	5.146	2.248	-1.646	3.295	0.758	0.008	6.198	5.888	0.042	5.886	-1.835	2.135	-1.061	-3.839	4.363	4.45	1.655	6.487	1.317	0.334	1.477	0.235	-3.478	3.838	2.924	5.279	8.269	0.386	4.991	2.867	4.489	1.601	1.211	5.284	-0.93	5.389	2.731	5.237	-2.672	4.061	2.474	2.707	4.84	3.156	3.637	1.964	1.457	2.2
TCGA-G2-AA3F-01A-12R-A42T-07	blca	5.072	2.524	-1.401	3.28	1.39	-0.18	6.139	5.896	-0.203	5.885	-1.494	2.15	-0.91	-3.594	4.269	4.286	1.859	6.6	1.55	0.737	1.779	0.132	-3.471	3.798	2.871	5.334	8.484	0.624	4.922	2.799	4.243	1.837	1.333	5.271	-1.179	5.435	2.709	5.154	-2.633	4.036	2.404	2.464	4.904	3.074	3.62	2.602	1.435	2.466
TCGA-GC-A3BM-01A-11R-A22U-07	blca	5.126	2.261	-1.97	2.879	0.68	-0.267	5.965	5.667	0.187	5.733	-2.201	2.066	-0.453	-4.12	4.076	4.41	1.705	6.318	1.165	0.074	1.399	0.421	-3.826	3.73	2.869	5.239	8.25	0.379	4.848	2.36	4.357	1.19	0.953	5.171	-1.294	5.238	2.74	5.195	-3.193	3.622	1.848	2.603	4.823	3.097	3.725	3.264	1.122	2.386
TCGA-GC-A3I6-01A-11R-A20F-07	blca	5.399	2.51	-2.403	2.272	-0.598	0.072	5.975	5.701	0.176	5.824	-2.998	2.014	-0.762	-4.359	4.484	4.61	1.295	6.153	0.966	-0.563	1.292	0.333	-3.668	3.834	3.204	5.443	7.716	0.197	4.971	2.649	4.337	0.348	0.477	5.221	-1.092	5.37	2.593	4.984	-2.165	3.416	2.441	2.86	4.658	3.035	3.971	2.937	1.211	2.509
TCGA-GC-A3OO-01A-11R-A22U-07	blca	5.435	2.529	-1.78	3.12	0.217	-0.245	6.165	5.909	0.104	6.005	-2.373	2.035	-0.75	-3.993	4.486	4.467	1.661	6.478	1.239	0.147	1.527	0.443	-3.683	4.01	3.298	5.404	8.303	0.522	5.12	3.15	4.432	0.802	1.011	5.287	-0.927	5.473	2.842	5.362	-2.28	3.966	1.772	2.693	4.861	3.214	3.876	3.646	1.385	2.516
TCGA-GC-A3RB-01A-12R-A220-07	blca	5.431	2.353	-1.384	3.27	0.919	-0.398	6.025	5.743	-0.152	5.701	-2.562	1.88	-1.005	-3.629	4.097	4.396	1.455	6.334	1.094	0.642	1.687	0.197	-3.703	3.711	2.837	5.145	8.184	0.286	4.958	2.63	3.875	1.148	1.081	5.149	-1.645	5.298	2.491	5.047	-3.244	3.749	1.875	2.559	4.716	2.958	3.793	2.599	1.107	2.455
TCGA-GC-A3RC-01A-11R-A22U-07	blca	5.045	2.316	-2.55	2.441	-0.666	-0.071	6.065	5.655	0.109	5.641	-2.935	1.988	-0.575	-4.505	4.286	4.43	1.524	6.164	1.283	-0.473	1.301	0.469	-4.043	3.72	3.034	5.419	7.954	0.244	4.769	1.854	4.199	0.29	0.275	5.163	-1.27	5.281	2.768	4.79	-2.871	3.113	1.836	2.677	4.477	2.977	3.729	2.974	0.995	2.422
TCGA-GC-A3RD-01A-12R-A22U-07	blca	4.614	2.494	-1.614	2.939	0.8	-0.09	6.031	5.869	-0.015	5.807	-2.318	2.034	-0.69	-3.928	4.242	4.484	1.629	6.43	1.322	0.201	1.552	0.386	-3.706	3.758	2.957	5.417	8.212	0.334	4.973	2.67	4.093	0.978	0.944	5.189	-1.163	5.327	2.837	5.037	-2.811	3.58	2.02	2.906	4.85	2.909	3.599	2.773	1.12	2.629
TCGA-GC-A3WC-01A-31R-A22U-07	blca	5.139	1.955	-2.305	2.37	-0.473	-0.058	5.971	5.592	0.811	5.683	-2.465	1.945	-0.794	-4.206	4.002	4.211	1.773	6.014	1.261	-0.142	1.504	0.449	-3.261	3.654	2.856	5.085	8.033	0.441	4.762	2.034	4.56	0.885	0.485	5.113	-1.625	5.152	3.109	4.908	-3.25	3.149	2.477	2.639	4.406	3.098	3.719	3.633	0.904	2.045
TCGA-GC-A3YS-01A-11R-A23N-07	blca	5.2	2.422	-1.989	2.783	-0.403	0.035	6.124	5.722	0.17	5.695	-2.731	1.943	-0.69	-4.199	4.343	4.32	1.587	6.324	1.43	-0.015	1.288	0.295	-4.022	3.762	3.181	5.509	7.858	0.574	4.849	2.22	3.979	0.19	0.605	5.221	-1.437	5.251	2.63	4.804	-3.037	3.246	1.944	2.887	4.654	3.024	3.918	3.665	1.037	2.404
TCGA-GC-A4ZW-01A-11R-A26T-07	blca	5.418	2.51	-2.177	2.805	-0.037	0.156	6.054	5.84	-0.138	5.885	-1.717	1.872	0.093	-4.035	4.437	4.266	1.604	6.4	1.633	-0.006	2.031	0.179	-3.749	3.846	2.906	5.278	8.356	0.808	5.093	2.67	4.016	1.858	0.777	5.196	-1.087	5.28	2.411	5.346	-2.311	3.646	1.846	2.764	4.633	3.34	3.623	2.141	1.282	2.327
TCGA-GC-A6I1-01A-12R-A31N-07	blca	5.341	2.46	-2.432	2.395	-0.477	-0.283	6.079	5.572	0.083	5.782	-2.939	1.909	-0.517	-4.525	4.075	4.365	1.305	6.01	1.138	-0.448	1.16	0.332	-3.921	3.833	3.012	5.314	7.685	0.067	4.667	2.015	4.01	0.244	0.379	5.205	-1.534	5.192	2.523	4.357	-2.956	2.935	2.209	2.477	4.588	3	3.802	3.813	1.032	2.363
TCGA-GC-A6I3-01A-11R-A31N-07	blca	4.749	2.288	-1.874	2.881	0.176	0.108	6.169	5.812	0.052	5.889	-2.724	1.801	-0.489	-4.141	3.964	4.22	1.854	6.289	1.466	0.229	1.631	0.147	-3.955	3.923	2.822	4.967	8.127	0.568	4.874	2.469	4.166	1.046	0.819	5.365	-1.371	5.306	2.778	4.745	-2.767	3.429	2.07	2.537	4.8	3.187	3.588	2.731	0.885	2.281
TCGA-GD-A2C5-01A-12R-A180-07	blca	5.075	2.552	-1.85	3.008	-0.232	0.548	6.091	5.873	0.173	5.897	-1.566	2.112	-0.99	-4.1	4.304	4.423	1.835	6.464	1.392	0.198	1.649	0.34	-3.602	3.885	2.982	5.275	8.279	0.813	5.01	2.885	4.275	1.116	1.202	5.287	-1.087	5.396	2.901	5.109	-2.491	3.843	2.095	2.906	4.791	3.184	3.753	2.703	1.452	2.571
TCGA-GD-A3OP-01A-21R-A220-07	blca	4.829	2.477	-2.03	3.068	-0.201	0.072	6.222	5.978	0.472	6.097	-1.332	2.273	-0.493	-4.089	4.407	4.408	1.666	6.608	1.186	0.178	1.602	0.422	-3.382	3.981	3.063	5.473	8.441	0.435	5.066	3.036	4.531	1.398	1.241	5.412	-0.688	5.518	3.206	5.331	-2.086	3.935	2.317	2.87	4.842	3.222	3.9	2.756	1.461	2.317
TCGA-GD-A3OQ-01A-32R-A220-07	blca	4.691	2.45	-1.71	3.003	0.411	-0.442	6.123	5.816	0.006	5.891	-2.061	2.198	-1.114	-4.011	4.383	4.483	1.42	6.33	0.975	0.105	1.194	0.378	-3.682	3.89	3.2	5.431	8.078	0.071	5.002	2.665	4.873	0.401	1.058	5.307	-1.065	5.432	2.544	5.071	-2.727	3.614	1.868	2.48	4.813	3.049	3.924	2.86	1.283	2.562
TCGA-GD-A3OS-01A-12R-A220-07	blca	5.267	2.382	-2.348	2.803	-0.309	0.678	6.132	5.805	0.473	5.769	-2.843	1.642	-0.505	-4.539	4.262	4.02	1.72	6.165	1.604	0.026	1.793	0.227	-4.346	3.746	3.334	5.442	8.18	1.028	4.835	2.283	4.205	0.264	0.729	5.348	-1.263	5.245	3.203	4.881	-2.476	3.168	1.796	3.271	4.527	2.938	3.804	3.62	0.835	2.392
TCGA-GD-A6C6-01A-21R-A31N-07	blca	5.064	2.472	-1.201	3.745	2.138	-0.076	6.127	5.83	-0.02	5.91	-3.29	1.824	-0.974	-3.213	4.023	4.317	1.83	6.466	1.524	1.231	1.856	0.09	-3.547	3.84	2.65	5.201	8.173	0.652	4.843	2.559	3.84	1.373	1.357	5.243	-1.009	5.355	2.485	4.789	-2.646	4.042	1.996	2.556	4.796	3.243	3.686	2.584	1.257	2.392
TCGA-GD-A76B-01A-11R-A32O-07	blca	4.699	2.554	-1.967	2.917	0.185	0.3	6.156	5.855	0.212	5.882	-1.636	2.027	-0.763	-4.058	4.254	4.426	1.842	6.519	1.381	0.13	1.644	0.299	-3.57	3.926	2.908	5.252	8.466	0.455	5.039	2.714	4.543	1.134	0.83	5.379	-0.976	5.4	2.847	5.106	-2.522	3.717	1.972	2.886	4.811	3.259	3.607	2.988	1.107	2.418
TCGA-GU-A42P-01A-11R-A23W-07	blca	5.289	2.428	-2.27	2.729	-0.419	0.372	6.212	6.005	0.244	5.926	-1.978	2.066	0.143	-4.175	4.333	4.256	1.995	6.661	1.54	-0.094	1.942	0.347	-4.036	3.904	2.814	5.379	8.353	0.646	4.954	2.908	4.24	1.725	0.755	5.359	-0.722	5.463	2.859	5.23	-2.479	3.677	1.628	3.084	4.65	3.314	3.645	2.027	1.453	2.46
TCGA-GU-A42Q-01A-11R-A23W-07	blca	5.369	2.275	-2.483	2.315	-0.593	-0.342	6.024	5.631	0.539	5.635	-3.121	1.882	-1.189	-4.386	4.116	4.303	1.576	6.115	1.256	-0.196	1.51	0.41	-3.432	3.761	2.901	5.116	7.811	0.106	4.591	2.096	4.396	0.532	0.277	5.142	-1.638	5.246	3.074	4.884	-3.13	3.059	2.609	2.403	4.568	3.167	3.697	2.023	0.892	2.406
TCGA-GU-A42R-01A-11R-A23N-07	blca	4.824	2.251	-2.218	2.904	-0.232	-0.232	6.114	5.822	0.267	5.841	-1.806	2.126	-0.804	-4.06	4.331	4.456	1.848	6.384	1.321	-0.067	1.55	0.343	-3.796	3.917	3.09	5.391	8.158	0.462	4.876	2.546	4.641	1.502	0.873	5.26	-1.177	5.332	2.803	5.204	-2.843	3.7	1.965	2.668	4.621	3.241	3.686	2.294	1.462	2.266
TCGA-GU-A762-01A-11R-A33J-07	blca	5.222	2.477	-2.134	2.814	-0.347	-0.116	6.144	5.66	0.609	5.798	-3.226	1.928	-0.856	-4.532	4.225	4.323	1.407	6.276	1.262	0.016	1.205	0.39	-4.176	3.858	3.308	5.442	7.697	0.26	4.763	2.188	4.518	0.163	0.662	5.344	-0.977	5.274	2.899	4.24	-2.451	3.398	2.025	2.625	4.648	2.982	3.753	4.587	0.947	2.439
TCGA-GU-A763-01A-11R-A32O-07	blca	4.499	2.283	-1.691	3.305	1.139	-0.219	6.083	5.757	-0.022	5.869	-2.407	1.963	-0.97	-3.717	3.715	4.369	1.455	6.297	1.24	0.694	1.463	0.274	-3.7	3.774	2.641	4.869	8.379	0.245	4.805	2.492	4.363	1.413	1.266	5.092	-1.206	5.337	2.661	5.129	-2.723	3.358	1.951	2.315	4.891	3.047	3.453	2.576	1.366	2.32
TCGA-GU-A764-01A-11R-A352-07	blca	5.425	2.553	-1.794	3.058	0.625	0.375	6.105	5.779	0.25	5.91	-1.963	1.933	-0.161	-4.197	4.474	4.431	1.687	6.431	1.357	0.136	1.53	0.425	-4.046	3.872	3.336	5.4	8.081	0.544	4.934	2.758	3.785	0.399	0.925	5.41	-0.895	5.272	3.011	4.857	-2.121	3.373	2.064	2.916	4.838	2.928	3.755	3.553	1.189	2.344
TCGA-GU-A766-01A-11R-A32O-07	blca	5.184	2.426	-2.502	2.447	-0.622	-0.132	6.107	5.573	0.294	5.834	-2.708	2.032	-0.734	-4.479	4.252	4.335	1.47	6.225	1.148	-0.258	1.468	0.336	-4.153	3.766	3.213	5.428	7.808	0.398	4.785	2.278	4.422	0.042	0.688	5.364	-0.728	5.316	2.86	4.417	-2.456	3.024	1.898	2.586	4.43	2.987	3.751	4.141	0.85	2.359
TCGA-GU-A767-01A-11R-A32O-07	blca	5.027	2.494	-1.483	3.169	0.997	0.255	6.149	5.907	0.305	5.884	-2.066	1.901	-0.676	-3.899	4.136	4.317	1.807	6.495	1.642	0.548	1.771	0.279	-3.63	3.906	3.066	5.285	8.385	0.784	5.005	2.757	4.139	1.203	1.048	5.324	-0.92	5.277	2.992	5.059	-2.465	3.869	1.797	2.908	4.853	3.046	3.776	2.647	1.183	2.39
TCGA-GU-AATO-01A-11R-A39I-07	blca	5.364	2.594	-1.942	2.885	-0.135	0.188	6.27	5.883	-0.133	6.076	-1.382	2.092	-0.379	-4.038	4.598	4.425	1.915	6.699	1.487	-0.08	1.781	0.37	-3.743	4.189	3.137	5.417	8.151	0.448	5.252	3.017	3.245	1.215	0.859	5.517	-0.188	5.28	2.866	5.269	-1.527	3.849	1.859	2.858	4.729	3.408	3.789	2.237	1.553	2.412
TCGA-GU-AATP-01A-11R-A39I-07	blca	5.318	2.642	-1.954	2.911	0.111	0.218	6.233	6.065	0.132	6.024	-1.866	2.191	-0.326	-4.116	4.459	4.334	1.769	6.639	1.573	0.28	1.837	0.29	-4.14	4.023	3.206	5.476	8.322	0.784	5.047	3.02	4.423	0.728	0.992	5.502	-0.33	5.431	2.907	5.223	-2.047	3.864	1.965	2.896	4.87	3.047	3.896	2.632	1.227	2.393
TCGA-GU-AATQ-01A-11R-A39I-07	blca	5.361	2.382	-1.953	2.767	0.466	-0.465	6.016	5.638	0.336	5.718	-3.236	1.932	-1.313	-3.933	3.933	4.401	1.699	5.893	1.194	0.156	1.639	0.326	-3.528	3.654	2.927	5.104	7.952	0.199	4.726	2.327	4.316	0.721	0.698	5.108	-1.718	5.172	2.805	5.082	-3.251	3.259	2.407	2.506	4.637	3.199	3.808	2.115	1.07	2.349
TCGA-GV-A3JV-01A-11R-A220-07	blca	4.007	2.493	-1.646	2.997	0.138	-0.235	6.151	5.933	0.464	5.949	-2.249	1.994	0.129	-4.006	4.16	4.341	1.473	6.598	1.163	0.227	1.621	0.435	-3.776	3.998	2.946	5.364	8.289	0.302	4.831	2.908	4.415	1.205	0.964	5.299	-0.746	5.456	3.04	5.118	-2.105	3.841	1.807	2.632	4.742	3.194	3.783	3.088	1.445	2.371
TCGA-GV-A3JW-01A-11R-A20F-07	blca	4.554	2.527	-1.486	3.358	1.308	0.952	6.109	5.832	0.057	5.818	-2.284	1.99	-0.9	-3.559	4.275	4.234	2.23	6.395	1.533	0.449	1.847	0.109	-3.653	3.716	2.858	5.338	8.477	0.9	4.781	2.951	4.408	1.705	1.23	5.23	-1.197	5.333	2.699	5.264	-2.631	3.862	1.792	2.869	4.853	3.285	3.56	2.309	1.3	2.589
TCGA-GV-A3JX-01A-11R-A20F-07	blca	5.421	2.481	-2.074	2.655	-0.218	-0.193	6.128	5.913	-0.204	6.008	-1.628	2.071	-0.374	-4.161	4.468	4.379	1.603	6.627	1.379	0.034	1.725	0.477	-3.615	3.917	3.186	5.458	8.499	0.425	5.134	3.002	4.076	1.618	0.882	5.386	-0.913	5.309	2.817	5.302	-2.232	3.673	1.893	2.616	4.657	3.243	3.862	2.637	1.404	2.347
TCGA-GV-A3JZ-01A-11R-A21D-07	blca	5.207	2.499	-2.04	3.006	0.261	-0.163	6.142	5.936	0.237	5.836	-2.477	1.963	-0.069	-3.964	4.121	4.212	1.794	6.516	1.443	0.263	1.741	0.278	-3.992	4.021	3.091	5.335	8.454	0.449	4.939	2.797	4.389	1.268	0.929	5.39	-0.981	5.43	2.779	5.081	-2.751	3.586	1.673	2.407	4.664	3.007	3.778	3.388	1.289	2.429
TCGA-GV-A3QF-01A-31R-A22U-07	blca	5.081	2.504	-1.845	3.137	0.832	-0.192	6.197	5.793	0.036	5.949	-1.97	2.098	-1.214	-3.815	4.112	4.383	1.739	6.472	1.255	0.59	1.574	0.296	-3.527	3.942	2.833	5.24	8.43	0.401	5.017	2.683	4.156	1.689	1.265	5.235	-1.037	5.498	2.761	5.239	-2.336	3.757	2.001	2.455	4.891	3.208	3.685	2.54	1.222	2.557
TCGA-GV-A3QG-01A-11R-A220-07	blca	4.797	2.325	-2.207	2.806	0.156	-0.149	6.127	5.784	0.665	5.711	-2.199	2.044	-0.301	-4.001	4.282	4.371	1.476	6.431	1.151	0.016	1.474	0.671	-4.128	3.94	3.042	5.261	8.227	0.452	5.036	2.873	4.625	0.56	0.687	5.262	-1.046	5.287	3.084	4.374	-1.855	3.559	1.864	2.706	4.528	3.103	3.782	3.986	1.045	2.043
TCGA-GV-A3QH-01A-11R-A220-07	blca	5.098	2.505	-2.044	2.803	0.183	-0.357	6.17	5.878	-0.229	5.889	-1.501	1.935	0.846	-4.054	4.225	4.355	2.007	6.515	1.52	0.39	1.948	0.081	-3.762	3.759	2.808	5.329	8.431	0.679	4.882	2.942	4.227	1.755	1.083	5.16	-1.087	5.454	2.599	5.312	-2.751	3.788	1.701	2.448	4.777	3.277	3.737	2.349	1.279	2.394
TCGA-GV-A3QI-01A-11R-A220-07	blca	5.182	2.088	-2.127	2.639	-0.213	0.301	6.097	5.787	0.102	5.805	-2.74	1.895	-0.295	-4.131	4.037	4.112	1.819	6.373	1.667	0.321	1.876	0.261	-3.683	3.703	2.803	5.295	8.539	0.679	4.927	2.546	4.514	1.712	0.935	5.223	-0.693	5.407	2.832	5.148	-2.492	3.583	2.228	2.966	4.557	3.053	3.625	3.568	1.126	1.579
TCGA-GV-A3QK-01B-11R-A23N-07	blca	4.754	2.482	-1.902	3.131	0.652	-0.193	6.159	5.775	0.39	5.892	-1.652	2.16	-0.779	-3.874	4.057	4.302	1.851	6.46	1.251	0.282	1.529	0.365	-3.169	3.91	2.772	5.147	8.409	0.373	4.852	2.821	4.437	1.444	1.189	5.255	-1.32	5.43	2.831	5.147	-2.863	4.094	1.897	2.541	4.783	3.111	3.63	2.658	1.362	2.439
TCGA-GV-A40E-01A-12R-A23N-07	blca	4.272	2.573	-1.992	2.978	0.335	-0.372	6.15	5.774	0.332	5.872	-2.12	1.922	-0.849	-4.106	4.454	4.51	1.266	6.299	1.185	0.225	1.207	0.522	-4.269	3.86	3.38	5.471	7.965	0.373	5.104	2.612	4.229	0.121	0.933	5.423	-0.723	5.378	2.828	4.776	-2.43	3.382	1.827	2.567	4.957	3.215	3.926	3.472	1.13	2.426
TCGA-GV-A40G-01A-11R-A23N-07	blca	5.202	2.538	-2.12	2.816	-0.125	-0.051	6.115	5.973	-0.179	5.949	-1.618	2.096	-0.62	-4.202	4.441	4.283	1.771	6.589	1.477	-0.011	1.617	0.242	-3.497	3.971	2.995	5.361	8.322	0.386	5.063	2.735	3.789	1.88	0.922	5.274	-0.606	5.401	2.784	5.367	-2.53	3.983	1.899	2.714	4.533	3.403	3.593	2.016	1.318	2.526
TCGA-GV-A6ZA-01A-12R-A33J-07	blca	4.788	2.358	-1.665	3.039	0.621	-0.252	6.087	5.783	0.16	5.86	-2.613	2.045	-1.185	-3.846	3.998	4.369	1.736	6.395	1.042	0.193	1.438	0.336	-3.363	3.769	2.788	4.961	8.336	0.062	4.878	2.333	4.879	1.666	1.13	5.187	-1.514	5.378	2.5	5.118	-2.97	3.504	2.447	2.371	4.796	2.96	3.414	2.514	1.002	2.329
TCGA-H4-A2HO-01A-11R-A180-07	blca	4.647	2.643	-1.658	3.302	0.974	0.265	6.276	5.937	0.495	5.937	-1.371	2.143	-1.067	-3.758	4.271	4.22	1.974	6.711	1.24	0.452	1.64	0.392	-3.671	4.009	2.902	5.314	8.509	0.617	4.92	3.119	4.308	1.41	1.328	5.44	-0.523	5.455	3.005	5.195	-2.071	4.079	2.155	3.063	4.899	3.108	3.642	2.93	1.488	2.409
TCGA-H4-A2HQ-01A-11R-A180-07	blca	4.882	2.272	-2.103	2.725	0.037	-0.189	6.048	5.777	0.038	5.806	-2.39	2.104	-0.668	-4.204	4.247	4.373	1.77	6.384	1.304	0.024	1.52	0.266	-3.962	3.738	3.014	5.308	8.347	0.304	4.833	2.501	4.696	1.004	0.753	5.166	-1.662	5.378	2.538	5.191	-3.111	3.628	1.828	2.651	4.77	2.978	3.818	2.969	1.112	2.272
TCGA-HQ-A2OE-01A-11R-A206-07	blca	4.798	2.611	-1.931	3.028	0.37	-0.189	6.06	5.794	0.971	5.717	-1.971	1.98	-0.098	-3.938	4.017	4.197	1.867	6.424	1.12	0.127	1.738	0.345	-3.531	3.825	2.79	5.123	8.26	0.302	4.877	2.886	3.657	1.502	0.884	5.272	-1.248	5.375	3.178	5.14	-2.747	3.544	1.744	2.654	4.686	3.19	3.511	2.515	1.028	2.462
TCGA-HQ-A2OF-01A-11R-A26T-07	blca	5.39	2.617	-1.539	3.402	1.04	-0.986	6.298	5.981	0.078	5.94	-1.63	1.994	-0.966	-2.975	3.757	4.546	1.445	6.424	0.85	0.853	1.596	0.445	-3.351	3.987	3.061	5.188	8.714	-0.184	5.143	2.353	4.928	2.519	1.473	5.432	-0.564	5.577	2.669	5.107	-2.222	3.995	2.096	2.007	4.798	3.462	3.68	2.917	1.193	2.493
TCGA-HQ-A5ND-01A-11R-A26T-07	blca	5.364	2.504	-2.677	2.107	-1.095	-0.429	6.005	5.581	0.24	5.682	-3.221	1.936	-1.159	-4.614	4.074	4.512	1.348	5.944	0.962	-0.687	1.25	0.494	-3.712	3.639	2.943	5.249	7.794	-0.026	4.758	2.279	4.244	0.629	0.306	5.084	-1.714	5.385	2.587	4.908	-3.402	3.015	2.053	2.278	4.571	2.972	3.79	3.394	0.81	2.422
TCGA-HQ-A5NE-01A-12R-A28M-07	blca	5.442	2.558	-1.963	2.858	0.247	-0.229	6.082	5.794	0.066	5.867	-2.582	2.041	-0.575	-4.083	4.401	4.561	1.383	6.284	0.994	-0.057	1.327	0.451	-3.831	3.813	3.268	5.453	7.922	0.223	5.057	2.495	4.202	0.18	1.052	5.287	-0.995	5.433	2.678	5.084	-2.302	3.369	1.906	2.713	4.824	2.799	3.935	3.627	1.259	2.459
TCGA-K4-A3WS-01A-11R-A22U-07	blca	5.074	2.475	-1.937	2.911	-0.121	0.414	6.103	5.85	0.385	5.834	-2.214	2.047	-0.229	-4.147	4.233	4.199	1.808	6.494	1.458	0.164	1.672	0.297	-3.979	3.906	3.099	5.311	8.177	0.792	4.957	2.744	4.21	0.515	0.946	5.352	-1.069	5.302	3.247	5.038	-2.502	3.664	1.763	3.023	4.651	3.029	3.775	3.281	1.161	2.428
TCGA-K4-A3WU-01B-11R-A23N-07	blca	4.852	2.47	-1.737	3.156	0.431	0.125	6.181	5.992	0.631	5.921	-1.508	2.203	-0.029	-3.966	4.452	4.391	1.841	6.622	1.568	0.332	1.684	0.454	-3.83	4.003	3.077	5.466	8.313	0.693	5.136	3.194	3.972	0.781	1.083	5.378	-0.683	5.354	3.087	5.093	-2.059	3.98	1.863	2.762	4.84	3.151	3.894	3.407	1.611	2.005
TCGA-K4-A3WV-01A-11R-A22U-07	blca	4.675	2.253	-2.246	2.51	-0.32	0.581	6.122	5.748	0.163	5.628	-2.304	1.964	-0.125	-4.207	4.128	4.321	2.13	6.28	1.768	0.248	2.111	0.099	-3.764	3.687	2.871	5.189	8.444	0.805	4.666	2.675	4.012	0.919	0.848	5.201	-0.674	5.26	2.854	4.975	-2.515	3.264	1.79	3.204	4.748	3.201	3.646	1.627	1.082	1.84
TCGA-K4-A4AB-01B-12R-A28M-07	blca	5.304	2.423	-1.88	3.141	0.611	0.396	6.113	5.93	0.34	5.942	-2.132	2.2	-0.724	-3.714	4.405	4.588	1.767	6.517	1.287	0.206	1.584	0.533	-3.414	3.956	3.295	5.43	8.13	0.664	5.128	2.969	4.327	0.416	1.203	5.387	-0.778	5.4	2.963	5.177	-2.464	3.567	2.299	2.924	4.859	3.143	4.048	3.262	1.401	2.449
TCGA-K4-A4AC-01A-21R-A26T-07	blca	5.206	2.365	-1.903	2.879	0.102	-0.438	5.946	5.579	0.154	5.705	-2.663	1.894	-0.709	-4.198	3.981	4.349	1.275	5.955	1.181	-0.116	1.258	0.295	-3.798	3.65	2.98	5.287	7.768	0.21	4.867	2.058	3.728	0.207	0.612	5.096	-1.928	5.304	2.616	4.678	-3.15	3.056	2.674	2.38	4.584	3.04	3.713	3.09	0.916	2.349
TCGA-K4-A54R-01A-11R-A26T-07	blca	5.169	2.466	-2.288	2.722	-0.316	0.149	6.08	5.826	0.121	5.854	-2.227	1.984	-0.867	-4.433	4.311	4.313	1.635	6.565	1.41	-0.047	1.465	0.399	-3.821	3.882	2.982	5.337	8.158	0.633	5.004	2.7	4.191	0.862	0.767	5.366	-1.199	5.363	2.918	4.77	-2.671	3.664	2.095	2.716	4.769	3.104	3.801	3.104	1.165	2.276
TCGA-K4-A5RH-01A-11R-A30C-07	blca	4.929	2.364	-2.528	2.564	-0.862	0.025	6.007	5.485	0.994	5.61	-2.855	1.887	0.322	-4.437	4.106	4.255	1.579	6.239	1.06	-0.11	1.501	0.458	-4.009	3.778	3.027	5.269	8.151	0.623	4.682	1.864	4.408	0.326	0.316	5.055	-1.936	5.235	3.374	4.382	-2.92	3.17	1.686	2.687	4.143	2.847	3.447	5.178	0.724	2.325
TCGA-K4-A5RI-01A-11R-A28M-07	blca	5.325	2.38	-2.34	2.439	-0.381	-0.214	6.066	5.719	0.523	5.812	-2.419	2.05	-1.091	-4.393	4.184	4.374	1.535	6.087	1.194	-0.223	1.471	0.509	-3.4	3.806	3.04	5.201	7.956	0.333	4.837	2.534	4.697	0.716	0.654	5.157	-1.374	5.315	2.95	5	-2.971	3.228	2.566	2.62	4.667	3.067	3.98	3.313	0.979	2.432
TCGA-K4-A5RJ-01A-11R-A28M-07	blca	4.821	2.089	-3.069	2.341	-1.192	0.063	5.837	5.27	0.248	5.507	-2.856	1.806	-0.238	-4.65	4.103	3.627	1.522	6.027	1.264	-0.551	1.486	0.329	-3.991	3.65	2.758	5.053	7.994	0.187	4.569	1.879	3.993	1.044	-0.151	4.956	-2.071	4.995	2.943	3.873	-2.913	2.921	1.869	2.772	3.844	2.661	3.09	5.247	0.711	2.187
TCGA-K4-A6FZ-01A-11R-A31N-07	blca	5.24	2.501	-2.247	2.587	-0.351	-0.417	6.062	5.745	0.111	5.891	-2.036	2.2	-0.546	-4.388	4.321	4.533	1.387	6.282	0.986	-0.311	1.356	0.466	-3.649	3.869	3.226	5.524	8.02	0.002	4.904	2.499	4.418	0.272	0.868	5.303	-1.223	5.429	2.483	4.954	-2.5	3.519	1.961	2.667	4.922	3.022	3.93	3.52	1.359	2.383
TCGA-K4-A6MB-01A-11R-A31N-07	blca	5.318	2.472	-1.696	3.106	0.789	0.21	6.099	5.945	0.182	5.83	-2.027	1.965	-0.784	-3.846	4.405	4.507	1.798	6.531	1.482	0.387	1.588	0.385	-3.68	3.897	3.087	5.468	8.295	0.696	4.976	2.847	4.271	0.941	1.059	5.242	-1.337	5.314	2.832	5.218	-2.699	4.059	1.757	3.013	4.801	3.087	3.718	2.095	1.267	2.471
TCGA-K4-A83P-01A-11R-A352-07	blca	4.752	2.286	-2.198	2.792	0	-0.029	6.116	5.856	0.656	5.864	-1.743	1.938	-0.556	-4.175	4.153	4.351	1.601	6.433	1.395	0.096	1.581	0.381	-3.711	3.919	2.995	5.221	8.203	0.606	4.912	2.769	4.551	0.72	0.566	5.312	-1.25	5.276	3.071	4.728	-2.733	3.579	2.513	2.749	4.666	3.109	3.788	3.99	1.199	2.01
TCGA-K4-AAQO-01A-11R-A38B-07	blca	5.147	2.409	-1.722	3.221	0.508	0.535	6.125	5.979	0.42	5.934	-1.812	2.104	-0.22	-3.953	4.327	4.312	1.743	6.555	1.35	0.277	1.725	0.395	-3.784	3.937	3.016	5.338	8.335	0.921	5.023	2.879	4.027	0.822	1.108	5.372	-0.933	5.431	3.198	5.194	-2.411	3.954	1.903	2.963	4.806	2.974	3.709	3.205	1.231	2.383
TCGA-KQ-A41N-01A-11R-A33J-07	blca	5.011	2.347	-1.289	3.719	2.13	0.009	6.155	5.821	0.01	5.735	-2.313	1.845	-0.857	-3.353	4.374	4.406	1.356	6.435	1.511	1.089	1.503	0.26	-3.487	3.888	3.061	5.362	8.358	0.442	5.118	3.033	4.237	1.013	1.41	5.332	-0.91	5.474	2.854	5.132	-2.09	3.994	1.797	2.606	4.85	3.17	3.873	2.247	1.438	2.34
TCGA-KQ-A41O-01A-12R-A352-07	blca	4.514	2.396	-1.418	3.343	1.317	-0.275	6.117	5.833	0.167	5.909	-2.189	1.862	-0.609	-3.444	3.96	4.203	1.801	6.407	1.381	0.967	1.689	0.059	-3.631	3.931	2.834	4.992	8.413	0.211	4.902	2.52	4.372	1.792	1.34	5.119	-0.783	5.462	2.662	5.253	-2.772	4.028	2.034	2.217	4.822	3.12	3.645	2.232	1.119	2.275
TCGA-KQ-A41P-01A-12R-A33J-07	blca	5.131	2.471	-1.604	3.091	1.121	-0.297	6.231	6.147	0.086	5.975	-1.687	1.961	-0.9	-3.928	4.333	4.444	1.593	6.511	1.308	0.382	1.561	0.313	-3.572	3.883	3.068	5.34	8.275	0.367	5.06	3.002	4.041	0.947	1.144	5.398	-0.306	5.412	2.721	5.173	-2.035	4.073	2.513	2.648	4.882	3.291	3.768	2.246	1.629	2.388
TCGA-KQ-A41Q-01A-11R-A33J-07	blca	4.565	2.519	-2.495	2.61	-0.601	0.107	6.107	5.883	-0.137	5.815	-2.359	2.012	-0.952	-4.306	4.16	4.328	1.849	6.424	1.343	-0.255	1.638	0.249	-3.963	3.787	2.633	5.067	8.373	0.456	4.862	2.659	4.445	1.425	0.83	5.216	-1.197	5.466	2.678	5.161	-2.492	3.476	1.777	2.63	4.807	3.148	3.473	2.528	1.399	2.625
TCGA-KQ-A41R-01A-21R-A352-07	blca	4.721	2.625	-1.538	3.133	0.746	0.108	6.21	5.816	0.32	5.93	-1.719	1.934	-0.58	-3.663	4.174	4.421	1.983	6.534	1.463	0.533	1.789	0.243	-3.621	3.879	2.993	5.281	8.514	0.378	4.846	2.664	3.978	1.944	1.209	5.293	-1.008	5.493	2.893	5.34	-2.503	3.853	1.972	2.697	4.836	3.245	3.513	2.268	1.268	2.394
TCGA-KQ-A41S-01A-12R-A33J-07	blca	5.281	2.591	-2.063	2.739	-0.486	-0.183	6.133	5.971	0.289	6.095	-1.798	2.066	-0.289	-4.19	4.463	4.349	1.736	6.577	1.416	0.179	1.568	0.476	-3.546	3.946	3.151	5.599	8.365	0.481	5.06	2.952	4.142	1.188	1.035	5.403	-0.563	5.43	3.125	5.322	-1.863	3.787	1.819	2.855	4.714	3.302	3.794	2.628	1.469	2.479
TCGA-LC-A66R-01A-41R-A30C-07	blca	5.323	2.513	-2.377	2.546	-0.402	-0.142	6.075	5.604	0.1	5.835	-2.844	1.91	-0.52	-4.43	4.285	4.474	1.383	6.157	1.168	-0.322	1.414	0.384	-4.079	3.785	3.233	5.304	7.823	0.19	4.951	2.347	3.81	0.181	0.594	5.324	-1.231	5.264	2.667	4.696	-2.701	3.193	2.092	2.653	4.61	2.908	3.825	3.478	1.079	2.466
TCGA-LT-A5Z6-01A-11R-A28M-07	blca	5.259	2.48	-2.273	2.78	-0.426	0.641	6.14	5.913	0.001	5.992	-1.694	2.004	-0.689	-4.278	4.635	4.357	2.062	6.569	1.66	-0.019	1.817	0.291	-3.247	3.805	2.932	5.382	8.504	0.726	5.076	2.92	4.114	1.726	0.893	5.232	-0.56	5.484	2.846	5.362	-2.076	3.734	2.618	2.98	4.583	3.37	3.607	2.041	1.547	2.254
TCGA-LT-A8JT-01A-11R-A36F-07	blca	4.498	2.319	-1.637	3.232	0.82	-0.367	6.043	5.757	0.32	5.823	-1.48	2.225	-0.882	-3.845	4.04	4.4	1.586	6.431	1.028	0.505	1.379	0.249	-3.599	3.783	2.844	5.05	8.449	0.217	4.866	2.563	4.706	1.689	1.256	5.192	-1.272	5.475	2.756	5.246	-2.743	3.716	2.071	2.456	4.82	3.041	3.455	2.561	1.63	2.451
TCGA-MV-A51V-01A-11R-A26T-07	blca	4.829	2.74	-1.962	2.981	0.005	-0.295	6.34	5.983	0.097	6.035	-1.019	2.147	-0.533	-4.007	4.605	4.383	1.636	6.652	1.208	0.286	1.645	0.473	-3.278	4.018	3.106	5.458	8.65	0.417	5.053	3.162	4.175	1.864	1.207	5.429	-0.384	5.51	2.872	5.462	-1.9	4.127	2.12	2.717	4.873	3.344	3.784	2.561	1.529	2.579
TCGA-PQ-A6FI-01A-11R-A31N-07	blca	5.22	2.399	-2.836	2.132	-1.325	-0.315	5.905	5.521	-0.083	5.588	-3.464	1.923	-0.713	-5.025	4.108	4.322	1.272	6.078	1.189	-0.594	1.258	0.266	-4.046	3.716	2.967	5.32	7.696	0.103	4.761	1.788	4.243	0.303	0.104	5.158	-1.719	5.276	2.599	4.702	-3.381	2.654	1.8	2.486	4.415	2.89	3.764	3.234	0.815	2.504
TCGA-PQ-A6FN-01A-11R-A31N-07	blca	5.391	2.429	-1.792	2.803	0.362	-0.196	6.081	5.718	0.077	5.777	-3.031	1.842	-0.72	-4.074	4.281	4.418	1.354	6.198	1.194	0.194	1.242	0.325	-3.988	3.77	3.103	5.484	7.739	0.303	4.828	2.4	4.105	0.206	0.937	5.179	-0.806	5.286	2.723	4.746	-2.881	3.259	1.956	2.417	4.76	3.107	3.826	3.092	0.922	2.362
TCGA-R3-A69X-01A-22R-A30C-07	blca	5.015	2.557	-2.13	2.979	-0.021	0.231	6.217	5.953	0.358	6.046	-2.099	2.058	-0.793	-4.093	4.398	4.354	1.511	6.504	1.329	0.16	1.554	0.527	-3.646	4.039	3.196	5.493	8.232	0.863	5.189	3.082	4.487	0.713	1.044	5.399	-0.952	5.464	3.093	5.182	-2.273	3.804	2.011	2.867	4.801	3.113	4.038	3.515	1.271	2.46
TCGA-S5-A6DX-01A-11R-A31N-07	blca	4.719	2.508	-1.727	3.102	0.543	-0.301	6.257	5.998	0.235	6.053	-2.413	1.878	-0.527	-3.909	4.287	4.109	1.666	6.625	1.472	0.2	1.481	0.258	-3.759	4.123	2.869	5.326	8.166	0.516	4.864	2.93	3.8	1.085	1.246	5.369	-0.539	5.392	2.826	4.883	-2.261	3.882	1.866	2.73	4.732	3.197	3.629	2.808	1.281	2.139
TCGA-S5-AA26-01A-11R-A38B-07	blca	4.546	2.282	-1.253	3.475	1.834	-0.651	6.118	5.818	0.265	5.859	-2.534	1.983	-0.914	-3.379	4.096	4.494	1.603	6.349	1.151	0.622	1.459	0.228	-3.614	3.846	2.846	5.251	8.226	0.138	4.764	2.668	4.086	1.357	1.115	5.257	-1.227	5.271	2.823	5.169	-2.877	3.898	2.349	2.293	4.872	3.113	3.615	2.109	1.55	2.16
TCGA-SY-A9G0-01A-12R-A38B-07	blca	4.147	2.273	-2.013	2.986	-0.089	0.253	6.135	5.964	0.816	5.909	-1.992	1.958	0.118	-4.191	4.304	4.272	1.544	6.566	1.383	0.253	1.658	0.383	-3.927	3.857	3.147	5.397	8.293	0.806	4.995	2.672	4.364	0.552	0.887	5.308	-1.095	5.453	3.384	5.048	-2.538	3.56	1.721	2.824	4.715	2.958	3.821	3.661	1.236	2.262
TCGA-SY-A9G5-01A-11R-A38B-07	blca	5.144	2.462	-2.126	2.774	0.099	-0.119	6.106	5.916	0.203	5.962	-2.261	2.044	-0.796	-4.193	4.329	4.533	1.472	6.46	1.21	-0.14	1.331	0.452	-3.817	3.848	3.174	5.391	7.973	0.556	5.004	2.667	4.04	0.258	0.805	5.318	-1.273	5.297	2.839	4.945	-2.563	3.592	2.226	2.837	4.704	3.219	3.877	2.884	1.262	2.335
TCGA-UY-A78K-01A-11R-A33J-07	blca	5.266	2.196	-1.733	3.169	0.413	-0.082	6.114	5.856	-0.019	6.03	-2.073	1.895	-0.627	-3.966	4.399	4.238	1.83	6.418	1.513	0.098	1.627	0.309	-3.835	3.926	2.851	5.344	8.168	0.447	5.063	2.849	3.69	1.644	1.136	5.339	-0.776	5.351	2.709	5.079	-2.427	3.84	1.682	2.56	4.841	3.125	3.755	2.556	1.289	1.97
TCGA-UY-A78L-01A-12R-A33J-07	blca	5.48	2.587	-1.813	2.915	-0.111	0.304	5.983	5.811	-0.001	5.859	-2.263	2.034	-0.22	-4.167	4.669	4.446	1.654	6.605	1.468	0.056	1.595	0.478	-4.187	3.927	3.226	5.62	7.867	0.634	4.972	2.557	2.924	0.696	0.716	5.245	-0.974	5.216	2.54	5.194	-2.223	3.541	1.734	2.911	4.817	3.049	3.771	2.406	1.353	2.511
TCGA-UY-A78M-01A-21R-A352-07	blca	5.02	2.647	-1.43	3.157	1.196	-0.145	6.013	5.926	-0.251	5.82	-2.522	1.88	-0.699	-3.729	4.34	4.368	1.752	6.511	1.476	0.582	1.517	0.266	-3.824	3.898	2.99	5.358	8.301	0.439	4.918	2.721	4.097	0.951	1.328	5.226	-1.248	5.288	2.778	4.817	-2.791	3.986	1.734	2.508	4.867	3.087	3.686	2.333	1.272	2.583
TCGA-UY-A78N-01A-12R-A33J-07	blca	5.278	2.13	-1.585	3.316	1.258	0.5	6.081	5.912	-0.02	5.79	-2.677	1.796	0.394	-3.759	4.16	4.268	1.987	6.376	1.632	0.718	1.905	0.163	-4.047	3.728	2.704	5.207	8.216	0.886	4.746	2.739	4.356	1.497	1.058	5.183	-1.391	5.294	2.861	4.956	-2.761	3.996	1.791	3.131	4.745	3.199	3.652	2.522	0.963	2.024
TCGA-UY-A78O-01A-12R-A33J-07	blca	5.128	2.47	-1.038	3.439	1.739	-0.008	6.143	5.989	0.082	5.923	-1.473	2.077	-0.838	-3.444	4.405	4.396	1.676	6.525	1.417	0.697	1.608	0.206	-3.432	3.998	2.907	5.16	8.494	0.51	4.947	3.042	3.986	1.74	1.459	5.29	-0.73	5.419	3.023	5.149	-2.321	4.217	2.112	2.619	5	3.35	3.727	2.244	1.544	2.315
TCGA-UY-A78P-01A-12R-A36F-07	blca	5.222	2.538	-2.325	2.464	-0.837	-0.391	6.107	5.683	0.283	5.852	-2.901	1.952	-0.552	-4.358	4.12	4.421	1.382	6.112	1.022	-0.259	1.36	0.483	-3.604	3.89	3.087	5.311	8.026	0.099	4.894	2.388	4.4	0.408	0.786	5.232	-1.605	5.377	2.576	4.751	-2.822	3.071	2.268	2.525	4.708	3.059	3.96	3.679	1.033	2.401
TCGA-UY-A8OB-01A-12R-A42T-07	blca	5.478	2.543	-1.565	3.281	1.218	0.099	6.076	5.711	0.153	5.84	-2.783	1.997	-0.561	-3.96	4.46	4.559	1.319	6.249	1.153	0.163	1.125	0.479	-4.261	3.91	3.216	5.57	7.608	0.204	4.949	2.412	3.712	0.199	0.763	5.268	-1.056	5.364	2.899	4.784	-2.673	3.732	1.886	2.898	4.849	3.134	3.86	3.308	1.074	2.3
TCGA-UY-A8OC-01A-11R-A36F-07	blca	5.091	2.537	-2.144	2.667	-0.668	-0.233	6.188	5.816	0.303	5.789	-3.092	1.926	-0.665	-4.358	4.261	4.421	1.333	6.28	1.183	0.036	1.25	0.517	-4.183	3.873	3.165	5.493	7.99	0.463	4.821	2.64	4.709	0.344	0.929	5.371	-1.212	5.354	2.95	4.647	-2.916	3.228	1.704	2.623	4.714	2.878	3.957	4.204	1.165	2.536
TCGA-UY-A8OD-01A-11R-A36F-07	blca	5.212	2.727	-1.719	3.127	0.323	0.514	6.251	6.109	0.4	6.063	-1.611	2.068	-0.186	-3.918	4.522	4.327	1.733	6.623	1.504	0.535	1.89	0.28	-4.014	4.177	3.155	5.631	8.159	0.98	5.073	2.951	4.231	0.798	1.206	5.505	-0.718	5.444	3.189	5.215	-2.144	3.853	1.802	2.77	4.912	3.065	3.916	3.595	1.479	2.59
TCGA-UY-A9PA-01A-11R-A38B-07	blca	5.051	2.472	-2.032	2.868	-0.143	-0.326	6.105	5.787	0.047	5.853	-2.063	2.243	-0.356	-4.207	4.183	4.565	1.277	6.386	0.981	-0.273	1.326	0.495	-3.541	3.796	3.263	5.229	8.103	0.026	4.989	2.628	4.427	0.525	0.88	5.283	-1.061	5.459	2.637	5.265	-2.728	3.522	2.044	2.529	4.853	3.155	3.981	3.222	1.334	2.396
TCGA-UY-A9PB-01A-11R-A38B-07	blca	5.359	2.587	-2.317	2.929	-0.147	0.291	6.106	5.709	0.389	5.854	-2.623	1.947	-0.375	-4.377	4.345	4.288	1.408	6.191	1.267	-0.081	1.356	0.439	-4.35	3.856	3.464	5.516	7.878	0.614	4.904	2.226	4.192	0.048	0.604	5.308	-1.168	5.341	3.007	4.428	-2.738	3.102	1.922	2.784	4.716	3.043	3.868	4.302	0.954	2.37
TCGA-UY-A9PD-01A-11R-A38B-07	blca	4.692	2.548	-2	2.985	0.219	0.409	6.113	6.004	-0.123	5.894	-2.4	2.033	-0.702	-3.95	4.179	4.19	1.885	6.477	1.68	0.288	1.727	0.255	-3.827	3.878	3.035	5.179	8.351	0.717	5.051	2.907	4.104	0.858	1.052	5.315	-1.004	5.405	3.051	5.085	-2.585	3.685	2.036	2.925	4.846	2.993	3.649	2.729	1.213	2.415
TCGA-UY-A9PE-01A-11R-A38B-07	blca	5.034	2.516	-1.447	3.256	1.293	0.572	6.096	5.855	-0.058	5.872	-2.246	1.913	0.163	-3.678	4.251	4.189	1.893	6.552	1.529	0.529	1.725	0.066	-3.904	3.885	2.924	5.333	8.244	0.847	4.939	3.012	3.977	1.257	1.123	5.239	-1.057	5.456	3.003	4.925	-2.661	3.893	1.753	2.955	4.949	3.135	3.572	2.305	1.239	2.512
TCGA-UY-A9PF-01A-11R-A38B-07	blca	4.48	2.59	-1.726	3.234	0.96	-0.322	6.147	5.914	0.502	5.903	-1.366	2.219	-0.671	-3.966	4.372	4.426	1.664	6.541	1.167	0.297	1.388	0.377	-3.314	3.862	2.957	5.392	8.476	0.37	4.929	2.837	4.619	1.138	1.506	5.351	-1.019	5.547	3.032	5.24	-2.668	3.962	1.99	2.628	4.932	3.14	3.914	2.856	1.426	2.3
TCGA-UY-A9PH-01A-11R-A38B-07	blca	5.076	2.479	-2.103	2.787	-0.13	-0.315	6.048	5.793	0.159	6.019	-2.223	2.086	-0.788	-4.187	4.251	4.348	1.802	6.512	1.279	-0.212	1.429	0.417	-3.331	3.923	2.887	5.279	8.111	0.189	4.867	2.808	4.576	0.855	0.971	5.265	-1.509	5.439	2.786	5.004	-2.605	3.711	1.915	2.511	4.744	3.122	3.77	3.186	1.19	2.33
TCGA-XF-A8HB-01A-11R-A36F-07	blca	5.444	2.415	-1.669	2.892	1.107	-0.242	6.11	5.656	0.061	5.85	-2.519	1.979	-0.778	-3.855	4.245	4.412	1.44	6.195	1.082	0.103	1.296	0.303	-3.632	3.854	2.935	5.416	8.097	0.205	4.955	2.563	4.327	1.174	1.253	5.113	-0.907	5.366	2.407	5.218	-2.704	3.541	2.518	2.356	4.893	3.054	3.794	2.507	1.135	2.094
TCGA-XF-A8HC-01A-11R-A36F-07	blca	4.718	2.52	-2.447	2.674	-0.498	0.176	6.388	5.864	-0.022	6.031	-1.308	2.019	-0.563	-4.314	4.407	4.18	2.042	6.63	1.657	-0.121	1.86	0.257	-2.699	4.039	2.854	5.394	8.559	0.688	4.923	2.784	4.322	2.074	0.906	5.233	-0.57	5.451	2.694	5.332	-2.158	3.55	2.424	2.88	4.672	3.271	3.366	2.48	1.411	2.243
TCGA-XF-A8HD-01A-11R-A36F-07	blca	5.477	2.646	-2.204	2.933	-0.357	-0.402	6.326	5.998	0.197	6.107	-2.238	2.084	-0.507	-4.272	4.729	4.475	1.484	6.622	1.198	-0.094	1.112	0.615	-4.018	4.023	3.325	5.619	8.065	0.268	5.257	2.887	4.582	0.687	0.92	5.454	-0.445	5.54	2.917	5.026	-1.847	3.714	1.853	2.67	4.771	3.296	4.037	3.876	1.433	2.352
TCGA-XF-A8HE-01A-11R-A36F-07	blca	4.948	2.3	-2.463	2.296	-0.458	-0.253	5.905	5.633	-0.033	5.581	-2.854	1.899	0.128	-4.466	4.092	4.395	1.566	6.084	1.142	-0.242	1.151	0.367	-3.73	3.757	2.912	5.316	7.774	0.135	4.673	1.92	4.458	0.547	0.238	5.093	-1.944	5.216	2.239	4.628	-3.355	3.377	1.872	2.645	4.554	2.882	3.635	3.215	0.872	2.255
TCGA-XF-A8HF-01A-11R-A36F-07	blca	4.842	2.508	-1.919	3.278	0.564	0.383	6.195	6.067	0.16	5.994	-2.46	1.956	-0.475	-3.927	4.266	4.26	1.898	6.425	1.451	0.343	1.601	0.201	-4.012	3.933	2.925	5.182	8.36	0.583	4.993	2.796	4.487	1.168	1.131	5.345	-0.735	5.437	2.8	5.004	-2.361	3.558	1.825	2.677	4.903	3.137	3.648	2.862	1.111	2.548
TCGA-XF-A8HG-01A-11R-A36F-07	blca	4.733	2.608	-1.616	3.208	1.273	0.174	6.084	5.839	-0.026	5.862	-1.723	1.935	-0.369	-3.642	3.981	4.232	1.875	6.419	1.183	0.598	1.705	0.198	-3.861	3.702	2.601	5.047	8.432	0.333	4.839	2.393	4.168	2.157	1.235	5.147	-1.542	5.428	2.601	5.224	-2.874	4.052	1.711	2.425	4.798	3.044	3.302	2.147	0.834	2.764
TCGA-XF-A8HH-01A-11R-A38B-07	blca	5.068	2.502	-1.786	3.189	0.719	0.046	6.154	6.016	0.161	6.011	-1.765	2.15	-0.666	-3.868	4.427	4.312	1.887	6.62	1.464	0.338	1.547	0.363	-3.807	3.978	3.027	5.341	8.311	0.776	5.005	2.924	4.339	1.016	1.204	5.404	-1.135	5.421	2.92	5.246	-2.461	3.9	1.839	2.686	4.845	3.036	3.807	2.696	1.436	2.366
TCGA-XF-A8HI-01A-11R-A38B-07	blca	4.618	2.372	-1.709	3.194	0.55	-0.36	6.109	5.785	0.347	5.846	-1.885	2.13	-1.084	-3.927	4.085	4.444	1.662	6.53	1.057	0.302	1.365	0.383	-3.535	3.796	2.972	5.206	8.347	0.122	4.839	2.656	4.78	1.232	1.184	5.28	-1.311	5.308	2.694	5.236	-2.732	3.997	2.226	2.548	4.808	2.984	3.629	2.991	1.453	2.558
TCGA-XF-A9SH-01A-11R-A39I-07	blca	4.839	2.348	-1.776	3.201	0.762	0.194	6.18	5.913	0.378	5.896	-2.292	2.033	-1.094	-3.868	4.23	4.376	1.624	6.581	1.147	0.306	1.445	0.363	-3.437	3.807	2.964	5.06	8.185	0.63	4.91	2.706	4.564	0.941	1.144	5.321	-1.107	5.409	2.78	4.919	-2.87	3.709	2.615	2.749	4.869	3.124	3.689	2.782	1.467	2.315
TCGA-XF-A9SI-01A-11R-A39I-07	blca	4.971	2.093	-2.515	2.534	-0.677	0.484	6.199	5.702	0.619	5.807	-2.69	1.966	0.079	-4.255	4.144	4.189	1.658	6.308	1.406	-0.298	1.557	0.361	-3.918	3.815	3.098	5.285	8.125	0.717	4.793	2.548	4.374	0.805	0.39	5.236	-1.309	5.358	3.002	4.576	-2.454	3.301	2.001	3.145	4.501	2.953	3.635	3.724	0.913	2.022
TCGA-XF-A9SJ-01A-11R-A39I-07	blca	4.267	2.727	-1.931	2.989	0.044	-0.255	6.257	5.998	0.163	6.135	-1.826	2.087	-0.411	-3.892	4.537	4.429	1.555	6.693	1.382	0.252	1.398	0.697	-3.838	4.199	3.244	5.549	8.192	0.453	5.205	3.062	3.048	0.757	1.092	5.483	-0.627	5.491	2.784	5.148	-1.799	3.983	1.9	2.611	4.82	3.254	3.769	3.301	1.396	2.41
TCGA-XF-A9SK-01A-11R-A42T-07	blca	5.297	2.5	-1.647	3.271	0.712	0.643	6.206	6.118	0.183	5.98	-2.001	2.222	-0.751	-3.977	4.411	4.351	1.649	6.557	1.507	0.314	1.67	0.524	-3.798	3.925	3.239	5.524	8.021	0.77	5.01	2.965	4.025	0.521	1.27	5.429	-0.178	5.285	2.864	4.932	-2.053	3.867	2.503	3.125	4.897	3.162	3.847	2.689	1.415	2.277
TCGA-XF-A9SL-01A-11R-A39I-07	blca	4.711	2.531	-1.96	2.981	0.18	0.234	6.282	5.944	0.635	6.068	-1.765	2.087	-0.177	-4.104	4.376	4.407	1.565	6.528	1.413	0.112	1.492	0.508	-3.708	4.002	3.198	5.454	8.307	0.712	5.094	3.069	4.543	0.829	0.882	5.457	-0.975	5.382	3.198	4.995	-2.083	3.795	1.942	2.825	4.787	3.182	3.833	3.63	1.313	2.159
TCGA-XF-A9SM-01A-11R-A42T-07	blca	5.372	2.376	-2.277	2.8	-0.029	-0.046	6.073	5.713	0.238	5.828	-2.724	1.886	-0.665	-4.31	4.232	4.236	1.381	6.271	1.228	-0.094	1.302	0.318	-4.04	3.834	3.158	5.36	7.888	0.351	4.81	2.15	3.927	0.174	0.686	5.252	-1.443	5.195	2.659	4.642	-2.763	3.252	2.137	2.778	4.633	2.945	3.81	4.063	0.883	2.336
TCGA-XF-A9SP-01A-11R-A39I-07	blca	5.278	2.466	-1.659	3.36	0.991	0.382	6.201	5.975	0.556	5.999	-1.82	1.992	0.077	-3.95	4.467	4.4	1.68	6.541	1.45	0.593	1.675	0.4	-3.962	4.018	3.238	5.478	8.266	0.764	5.04	3.177	4.339	0.58	0.993	5.393	-0.776	5.406	3.202	5.116	-2.216	3.832	1.792	2.9	4.91	3.059	3.793	3.348	1.251	2.356
TCGA-XF-A9ST-01A-11R-A42T-07	blca	5.233	2.287	-1.3	3.305	1.337	0.228	6.03	5.629	0.633	5.583	-3.307	1.657	0.266	-3.523	3.987	3.924	2.001	6.38	1.694	0.824	1.725	0.395	-4.572	3.631	2.672	5.17	8.198	0.514	4.74	2.237	3.678	1.05	1.01	5.126	-1.449	5.278	2.997	5.01	-3.142	3.701	1.47	2.974	4.617	2.908	3.644	2.516	0.782	2.151
TCGA-XF-A9SU-01A-31R-A39I-07	blca	4.933	2.481	-1.953	3.044	0.482	0.007	6.118	5.941	0.124	5.909	-2.191	2.018	-0.829	-4.158	4.407	4.416	1.632	6.519	1.343	0.319	1.466	0.293	-3.827	4.007	2.986	5.376	8.26	0.589	5.013	2.878	4.491	0.75	0.992	5.375	-1.253	5.451	3.05	4.839	-2.564	3.647	1.709	2.563	4.871	3.13	3.769	3.428	1.269	2.565
TCGA-XF-A9SV-01A-21R-A42T-07	blca	4.667	2.499	-1.753	3.094	0.565	0.044	6.183	5.952	0.134	5.932	-1.282	2.03	-0.843	-4.006	4.374	4.382	1.693	6.516	1.262	0.29	1.46	0.348	-3.864	4.05	3.055	5.415	8.368	0.486	5.083	3.138	3.888	1.173	1.191	5.321	-0.785	5.376	2.891	5.141	-2.375	3.85	1.729	2.796	4.847	3.203	3.766	2.477	1.333	2.461
TCGA-XF-A9SW-01A-11R-A42T-07	blca	4.671	2.423	-2.073	3.073	0.154	0.279	6.252	5.881	0.835	5.824	-1.931	2.063	-0.181	-4.098	4.451	4.294	1.644	6.528	1.454	0.403	1.663	0.44	-3.994	3.915	3.225	5.418	8.318	0.876	5.07	2.706	4.198	0.582	0.921	5.321	-0.818	5.515	3.505	4.996	-1.977	3.715	1.917	2.94	4.689	3.107	3.832	3.815	1.303	2.329
TCGA-XF-A9SX-01A-21R-A39I-07	blca	5.422	2.557	-2.028	2.908	-0.408	0.263	6.291	6.023	0.361	6.061	-2.538	2.056	-0.395	-4.341	4.526	4.382	1.426	6.514	1.381	0.081	1.385	0.636	-4.424	4.214	3.462	5.578	7.862	0.71	5.312	2.674	4.374	0.288	0.884	5.617	-0.478	5.428	3.216	4.723	-1.936	3.465	1.959	2.872	4.832	3.055	4.057	4.277	1.046	2.419
TCGA-XF-A9SY-01A-21R-A42T-07	blca	5.183	2.563	-2.454	2.559	-0.764	-0.229	6.098	5.71	0.247	5.762	-2.706	1.864	-0.832	-4.55	4.273	4.228	1.271	6.147	1.215	-0.291	1.382	0.449	-4.409	3.774	3.356	5.469	7.888	0.419	4.826	2.185	4.769	-0.083	0.593	5.319	-1.22	5.391	2.758	4.155	-2.864	3.107	1.782	2.501	4.562	2.862	3.753	4.196	0.823	2.638
TCGA-XF-A9SZ-01A-11R-A39I-07	blca	5.244	2.562	-2.002	2.907	0.142	0.086	6.105	6.04	-0.016	5.987	-2.133	2.069	-0.429	-4.174	4.592	4.339	1.799	6.642	1.433	0.05	1.529	0.416	-3.943	4.006	3.123	5.481	8.299	0.853	5.079	3.131	4.407	0.62	1.121	5.343	-0.604	5.377	2.852	5.044	-2.252	3.758	1.935	2.988	4.775	3.132	3.823	3.401	1.297	2.48
TCGA-XF-A9T0-01A-11R-A39I-07	blca	5.022	2.558	-1.829	3.164	0.686	0.047	6.067	5.887	0.058	5.833	-2.618	1.913	-0.738	-4.104	4.267	4.232	1.962	6.483	1.315	0.16	1.631	0.212	-4.11	3.851	2.761	5.116	8.059	0.54	4.889	2.442	3.831	1.019	1.153	5.236	-1.658	5.358	2.851	4.89	-2.898	3.601	1.686	2.781	4.798	3.025	3.622	2.645	0.982	2.626
TCGA-XF-A9T2-01A-11R-A42T-07	blca	4.404	2.359	-2.529	2.669	-0.501	-0.604	6.135	5.932	-0.126	5.912	-2.983	1.778	-0.327	-4.363	4.112	4.023	1.16	6.372	1.095	-0.11	1.102	0.306	-4.095	4.014	3.215	5.183	8.272	0.29	4.891	2.179	4.223	0.853	0.503	5.441	-0.979	5.074	2.613	4.864	-2.498	3.221	2.341	2.194	4.436	2.774	3.847	4.369	1.017	1.877
TCGA-XF-A9T3-01A-11R-A42T-07	blca	5.463	2.631	-1.874	3.04	0.134	0.368	6.255	5.923	0.491	5.966	-2.278	2.015	-0.574	-4.108	4.435	4.395	1.496	6.518	1.384	0.401	1.468	0.579	-4.163	4.098	3.487	5.667	8.094	0.669	5.157	2.599	4.157	0.187	0.982	5.509	-0.692	5.484	3.162	4.99	-2.298	3.596	1.945	2.684	4.911	3.09	3.997	4.307	1.338	2.533
TCGA-XF-A9T4-01A-11R-A39I-07	blca	4.835	2.554	-2.251	2.557	-0.345	-0.494	6.098	5.706	0.616	5.825	-2.449	2.101	-0.539	-4.393	4.481	4.443	1.424	6.288	0.919	-0.067	1.246	0.442	-3.842	3.893	3.215	5.553	7.948	-0.047	4.903	2.602	4.736	0.009	1.005	5.266	-0.973	5.371	2.773	4.917	-2.546	3.47	1.68	2.547	4.804	2.983	4.007	3.923	1.295	2.509
TCGA-XF-A9T5-01A-11R-A42T-07	blca	5.201	2.383	-2.051	2.598	0.003	0.227	5.951	5.707	0.172	5.722	-2.453	2.044	-0.565	-4.122	4.058	4.248	1.605	6.237	1.342	-0.097	1.374	0.318	-3.705	3.782	2.876	5.212	7.882	0.534	4.681	2.281	3.928	0.64	0.615	5.149	-1.594	5.06	2.678	4.749	-3.114	3.418	1.97	2.854	4.535	3.069	3.691	3.534	0.985	2.31
TCGA-XF-A9T6-01A-11R-A42T-07	blca	5.337	2.648	-2.05	2.686	-0.128	-0.435	6.234	5.714	0.105	5.931	-3.119	1.909	-0.96	-4.191	4.36	4.497	1.147	6.185	1.031	-0.15	1.281	0.51	-3.967	3.947	3.248	5.47	7.702	0.088	5.103	2.669	4.604	0.259	0.85	5.387	-0.711	5.399	2.73	4.951	-2.633	3.338	2.194	2.454	4.758	3.147	4.035	3.979	1.159	2.532
TCGA-XF-A9T8-01A-11R-A39I-07	blca	4.863	2.566	-2.184	2.483	-0.371	-0.185	5.999	5.643	0.159	5.68	-2.947	2.013	-0.483	-4.383	4.145	4.417	1.339	6.125	1.071	-0.307	1.168	0.417	-3.833	3.819	3.007	5.297	7.856	0.084	4.708	2.245	4.194	0.344	0.632	5.198	-1.822	5.255	2.769	4.648	-2.927	3.366	1.927	2.48	4.566	2.89	3.721	4.051	1.04	2.331
TCGA-XF-AAME-01A-12R-A42T-07	blca	5.132	2.471	-2.126	2.726	-0.334	0.061	6.128	5.78	0.732	5.816	-2.498	1.971	-0.276	-4.263	4.337	4.33	1.525	6.286	1.285	0.131	1.461	0.441	-3.925	3.813	3.209	5.465	8.197	0.68	4.795	2.333	4.484	0.33	0.688	5.237	-0.976	5.255	3.231	4.558	-2.781	3.224	2.082	2.901	4.728	3.037	3.879	3.973	1.097	2.337
TCGA-XF-AAMG-01A-11R-A42T-07	blca	5.02	2.265	-2.174	2.799	-0.077	0.232	6.026	5.771	0.113	5.663	-2.886	1.799	0.259	-4.163	4.081	4.075	1.97	6.398	1.713	0.248	1.954	0.111	-4.36	3.866	2.925	5.556	8.252	0.852	4.778	2.634	4.113	1.709	0.755	5.254	-1.414	5.294	2.828	5.026	-2.923	3.419	1.593	2.871	4.445	2.842	3.677	3.239	0.962	2.062
TCGA-XF-AAMH-01A-11R-A42T-07	blca	5.153	2.432	-1.322	3.741	2.006	-0.518	6.236	5.934	-0.059	5.917	-2.846	1.674	0.364	-3.638	4.323	4.255	1.411	6.649	1.379	1.076	1.574	0.421	-3.936	4.068	3.157	5.244	8.393	0.296	5.182	2.452	3.804	1.029	1.254	5.396	-0.586	5.193	2.862	5.037	-2.108	4.079	1.926	2.354	4.946	3.118	3.939	2.501	1.045	2.269
TCGA-XF-AAMJ-01A-11R-A42T-07	blca	5.172	2.431	-2.073	2.988	-0.145	0.237	6.131	5.839	0.469	5.892	-2.616	1.891	-0.575	-4.15	4.301	4.281	1.525	6.424	1.307	0.273	1.52	0.339	-3.855	3.866	3.137	5.444	8.214	0.848	4.885	2.585	4.605	0.54	0.901	5.288	-1.183	5.398	3.112	4.845	-2.85	3.493	2.608	2.921	4.673	2.974	3.83	3.548	1.053	2.379
TCGA-XF-AAML-01A-11R-A42T-07	blca	5.142	2.364	-2.519	2.342	-0.614	-0.092	6.115	5.804	-0.355	5.82	-2.268	1.927	-0.639	-4.468	4.26	4.219	1.912	6.518	1.455	-0.085	1.761	0.194	-3.767	3.764	2.8	5.212	8.389	0.335	4.992	2.616	3.985	1.475	0.598	5.145	-1.287	5.31	2.463	5.165	-2.657	3.327	2.199	2.669	4.552	3.096	3.506	2.759	1.381	2.419
TCGA-XF-AAMQ-01A-11R-A42T-07	blca	5.242	2.351	-2.119	2.716	-0.337	-0.748	6.01	5.779	0.16	5.898	-1.738	2.059	-0.689	-4.287	4.153	4.476	1.476	6.332	1.196	-0.255	1.447	0.355	-3.753	3.776	2.956	5.222	8.279	0.143	5.024	2.752	4.61	1.254	0.886	5.257	-1.366	5.37	2.572	5.159	-2.751	3.412	2.062	2.433	4.738	3.065	3.783	2.585	1.321	2.279
TCGA-XF-AAMR-01A-31R-A42T-07	blca	5.012	2.463	-1.86	2.987	0.393	0.607	6.247	5.851	0.699	5.869	-1.974	2.1	-0.322	-3.963	4.392	4.344	1.696	6.561	1.494	0.304	1.837	0.505	-3.887	3.923	3.106	5.393	8.204	0.94	5.008	2.936	4.256	0.663	1.134	5.303	-0.939	5.427	3.288	5.108	-2.47	3.854	1.863	3.217	4.714	3.104	3.734	3.645	1.373	2.371
TCGA-XF-AAMT-01A-11R-A42T-07	blca	5.35	2.435	-2.259	2.586	-0.764	0.111	6.103	5.751	0.275	5.911	-2.707	1.913	-0.524	-4.309	4.321	4.351	1.358	6.261	1.291	0.003	1.465	0.472	-4.103	3.802	3.266	5.531	7.993	0.561	4.875	2.387	4.408	0.137	0.509	5.324	-1.01	5.272	2.988	4.823	-2.74	3.296	1.954	2.828	4.694	3.074	4.022	4.467	1.027	2.472
TCGA-XF-AAMW-01A-11R-A42T-07	blca	5.239	2.537	-2.408	2.456	-0.627	-0.446	6.093	5.731	0.436	5.794	-2.64	2.097	-0.817	-4.404	4.358	4.389	1.211	6.22	0.929	0.021	1.346	0.45	-3.839	3.904	3.211	5.504	8.001	0.081	4.886	2.454	4.756	0.154	0.862	5.332	-0.638	5.379	2.687	4.606	-2.831	3.266	1.848	2.458	4.788	2.887	3.859	4.237	1.013	2.645
TCGA-XF-AAMX-01A-11R-A42T-07	blca	5.182	2.55	-1.566	3.36	1.497	0.18	6.158	5.957	-0.067	5.838	-1.975	1.934	-0.746	-3.754	4.402	4.202	1.948	6.551	1.422	0.576	1.663	0.214	-3.644	3.886	2.851	5.502	8.492	0.365	4.997	2.847	4.68	1.346	1.449	5.37	-0.866	5.445	2.722	5.238	-2.422	3.831	1.934	2.804	4.92	3.158	3.788	2.464	1.479	2.666
TCGA-XF-AAMY-01A-11R-A42T-07	blca	4.851	2.47	-1.684	3.073	0.694	0.121	6.135	6.117	0.028	5.893	-1.744	2.102	-0.685	-4.086	4.568	4.385	1.856	6.571	1.264	0.297	1.632	0.338	-3.803	3.94	2.995	5.357	8.379	0.692	5.094	2.934	4.485	0.824	1.088	5.331	-0.683	5.378	2.791	5.134	-2.474	3.98	1.824	2.771	4.84	3.17	3.773	2.656	1.506	2.415
TCGA-XF-AAMZ-01A-11R-A42T-07	blca	4.604	2.402	-1.669	2.975	0.523	-0.334	6.101	5.843	-0.014	5.822	-2.025	1.901	-1.077	-3.97	4.132	4.332	1.845	6.5	1.314	0.14	1.647	0.201	-3.549	3.842	2.774	5.264	8.329	0.26	4.865	2.707	3.956	1.519	1.118	5.202	-1.432	5.314	2.775	5.078	-2.696	3.76	2.203	2.434	4.817	3.083	3.536	2.399	1.205	2.308
TCGA-XF-AAN0-01A-11R-A42T-07	blca	5.33	2.456	-2.163	2.545	-0.67	-0.066	6.184	6.019	-0.14	6.041	-2.111	2.177	0.076	-4.25	4.551	4.43	1.773	6.579	1.386	-0.282	1.528	0.329	-3.574	3.986	3.111	5.499	8.225	0.416	5.157	3.005	4.001	1.083	0.914	5.386	-0.496	5.364	2.642	5.328	-2.036	3.716	1.838	2.903	4.764	3.269	3.932	2.464	1.498	2.451
TCGA-XF-AAN1-01A-31R-A42T-07	blca	4.674	2.359	-2.084	3.058	0.156	-0.253	6.087	5.824	0.204	5.865	-1.989	2.037	-0.851	-4.112	3.987	4.362	1.74	6.511	1.263	0.129	1.472	0.312	-3.412	3.798	2.895	5.1	8.35	0.313	4.819	2.6	4.796	1.537	1.007	5.26	-1.09	5.434	2.717	5.129	-2.74	3.507	2.341	2.511	4.815	2.954	3.537	2.898	1.397	2.324
TCGA-XF-AAN2-01A-11R-A42T-07	blca	4.428	2.477	-2.268	2.613	-0.446	-0.413	6.052	5.81	-0.082	5.875	-2.428	2.03	-0.745	-4.479	4.293	4.437	1.544	6.366	1.166	-0.234	1.451	0.39	-3.702	3.885	3.079	5.32	7.943	0.103	4.891	2.662	4.147	0.524	0.642	5.258	-1.068	5.309	2.726	5.047	-2.495	3.562	2.302	2.602	4.633	3.212	3.779	2.473	1.13	2.339
TCGA-XF-AAN3-01A-11R-A42T-07	blca	5.393	2.463	-2.087	2.836	0.277	-0.334	6.178	5.882	0.502	5.996	-2.127	2.096	-1.053	-4.24	4.327	4.51	1.596	6.307	1.253	-0.018	1.506	0.5	-3.475	3.923	3.258	5.404	7.964	0.254	4.978	2.867	4.656	0.543	0.859	5.279	-1.153	5.377	2.793	5.206	-2.54	3.487	2.446	2.659	4.784	3.252	3.875	3.126	1.214	2.484
TCGA-XF-AAN4-01A-11R-A42T-07	blca	4.85	2.329	-2.206	2.865	-0.449	0.502	6.127	5.699	1.096	5.697	-2.026	1.959	-0.267	-4.229	4.315	4.285	1.49	6.337	1.336	0.197	1.491	0.404	-3.883	3.797	3.237	5.444	8.205	0.792	4.899	2.236	4.588	0.44	0.738	5.264	-1.512	5.396	3.561	4.509	-2.972	3.397	1.855	2.808	4.431	2.978	3.617	4.615	1.025	2.449
TCGA-XF-AAN5-01A-11R-A42T-07	blca	4.981	2.469	-2.24	2.43	-0.811	-0.39	6.039	5.641	0.371	5.772	-2.721	2.024	-1.01	-4.278	4.118	4.544	1.223	5.989	1.008	-0.583	1.041	0.333	-3.94	3.816	3.2	5.389	7.889	0.087	4.861	2.178	4.74	0.045	0.486	5.244	-1.619	5.373	2.626	4.757	-2.927	3.266	2.201	2.551	4.599	3.094	3.926	3.572	1.017	2.304
TCGA-XF-AAN7-01A-11R-A42T-07	blca	4.646	1.916	-2.992	2.406	-1.243	-0.507	5.936	5.604	0.169	5.525	-2.905	1.77	-0.319	-4.911	4.157	3.812	1.457	6.136	1.096	-0.514	1.396	0.11	-4.185	3.725	2.944	5.353	8.352	-0.14	4.756	1.929	4.224	1.615	0.067	5.126	-2.338	5.241	3.029	4.593	-3.077	2.837	1.59	2.107	3.884	2.819	3.639	4.701	0.845	1.883
TCGA-XF-AAN8-01A-11R-A42T-07	blca	4.414	2.317	-2.26	2.708	-0.529	0.228	5.971	5.732	1.323	5.546	-2.263	1.918	0.192	-4.42	4.29	4.238	1.572	6.249	1.158	0.113	1.58	0.553	-3.85	3.835	3.117	5.304	8.269	0.648	4.752	1.995	4.598	0.322	0.564	5.182	-1.714	5.347	3.686	3.722	-2.94	3.25	1.845	3.111	4.366	2.802	3.561	4.939	0.992	2.444
TCGA-YC-A89H-01A-11R-A36F-07	blca	4.792	2.396	-1.89	3.223	0.709	-0.331	6.15	5.975	0.128	5.817	-2.656	1.867	0.412	-3.992	4.256	4.52	1.442	6.369	1.072	0.17	1.084	0.308	-3.872	3.928	3.154	5.266	8.069	-0.016	4.954	2.68	4.709	0.71	0.867	5.314	-1.323	5.446	2.889	4.898	-2.868	3.717	1.829	2.347	4.868	3.231	3.66	2.213	1.179	2.346
TCGA-YC-A8S6-01A-31R-A38B-07	blca	4.782	2.45	-2.041	3.011	-0.31	-0.298	6.147	5.962	0.904	5.901	-2.221	2.033	-0.58	-4.072	4.351	4.355	1.535	6.442	1.015	0.027	1.338	0.496	-3.709	3.997	3.124	5.449	8.299	0.26	4.904	2.708	4.881	0.464	0.997	5.339	-1.003	5.353	2.937	4.704	-2.678	3.527	1.753	2.655	4.807	3.106	3.886	3.854	1.225	2.356
TCGA-YC-A9TC-01A-22R-A39I-07	blca	4.854	1.205	-2.402	2.232	-0.244	-0.377	6.016	5.653	-0.202	5.662	-3.617	1.738	-1.194	-4.363	3.671	3.966	1.644	6.144	1.393	0.012	1.663	0.232	-3.907	3.666	2.662	5.017	8.238	0.22	4.549	2.094	4.673	1.526	0.41	5.179	-1.756	5.278	2.426	4.776	-2.894	3.033	2.564	2.244	4.43	2.654	3.655	3.466	0.672	0.812
TCGA-YF-AA3L-01A-11R-A38B-07	blca	4.965	2.451	-1.728	3.14	0.74	-0.254	6.174	5.91	0.149	5.994	-1.889	1.951	-0.602	-3.896	4.311	4.264	1.68	6.583	1.13	0.35	1.208	0.345	-3.494	3.894	2.938	5.278	8.405	0.282	5.046	2.874	4.402	1.735	1.244	5.348	-1.12	5.465	2.801	5.158	-2.312	3.974	2.077	2.532	4.844	3.208	3.678	2.518	1.549	2.485
TCGA-YF-AA3M-01A-11R-A42T-07	blca	5.403	2.514	-2.221	2.531	-0.682	-0.164	6.011	5.805	-0.109	5.84	-3.052	2.106	-0.944	-4.46	4.383	4.466	1.369	6.334	1.14	-0.272	1.331	0.358	-3.913	3.877	3.204	5.249	8.049	0.284	5.056	2.705	4.442	0.676	0.412	5.26	-1.241	5.248	2.798	5.084	-2.339	3.253	1.981	2.633	4.703	3.018	3.835	2.833	1.145	2.567
TCGA-ZF-A9R0-01A-11R-A38B-07	blca	5.135	2.59	-1.459	3.396	1.448	0.306	6.17	5.987	0.07	5.921	-1.816	2.119	-0.626	-3.818	4.332	4.322	1.682	6.607	1.352	0.512	1.462	0.302	-3.667	4.032	3.049	5.33	8.32	0.67	5.038	2.962	4.385	0.942	1.382	5.305	-1.15	5.461	2.857	5.109	-2.537	4.1	1.727	2.715	5.031	3.142	3.825	2.681	1.378	2.492
TCGA-ZF-A9R1-01A-11R-A39I-07	blca	4.919	2.355	-1.836	2.959	0.506	-0.125	6.125	5.987	0.218	5.905	-1.791	2.073	-1.077	-4.025	4.267	4.496	1.662	6.42	1.153	0.089	1.344	0.365	-3.824	3.923	3.117	5.349	8.238	0.274	5.003	2.745	4.649	1.131	1.05	5.224	-1.098	5.292	2.951	5.287	-2.731	3.866	1.781	2.368	4.756	3.172	3.848	2.764	1.287	2.332
TCGA-ZF-A9R2-01A-11R-A39I-07	blca	4.551	2.292	-1.327	3.378	1.161	-0.584	6.073	5.724	0.186	5.654	-2.313	2.038	-0.751	-3.347	4.093	4.445	1.796	6.431	1.23	0.516	1.554	0.174	-3.549	3.721	2.92	5.055	8.237	0.19	4.714	2.283	4.508	1.565	0.957	5.232	-1.62	5.302	2.619	5.246	-3.234	4.049	1.811	2.228	4.738	3.276	3.421	2	1.275	2.452
TCGA-ZF-A9R3-01A-11R-A38B-07	blca	4.761	2.536	-2.026	3.02	-0.008	0.34	6.169	5.91	0.175	5.901	-1.317	2.201	-0.919	-3.921	4.246	4.481	1.952	6.433	1.28	-0.021	1.676	0.324	-3.485	3.842	2.907	5.179	8.359	0.507	4.954	2.989	4.36	1.235	1.089	5.342	-0.737	5.476	2.886	5.273	-2.355	3.999	1.965	2.854	4.85	3.186	3.698	2.957	1.529	2.475
TCGA-ZF-A9R4-01A-11R-A38B-07	blca	4.927	2.167	-1.637	3.063	0.896	0.14	6.088	5.74	-0.067	5.783	-1.699	2.061	-0.146	-3.771	4.05	4.39	1.733	6.445	1.381	0.437	1.64	0.178	-3.77	3.735	2.683	5.102	8.509	0.5	4.835	2.337	4.479	1.469	0.999	5.136	-1.757	5.475	2.513	5.078	-3.058	3.816	1.925	2.442	4.811	3.097	3.556	2.865	0.95	2.327
TCGA-ZF-A9R5-01A-12R-A42T-07	blca	4.4	2.361	-2.067	3.036	0.592	-0.178	6.013	5.728	0.361	5.699	-2.364	2.06	0.318	-3.948	3.721	4.286	1.646	6.268	1.208	0.366	1.502	0.367	-3.778	3.631	2.656	4.938	8.244	0.193	4.692	2.556	4.608	1.837	0.89	5.132	-1.511	5.184	2.66	5.052	-2.922	3.276	1.923	2.465	4.651	3.154	3.52	3.123	1.021	2.517
TCGA-ZF-A9R7-01A-11R-A38B-07	blca	4.824	2.393	-1.94	2.813	0.363	0.449	6.08	5.885	0.452	5.927	-2.028	2.272	-0.69	-4.05	4.306	4.518	1.376	6.352	1.25	-0.122	1.296	0.403	-3.418	3.857	2.918	5.107	8.121	0.417	4.798	2.972	4.076	1.048	0.991	5.382	-0.839	5.358	2.827	5.256	-2.641	3.709	2.304	2.811	4.761	3.311	3.65	2.212	1.596	2.383
TCGA-ZF-A9R9-01A-11R-A38B-07	blca	4.985	2.64	-2.009	3.084	0.273	0.083	6.198	6.098	0.554	6.036	-2.134	1.932	-0.129	-4.058	4.387	4.214	1.561	6.614	1.339	0.334	1.452	0.419	-3.668	4.119	3.218	5.345	8.351	0.485	4.982	2.613	4.602	0.892	1.016	5.518	-0.69	5.393	3.173	5.052	-1.996	3.982	2.668	2.758	4.887	3.14	3.87	3.702	1.192	2.461
TCGA-ZF-A9RC-01A-11R-A38B-07	blca	4.601	2.458	-1.65	3.285	0.843	-0.107	6.232	6.034	0.07	5.837	-2.373	1.905	-0.738	-3.94	4.397	4.362	1.7	6.57	1.314	0.475	1.625	0.27	-4.084	3.906	3.204	5.402	8.406	0.59	4.972	2.779	4.374	0.787	0.937	5.324	-0.982	5.275	3.078	5.004	-2.579	3.918	1.733	2.486	4.824	2.906	3.88	2.772	1.23	2.447
TCGA-ZF-A9RD-01A-11R-A42T-07	blca	5.249	2.44	-2.509	2.244	-0.906	0.012	6.04	5.581	0.303	5.755	-2.999	1.981	-1.057	-4.528	4.237	4.461	1.341	5.996	1.077	-0.412	1.135	0.389	-3.541	3.835	3.112	5.388	7.679	0.124	4.755	2.22	4.442	0.034	0.381	5.164	-1.696	5.419	2.757	4.758	-3.126	3.194	2.522	2.536	4.514	2.984	3.875	3.162	0.925	2.297
TCGA-ZF-A9RE-01A-11R-A38B-07	blca	5.221	2.261	-1.935	2.74	0.319	-0.608	5.915	5.612	-0.087	5.624	-3.035	1.936	-0.702	-3.976	4.003	4.488	1.817	6.162	1.143	-0.099	1.405	0.326	-3.592	3.734	2.84	5.028	7.934	0.115	4.575	2.397	4.154	1.256	0.574	5.028	-1.751	5.094	2.417	5.136	-3.152	3.275	2.582	2.474	4.663	3.082	3.769	2.461	1.099	2.319
TCGA-ZF-A9RF-01A-11R-A38B-07	blca	5.394	2.597	-2.992	2.371	-1.379	0.134	6.119	5.573	0.671	5.786	-2.922	2.01	1.034	-4.666	4.172	4.242	1.439	6.18	1.237	-0.411	1.406	0.666	-4.132	3.753	3.169	5.251	8.026	0.5	4.665	2.233	3.817	0.138	0.131	5.283	-1.552	5.348	3.119	4.541	-2.475	3.166	1.92	2.824	4.327	3.168	3.707	5.431	0.94	2.399
TCGA-ZF-A9RL-01A-11R-A38B-07	blca	4.764	2.328	-1.396	3.306	0.728	0.123	6.058	5.84	0.056	5.8	-1.664	2.105	-0.903	-3.723	3.952	4.438	1.931	6.403	1.467	0.306	1.896	0.182	-3.592	3.735	2.631	4.994	8.459	0.621	4.77	2.571	4.116	1.771	1.023	5.078	-1.069	5.448	2.856	5.149	-2.719	3.762	1.914	2.611	4.88	3.042	3.434	2.312	1.408	2.438
TCGA-ZF-A9RM-01A-11R-A38B-07	blca	5.195	2.563	-2.194	2.778	0.086	0.044	6.131	5.838	-0.204	5.848	-1.57	2.124	-0.811	-4.085	4.076	4.438	1.806	6.491	1.378	0.267	1.704	0.134	-3.803	3.869	2.733	5.104	8.486	0.38	4.843	2.816	4.467	1.843	0.915	5.219	-0.887	5.494	2.692	5.304	-2.734	3.709	1.876	2.686	4.685	3.141	3.569	2.708	1.406	2.617
TCGA-ZF-A9RN-01A-11R-A42T-07	blca	4.689	1.928	-2.633	2.236	-0.983	0.489	6.062	5.528	-0.384	5.557	-3.432	1.748	-0.546	-4.362	3.773	3.902	2.015	6.138	1.504	-0.365	1.787	0.062	-4.174	3.683	2.571	5.059	8.066	0.597	4.438	1.988	3.601	1.298	0.403	5.115	-2.098	4.984	2.274	4.146	-3.124	3.136	1.752	2.911	4.374	2.672	3.327	3.702	0.678	1.867
TCGA-ZF-AA4N-01A-11R-A38B-07	blca	5.262	2.423	-2.511	2.481	-0.794	-0.086	6.136	5.707	0.679	5.629	-2.682	1.869	-1.086	-4.468	4.09	4.322	1.497	6.137	1.306	-0.057	1.505	0.555	-3.692	3.833	3.137	5.365	8.046	0.665	4.723	2.098	4.728	0.216	0.506	5.288	-1.276	5.354	3.255	4.419	-3.039	2.808	2.589	2.637	4.393	2.878	3.839	5.04	0.933	2.629
TCGA-ZF-AA4R-01A-11R-A38B-07	blca	5.243	2.124	-2.12	2.886	-0.025	0.733	6.137	5.912	0.054	5.807	-2.332	1.916	-0.447	-4.419	4.419	4.38	1.953	6.507	1.682	0.075	1.886	0.233	-3.945	3.85	3.127	5.492	8.231	0.893	5.05	2.796	3.464	0.554	0.667	5.313	-0.881	5.14	2.961	5.21	-2.275	3.456	1.928	3.321	4.805	3.138	3.782	2.516	1.318	1.683
TCGA-ZF-AA4T-01A-11R-A38B-07	blca	5.141	2.535	-2.499	2.515	-0.597	-0.042	6.105	5.738	-0.23	5.713	-2.354	1.902	-0.345	-4.478	3.922	4.254	1.994	6.385	1.57	-0.172	1.874	0.18	-3.874	3.807	2.661	5.06	8.379	0.44	4.913	2.42	4.392	1.593	0.766	5.073	-1.45	5.439	2.651	5.056	-2.837	3.43	1.919	2.589	4.619	3.119	3.39	2.599	0.932	2.506
TCGA-ZF-AA4U-01A-11R-A38B-07	blca	4.213	2.25	-1.447	3.484	1.049	-0.696	6.02	5.767	0.121	5.712	-2.453	2.022	-0.966	-3.644	4.013	4.377	1.629	6.355	0.936	0.566	1.399	0.269	-3.817	3.669	2.903	5.127	8.217	0.075	4.769	2.036	4.435	1.48	0.873	5.148	-1.745	5.306	2.53	5.167	-3.19	3.912	1.814	2.266	4.811	3.072	3.539	2.572	1.284	2.327
TCGA-ZF-AA4V-01A-11R-A38B-07	blca	3.834	2.586	-1.827	3.176	0.563	-0.26	6.156	5.817	0.02	5.929	-2.318	2.004	-0.586	-4.019	4.345	4.415	1.369	6.503	1.287	0.024	1.22	0.381	-4.249	3.922	3.173	5.398	7.928	0.255	4.857	2.714	3.288	0.937	0.92	5.323	-1.127	5.274	2.599	5.108	-2.159	3.657	1.792	2.452	4.846	3.18	3.783	2.566	1.217	2.491
TCGA-ZF-AA4W-01A-12R-A38B-07	blca	5.375	2.473	-2.368	2.447	-0.498	-0.056	6.049	5.569	0.096	5.647	-3.193	1.816	-0.895	-4.324	4.137	4.549	1.264	6.14	1.129	-0.22	1.359	0.306	-3.961	3.707	2.988	5.348	7.557	0.28	4.544	1.899	3.874	0.346	0.407	5.066	-1.195	5.232	2.483	4.935	-3.229	2.999	1.944	2.523	4.533	2.992	3.795	3.16	0.888	2.486
TCGA-ZF-AA4X-01A-11R-A38B-07	blca	5.213	2.281	-2.099	2.781	-0.296	0.072	6.11	5.805	0.148	5.933	-1.608	2.157	-0.596	-4.215	4.407	4.413	1.961	6.541	1.438	-0.014	1.787	0.138	-3.201	3.86	2.899	5.268	8.468	0.572	4.934	2.798	4.049	1.658	0.858	5.325	-0.875	5.438	2.807	5.412	-2.152	3.837	2.289	2.782	4.747	3.26	3.528	2.233	1.565	2.22
TCGA-ZF-AA51-01A-21R-A39I-07	blca	5.129	2.47	-2.025	2.938	0.233	-0.247	6.148	5.867	0.249	5.873	-2.644	2.03	0.481	-4.115	4.249	4.251	1.78	6.588	1.156	0.177	1.454	0.345	-4.099	3.895	2.908	5.254	8.171	0.361	4.831	2.585	4.35	0.819	0.937	5.223	-0.687	5.347	2.801	4.9	-2.715	3.542	1.759	2.758	4.685	3.057	3.603	3.128	1.065	2.248
TCGA-ZF-AA52-01A-12R-A39I-07	blca	5.425	2.615	-1.848	2.756	-0.15	-0.028	6.273	6.01	0.285	6.032	-2.1	1.975	-0.192	-4.058	4.567	4.337	1.632	6.711	1.324	0.235	1.523	0.377	-3.86	4.087	3.26	5.538	8.286	0.639	5.185	3.024	4.072	0.637	0.985	5.449	-0.308	5.468	3.04	5.127	-1.775	3.566	1.922	2.904	4.838	3.157	3.831	3.139	1.405	2.586
TCGA-ZF-AA53-01A-11R-A39I-07	blca	5.413	2.536	-1.998	2.709	-0.293	0.048	6.092	5.763	0.342	5.922	-2.705	2.032	-0.599	-4.302	4.235	4.437	1.618	6.195	1.351	0.153	1.366	0.41	-4.008	3.738	3.186	5.412	7.854	0.468	4.757	2.333	4.153	0.275	0.83	5.234	-1.071	5.317	2.709	4.585	-2.931	3.101	1.807	2.759	4.71	3.037	3.686	3.873	0.904	2.515
TCGA-ZF-AA54-01A-11R-A39I-07	blca	4.932	2.454	-2.803	2.398	-1.638	-0.322	5.9	5.283	0.319	5.496	-3.569	1.853	-0.518	-4.641	3.933	3.986	1.388	6.037	1.033	-0.349	1.338	0.451	-4.318	3.669	2.987	5.265	8.058	0.319	4.652	1.685	4.682	0.346	0.342	5.095	-2.105	5.271	3.027	4.283	-3.554	3.115	1.865	2.435	3.809	2.822	3.395	5.097	0.647	2.399
TCGA-ZF-AA56-01A-31R-A39I-07	blca	5.291	2.502	-2.146	2.589	-0.135	-0.253	6.017	5.731	0.261	5.814	-2.361	2.11	-1.099	-4.377	4.359	4.525	1.599	6.202	1.114	-0.1	1.369	0.41	-3.455	3.866	3.193	5.341	8.027	0.225	5.009	2.569	4.853	0.422	0.94	5.252	-1.406	5.355	2.703	5.014	-2.763	3.353	2.573	2.632	4.695	3.008	3.923	3.198	1.236	2.408
TCGA-ZF-AA58-01A-12R-A42T-07	blca	5.144	2.416	-2.39	2.669	-0.715	0.287	6.158	5.684	0.306	5.748	-3.11	1.914	-0.657	-4.398	4.232	4.271	1.519	6.256	1.476	-0.074	1.305	0.46	-4.421	3.801	3.162	5.464	7.899	0.421	4.737	2.093	4.55	0.097	0.564	5.276	-1.54	5.261	2.875	4.309	-2.832	3.171	1.886	2.545	4.386	2.893	3.527	4.617	0.802	2.481
TCGA-ZF-AA5H-01A-11R-A39I-07	blca	5.511	2.634	-1.941	3.173	0.15	-0.11	6.255	5.834	0.481	6.007	-2.28	2.015	-0.42	-4.044	4.569	4.419	1.13	6.468	1.131	0.236	1.08	0.675	-4.31	4.048	3.496	5.695	7.831	0.133	5.202	2.466	4.325	0.132	1.022	5.522	-0.84	5.504	3.017	4.748	-2.29	3.535	1.953	2.501	4.885	3.068	4.023	4.944	1.199	2.471
TCGA-ZF-AA5N-01A-11R-A42T-07	blca	4.253	2.44	-1.278	3.598	2.11	-0.441	6.326	5.92	0.257	5.921	-2.671	2.108	-1.082	-3.232	4.639	4.616	1.347	6.415	1.149	0.634	1.123	0.496	-4.127	4.066	3.135	5.383	7.948	0.16	5.163	2.738	4.034	0.575	1.14	5.258	-0.831	5.416	2.766	4.92	-2.553	4.124	1.693	2.571	5.073	3.074	3.911	1.775	1.252	2.335
TCGA-ZF-AA5P-01A-11R-A39I-07	blca	4.968	2.471	-1.929	3.086	0.246	0.371	6.148	5.738	0.759	5.729	-1.789	1.984	-0.189	-3.961	4.442	4.282	1.695	6.511	1.444	0.431	1.558	0.362	-3.855	3.887	3.123	5.442	8.283	0.857	5.059	2.727	4.317	0.579	1.016	5.282	-1.03	5.471	3.281	4.949	-2.539	3.638	1.819	2.847	4.765	3.025	3.882	3.83	1.126	2.33
TCGA-3C-AAAU-01A-11R-A41B-07	brca	4.551	1.114	-1.564	3.425	1.615	1.18	6.072	5.957	-0.228	5.917	-2.149	1.921	-0.071	-3.496	4.408	4.101	2.387	6.508	1.998	0.834	2.333	0.08	-3.914	3.827	2.769	5.683	8.425	1.402	4.799	3.219	2.603	2.133	1.474	5.388	-0.566	5.314	3.061	5.286	-1.907	4.14	1.556	3.4	4.532	3.515	3.322	1.921	1.686	0.555
TCGA-3C-AALI-01A-11R-A41B-07	brca	5.16	2.471	-1.925	2.848	1.221	0.801	6.203	5.701	0.238	5.772	-1.113	1.676	-0.572	-3.565	4.609	4.24	2.335	6.525	1.924	0.172	2.381	0.185	-3.934	3.832	2.783	5.619	8.355	1.276	4.809	3.105	2.567	1.705	1.127	5.21	-0.926	5.178	3.202	5.196	-1.846	3.909	1.452	3.361	4.516	3.669	3.54	1.813	1.973	1.735
TCGA-3C-AALJ-01A-31R-A41B-07	brca	4.772	1.679	-1.853	3.149	0.737	0.291	6.08	5.884	0.183	5.984	-2.023	1.928	-0.621	-3.965	4.635	4.234	2.085	6.55	1.588	0.434	2.002	0.133	-4.274	3.89	3.039	5.618	8.253	0.896	4.761	2.779	2.837	1.596	1.118	5.315	-1.341	5.226	3.237	4.941	-2.446	3.831	1.539	3.211	4.586	3.535	3.351	2.588	1.467	1.03
TCGA-3C-AALK-01A-11R-A41B-07	brca	5.054	2.118	-1.7	3.177	0.488	0.583	6.112	5.783	0.522	5.791	-1.45	1.999	-0.536	-3.868	4.451	4.317	2.258	6.618	1.689	0.605	2.157	0.2	-4.1	3.855	3.001	5.426	8.336	1.018	4.994	3.095	2.425	1.315	1.18	5.288	-0.975	5.178	3.156	5.281	-2.107	4.299	1.613	3.254	4.699	3.52	3.444	1.913	1.723	1.643
TCGA-4H-AAAK-01A-12R-A41B-07	brca	5.132	2.012	-1.687	3.198	0.491	0.687	6.122	5.938	0.414	5.938	-2.25	1.91	-0.196	-4.085	4.554	4.209	2.226	6.587	1.802	0.503	2.192	0.235	-4.219	3.932	3.048	5.488	8.272	1.077	4.891	2.924	2.887	1.032	1.163	5.366	-0.838	5.291	3.069	5.141	-2.179	3.824	1.606	3.266	4.681	3.315	3.452	2.674	1.452	1.643
TCGA-5L-AAT0-01A-12R-A41B-07	brca	4.986	1.894	-1.573	3.205	0.85	0.62	6.158	6.041	0.533	5.964	-1.836	1.974	-0.213	-3.942	4.481	4.165	2.208	6.566	1.844	0.497	1.893	0.237	-4.123	3.948	2.982	5.559	8.294	1.141	5.01	2.982	3.005	1.025	1.363	5.416	-0.861	5.127	3.034	5.056	-1.996	4.139	1.582	3.181	4.633	3.451	3.541	2.537	1.757	1.344
TCGA-5L-AAT1-01A-12R-A41B-07	brca	4.751	2.252	-1.647	3.07	0.327	0.712	6.105	5.894	0.504	5.875	-1.693	1.874	-0.522	-3.951	4.385	4.231	2.19	6.522	1.694	0.193	2	0.265	-4.015	3.854	2.998	5.469	8.249	1.13	4.819	2.772	2.941	1.272	1.13	5.332	-1.058	5.177	3.101	4.868	-1.971	3.673	1.651	3.324	4.473	3.471	3.445	2.877	1.651	1.824
TCGA-5T-A9QA-01A-11R-A41B-07	brca	4.766	1.86	-0.922	3.744	2.712	1	6.062	5.853	0.028	5.805	-1.799	1.888	-0.914	-3.129	4.768	4.078	2.704	6.586	2.139	1.239	2.472	0.039	-3.607	3.712	2.679	5.462	8.285	1.26	4.862	3.738	2.459	2.636	1.898	5.34	-0.907	5.276	3.153	5.411	-1.704	4.515	1.61	3.28	4.71	3.904	3.385	1.412	1.944	1.24
TCGA-A1-A0SB-01A-11R-A144-07	brca	4.93	1.798	-2.088	2.833	-0.199	0.63	6.103	5.788	-0.088	5.644	-2.705	1.869	0.587	-4.355	4.455	4.026	2.193	6.582	1.7	0.367	2.089	0.062	-4.288	3.731	3.009	5.311	8.269	1.016	4.844	2.51	2.842	0.974	0.85	5.332	-0.797	4.88	2.847	5.195	-2.27	3.332	1.463	3.174	4.67	2.906	3.57	2.67	1.088	1.292
TCGA-A1-A0SD-01A-11R-A115-07	brca	4.982	2.218	-1.578	3.073	0.608	0.801	6.182	5.915	0.714	5.85	-1.283	2.068	-0.32	-3.929	4.546	4.261	2.21	6.607	1.82	0.523	2.14	0.351	-3.891	3.929	3.06	5.564	8.243	1.218	5.019	3.186	2.657	1.08	1.156	5.393	-0.655	5.299	3.265	5.204	-1.649	3.985	1.731	3.24	4.556	3.482	3.55	3.292	1.504	1.786
TCGA-A1-A0SE-01A-11R-A084-07	brca	5.053	2.029	-1.685	3.165	0.615	0.705	6.126	5.93	0.644	5.88	-1.726	1.947	-0.407	-3.934	4.447	4.202	2.46	6.603	1.76	0.606	2.213	0.33	-3.849	3.9	2.978	5.437	8.291	1.196	5	3.056	2.587	1.211	1.218	5.324	-0.763	5.257	3.345	5.283	-1.996	4.031	1.577	3.514	4.707	3.446	3.439	2.347	1.74	1.704
TCGA-A1-A0SF-01A-11R-A144-07	brca	5.056	2.021	-1.431	3.36	1.007	0.873	6.156	5.97	0.521	5.94	-1.383	1.958	-0.51	-3.695	4.425	4.131	2.324	6.606	1.833	0.719	2.222	0.243	-3.785	3.895	2.868	5.481	8.406	1.251	4.925	3.117	2.563	1.662	1.359	5.411	-0.822	5.243	3.147	5.163	-1.707	4.114	1.574	3.386	4.626	3.538	3.451	2.3	1.81	1.442
TCGA-A1-A0SG-01A-11R-A144-07	brca	4.716	2.208	-1.195	3.607	1.632	1.069	6.193	6.107	0.317	5.972	-1.385	1.87	0.149	-3.578	4.661	4.178	2.664	6.687	1.856	0.767	2.286	0.256	-3.835	3.952	2.965	5.506	8.224	1.352	4.954	3.321	2.538	1.293	1.494	5.6	-0.493	5.361	3.221	5.247	-1.405	4.554	1.611	3.622	4.666	3.784	3.547	2.142	1.983	1.446
TCGA-A1-A0SH-01A-11R-A084-07	brca	5.004	2.303	-1.966	3.051	0.222	0.79	6.111	5.975	0.647	5.89	-1.424	2.035	-0.283	-4.133	4.435	4.322	2.139	6.519	1.568	0.346	2.041	0.347	-4.009	3.944	3.123	5.467	8.335	1.104	4.963	2.636	3.317	0.829	1.045	5.353	-0.988	5.352	3.275	5.212	-2.065	3.675	1.653	3.137	4.667	3.266	3.525	3.159	1.402	1.93
TCGA-A1-A0SI-01A-11R-A144-07	brca	5.158	2.363	-2.068	2.856	-0.074	0.914	6.115	5.745	0.345	5.711	-1.595	1.907	-0.431	-4.133	4.466	4.278	2.287	6.515	1.691	0.333	2.101	0.285	-3.975	3.835	3.05	5.48	8.188	1.04	4.921	2.866	2.575	0.855	0.974	5.258	-1.167	5.281	3.11	5.113	-2.015	3.788	1.561	3.291	4.546	3.324	3.624	2.803	1.472	2.063
TCGA-A1-A0SJ-01A-11R-A084-07	brca	4.625	1.913	-1.453	3.363	0.503	0.579	6.215	6.03	0.552	5.946	-1.416	2.001	-0.703	-3.956	4.671	4.176	2.211	6.606	1.719	0.592	2.072	0.385	-3.927	3.951	3.084	5.529	8.254	1.091	5.11	3.184	2.502	1.253	1.301	5.435	-0.785	5.296	3.409	5.227	-2.017	4.1	1.695	3.384	4.732	3.403	3.692	2.944	1.574	1.268
TCGA-A1-A0SK-01A-12R-A084-07	brca	5.109	0.174	-3.512	1.267	-1.362	1.033	5.736	5.358	-0.989	5.408	-3.966	1.637	1.382	-5.19	3.629	3.758	2.8	6.027	2.298	-1.349	2.565	-0.108	-4.464	3.38	2.606	4.707	8.018	0.995	4.664	1.701	3.192	2.128	-0.352	4.939	-1.698	5.139	2.099	5.088	-3.127	2.151	1.242	3.372	3.289	2.564	3.571	4.642	0.762	-0.788
TCGA-A1-A0SM-01A-11R-A084-07	brca	4.716	2.413	-1.613	3.133	0.783	0.456	6.094	6.022	0.402	5.917	-1.408	2.018	-0.45	-3.856	4.415	4.282	2.315	6.599	1.756	0.857	2.247	0.355	-3.952	3.956	3.044	5.47	8.214	1.243	5.007	3.006	2.756	1.316	1.271	5.361	-0.757	5.382	3.267	5.201	-2.296	4.019	1.691	3.303	4.764	3.598	3.57	2.369	1.621	2.424
TCGA-A1-A0SN-01A-11R-A144-07	brca	4.873	2.335	-1.722	3.176	0.407	0.7	6.149	5.935	0.231	5.781	-1.767	1.863	-0.807	-3.833	4.351	4.207	2.417	6.456	1.773	0.456	2.221	0.227	-3.897	3.811	2.908	5.394	8.331	1.179	4.984	2.855	3.002	1.426	1.298	5.287	-1.175	5.228	3.063	5.132	-2.275	4.113	1.606	3.381	4.552	3.555	3.339	2.695	1.539	1.89
TCGA-A1-A0SO-01A-22R-A084-07	brca	5.154	2.357	-3.04	1.784	-0.814	0.527	5.883	5.589	-0.488	5.497	-3.217	1.765	0.878	-4.881	4.066	3.846	2.358	6.217	2.028	-0.714	2.327	-0.292	-4.597	3.52	2.641	5.251	8.208	0.991	4.646	2.252	2.822	1.851	0.204	5.011	-1.978	5.052	2.594	5.116	-2.835	2.76	1.216	3.127	3.953	2.784	3.2	3.807	0.914	1.665
TCGA-A1-A0SP-01A-11R-A084-07	brca	5.298	1.673	-2.251	2.661	-0.292	0.649	6.064	5.659	0.025	5.558	-2.76	1.782	0.021	-4.24	4.209	4.172	1.843	6.369	1.704	0.117	1.905	-0.03	-4.228	3.807	3.137	5.296	8.231	0.871	4.918	2.204	3.115	1.027	0.575	5.24	-1.046	4.892	2.813	4.678	-2.828	3.35	1.604	3.058	4.56	2.781	3.731	3.601	0.964	1.005
TCGA-A1-A0SQ-01A-21R-A144-07	brca	4.823	1.531	-1.764	3.183	1.2	0.932	6.09	5.909	0.123	5.888	-1.632	1.993	-0.572	-3.584	4.471	4.119	2.494	6.483	1.715	0.643	2.112	0.393	-3.404	3.845	2.696	5.524	8.415	1.001	4.852	3.069	2.697	2.003	1.383	5.362	-1.139	5.409	3.166	5.193	-2.18	4.138	1.628	3.327	4.663	3.556	3.248	2.644	1.775	1.073
TCGA-A2-A04N-01A-11R-A115-07	brca	4.969	2.219	-1.612	3.276	0.857	1.211	6.187	5.95	0.433	5.878	-1.514	1.882	-0.357	-3.848	4.593	4.195	2.641	6.625	1.907	0.564	2.223	0.229	-4.281	3.879	2.967	5.516	8.303	1.315	4.91	3.104	2.649	1.411	1.236	5.429	-0.83	5.331	3.157	5.167	-1.868	4.205	1.562	3.58	4.74	3.621	3.535	2.479	1.735	1.644
TCGA-A2-A04P-01A-31R-A034-07	brca	5.223	2.376	-1.909	2.93	-0.061	0.818	6.167	5.712	-0.234	5.675	-1.967	1.897	0.383	-4.085	4.198	4.122	2.217	6.466	1.704	0.282	1.84	0.027	-4.19	3.73	3.118	5.27	7.986	1.034	4.71	2.762	2.555	1.177	1.039	5.167	-1.109	5.045	2.697	4.868	-2.215	3.405	1.621	3.401	4.653	2.772	3.382	2.458	1.266	2.011
TCGA-A2-A04Q-01A-21R-A034-07	brca	4.984	2.217	-2.456	2.621	-0.647	0.376	6.069	5.575	0.41	5.581	-2.143	2.041	-0.076	-4.244	4.238	4.216	1.884	6.331	1.419	-0.059	1.653	0.238	-3.981	3.765	3.024	5.272	8.056	0.67	4.774	2.3	3.222	0.896	0.514	5.151	-1.453	4.9	3.013	4.314	-2.634	3.424	1.593	3.057	4.33	2.876	3.319	3.699	1.145	1.819
TCGA-A2-A04R-01A-41R-A109-07	brca	5.056	1.286	-1.468	3.342	0.921	0.871	6.087	5.779	0.165	5.749	-1.814	1.902	-0.203	-3.713	4.45	4.071	2.555	6.534	1.899	0.718	2.397	0.158	-4.062	3.922	2.856	5.539	8.321	1.472	4.918	3.117	2.893	1.854	1.336	5.379	-1.008	5.292	3.16	5.334	-1.914	4.294	1.597	3.448	4.653	3.626	3.411	2.515	1.641	0.591
TCGA-A2-A04T-01A-21R-A034-07	brca	5.1	2.275	-2.001	2.788	-0.24	0.312	6.014	5.621	-0.348	5.508	-2.763	1.78	-0.092	-4.397	4.426	4.112	1.943	6.524	1.711	0.011	1.997	0.029	-4.434	3.768	2.954	5.418	8.076	0.782	4.761	2.693	2.586	1.411	0.608	5.11	-1.709	4.774	2.657	4.453	-2.49	3.49	1.403	2.953	4.428	2.896	3.587	3.276	1.234	1.641
TCGA-A2-A04U-01A-11R-A115-07	brca	5.186	1.953	-2.136	2.829	0.01	0.491	6.12	5.65	-0.373	5.525	-2.605	1.734	0.617	-4.343	4.383	3.951	1.978	6.347	1.903	0.297	2.127	-0.116	-4.3	3.783	2.926	5.394	8.163	0.911	4.759	2.102	2.995	1.368	0.709	5.192	-1.727	5.014	2.804	4.655	-3.016	3.203	1.638	3.009	4.53	2.875	3.5	3.881	1.005	1.115
TCGA-A2-A04V-01A-21R-A034-07	brca	5.276	1.297	-1.822	3.089	0.321	0.742	6.196	5.944	0.217	5.913	-2.224	1.98	-0.262	-4.042	4.504	4.156	2.215	6.51	1.872	0.611	2.062	0.231	-4.323	3.917	2.908	5.473	8.253	1.324	4.815	2.997	3.272	1.349	1.117	5.319	-1.381	5.299	3.113	5.021	-1.944	3.92	1.556	3.325	4.544	3.477	3.547	3.244	1.421	0.907
TCGA-A2-A04W-01A-31R-A115-07	brca	5.234	2.562	-1.491	3.169	0.569	0.596	6.257	5.878	0.253	5.782	-1.131	1.977	-0.454	-3.849	4.432	4.342	2.105	6.429	1.794	0.585	2.192	0.289	-4.028	3.902	3.017	5.427	8.33	1.18	5.033	2.796	2.466	1.207	1.215	5.342	-0.66	5.343	2.968	5.067	-2.148	3.969	1.695	3.252	4.834	3.457	3.641	2.127	1.574	2.437
TCGA-A2-A04X-01A-21R-A034-07	brca	5.005	2.403	-1.657	3.04	0.834	1.16	6.141	5.661	0.311	5.837	-1.681	1.969	-0.782	-3.81	4.695	4.291	2.338	6.506	1.693	0.393	2.125	0.26	-3.908	3.869	2.713	5.563	8.154	1.272	4.906	3.274	2.541	1.976	1.253	5.314	-0.807	5.1	2.898	4.863	-1.846	3.953	1.832	3.528	4.552	3.523	3.234	2.533	1.56	2.122
TCGA-A2-A04Y-01A-21R-A034-07	brca	4.324	1.666	-1.673	3.135	0.399	0.864	6.105	5.707	0.346	5.716	-1.293	1.927	-0.414	-3.876	4.603	3.997	2.44	6.621	1.774	0.611	2.091	0.2	-4.155	3.833	2.835	5.476	8.168	1.175	4.964	3.303	2.254	1.746	1.103	5.359	-0.665	5.207	3.215	5.102	-2.129	4.073	1.658	3.535	4.515	3.563	3.342	2.954	1.708	1.132
TCGA-A2-A0CK-01A-11R-A22K-07	brca	5.136	1.659	-1.455	3.367	1.433	0.442	6.176	5.766	0.262	5.742	-2.319	1.918	-0.253	-3.94	4.439	4.141	2.22	6.481	1.726	0.694	1.955	0.134	-4.097	3.862	2.797	5.341	8.328	1.129	4.8	3.002	2.939	1.511	1.268	5.306	-1.014	5.216	3.177	5.276	-2.068	4.21	1.631	3.11	4.638	3.436	3.432	3.216	1.63	1.307
TCGA-A2-A0CL-01A-11R-A115-07	brca	4.763	1.854	-2.258	2.567	-0.405	0.496	6.013	5.648	0.901	5.604	-2.191	2.003	-0.153	-4.296	4.156	4.255	1.981	6.178	1.46	-0.069	1.658	0.32	-3.72	3.687	3.003	5.324	8.131	0.781	4.839	2.604	3.52	0.951	0.769	5.179	-1.035	5.08	3.076	4.497	-2.347	3.411	1.721	3.065	4.295	3.047	3.496	3.899	1.159	1.65
TCGA-A2-A0CM-01A-31R-A034-07	brca	5.013	2.382	-2.347	2.797	-0.219	0.194	6.011	5.545	-0.112	5.559	-2.987	1.847	-0.421	-4.371	4.352	4.252	1.767	6.411	1.417	-0.026	1.723	0.102	-4.241	3.745	3.126	5.308	7.945	0.606	4.789	2.353	2.946	0.762	0.74	5.192	-1.134	4.775	2.893	4.634	-2.92	3.339	1.545	2.869	4.394	2.781	3.48	3.125	1.083	2.102
TCGA-A2-A0CO-01A-13R-A22K-07	brca	4.856	2.159	-2.048	2.823	0.391	0.413	6.091	5.667	0.625	5.731	-1.708	2.042	-0.299	-4.13	4.375	4.356	2.018	6.538	1.575	0.308	1.779	0.26	-3.887	3.837	3.04	5.459	8.241	0.998	4.874	2.815	2.825	1.035	1.056	5.218	-1.147	5.226	3.157	4.878	-2.133	3.817	1.733	3.172	4.579	3.186	3.547	3.564	1.612	1.803
TCGA-A2-A0CP-01A-11R-A034-07	brca	5.072	2.218	-1.652	3.156	0.527	0.693	6.172	5.953	0.752	5.963	-2.082	1.919	-0.058	-3.991	4.484	4.245	2.283	6.659	1.656	0.442	2.119	0.231	-4.057	3.987	2.995	5.486	8.274	1.195	4.932	3.055	2.776	1.041	1.139	5.359	-0.797	5.173	3.36	5.177	-1.751	4.067	1.607	3.347	4.722	3.511	3.576	2.868	1.757	1.908
TCGA-A2-A0CQ-01A-21R-A034-07	brca	5.134	1.747	-1.346	3.322	1.76	0.482	6.142	5.668	0.076	5.632	-1.89	1.88	-0.313	-3.461	4.629	4.176	2.198	6.552	1.815	0.766	1.938	0.189	-4.327	3.822	2.764	5.517	8.223	0.8	4.797	3.055	2.561	1.777	1.385	5.313	-1.091	5.4	2.919	5.191	-1.861	4.345	1.692	3.187	4.698	3.504	3.45	2.573	1.722	1.387
TCGA-A2-A0CR-01A-11R-A22K-07	brca	4.766	2.02	-1.726	3.025	0.579	0.308	6.086	5.673	0.421	5.69	-2.315	1.873	-0.186	-3.909	4.209	4.2	1.853	6.471	1.546	0.325	1.827	0.288	-4.067	3.794	2.886	5.235	8.061	0.814	4.797	2.946	2.767	1.203	0.907	5.185	-0.998	5.116	3.054	4.496	-2.252	3.944	1.721	3.024	4.584	3.4	3.384	3.149	1.588	1.708
TCGA-A2-A0CS-01A-11R-A115-07	brca	4.882	1.706	-1.545	3.169	1.423	1.105	6.174	5.848	0.206	5.741	-1.452	1.956	-0.244	-3.675	4.394	4.209	2.315	6.509	1.8	0.684	2.197	0.235	-4.361	3.88	2.894	5.237	8.215	1.24	4.987	2.952	2.624	1.301	1.168	5.395	-0.922	5.379	3.222	5.242	-1.801	4.045	1.713	3.443	4.722	3.76	3.505	2.319	1.594	1.084
TCGA-A2-A0CT-01A-31R-A056-07	brca	5.134	1.706	-1.576	3.233	1.24	1.151	6.128	5.901	0.33	5.759	-1.37	1.981	-0.513	-3.501	4.665	4.182	2.673	6.588	2.175	0.563	2.348	0.245	-3.579	3.89	2.805	5.469	8.353	1.443	5.024	3.228	2.999	1.758	1.392	5.345	-0.564	5.129	3.045	5.28	-1.569	4.31	2.432	3.727	4.668	3.713	3.393	2.541	1.776	1.523
TCGA-A2-A0CU-01A-12R-A034-07	brca	4.819	2.108	-1.42	3.502	1.061	-0.086	6.177	5.971	0.549	5.904	-1.66	1.961	-0.679	-3.743	4.634	4.19	2.194	6.641	1.828	0.756	2.222	0.37	-3.818	3.895	3	5.441	8.495	1.045	4.937	3.179	2.624	1.73	1.362	5.447	-1.091	5.324	3.36	5.338	-1.913	4.229	1.522	3.056	4.72	3.578	3.669	2.495	1.735	1.619
TCGA-A2-A0CV-01A-31R-A115-07	brca	4.79	2.034	-1.82	3.065	0.254	0.267	6.11	5.802	0.734	5.805	-1.326	1.939	-0.215	-3.982	4.543	4.204	2.027	6.519	1.462	0.364	1.771	0.401	-3.848	3.803	3.108	5.446	8.291	0.861	4.954	3.018	2.719	1.182	1.177	5.273	-0.901	5.299	3.118	5.072	-1.712	3.885	1.758	2.988	4.777	3.425	3.387	2.811	1.564	1.339
TCGA-A2-A0CW-01A-21R-A115-07	brca	5.205	1.735	-1.2	3.605	1.886	1.306	6.119	5.993	-0.131	5.89	-1.057	1.986	-0.752	-3.49	4.66	4.058	2.88	6.738	2.249	0.75	2.539	0.072	-4.176	3.91	2.782	5.641	8.385	1.227	5.009	3.451	2.043	2.399	1.526	5.5	-0.802	5.275	3.013	5.4	-2.175	4.45	1.47	3.739	4.689	3.982	3.5	1.998	1.704	1.015
TCGA-A2-A0CX-01A-21R-A00Z-07	brca	5.043	2.416	-1.942	2.785	0.055	0.31	6.027	5.743	0.241	5.702	-1.501	1.86	-0.286	-3.963	4.128	4.329	2.106	6.499	1.593	0.45	2.171	0.195	-4.191	3.795	2.855	5.473	8.401	0.935	4.959	2.402	2.439	1.151	0.963	5.233	-1.189	5.298	3.101	5.061	-2.393	3.534	1.595	3.024	4.425	3.243	3.564	2.626	1.342	2.26
TCGA-A2-A0CY-01A-12R-A034-07	brca	5.222	2.46	-1.46	3.144	0.565	0.076	6.117	5.833	-0.292	5.778	-2.145	1.823	-0.704	-3.896	4.394	4.122	2.123	6.409	1.746	0.645	2.165	-0.029	-4.003	3.832	2.88	5.463	8.183	0.608	4.856	2.793	2.505	1.962	1.154	5.242	-0.87	5.146	2.674	5.269	-2.608	3.865	1.862	2.951	4.606	3.359	3.681	2.032	1.493	2.178
TCGA-A2-A0CZ-01A-11R-A034-07	brca	4.798	2.246	-1.683	3.039	0.317	0.298	6.123	5.806	0.518	5.73	-1.786	1.99	0.047	-4.206	4.405	4.302	1.944	6.46	1.494	0.367	2.032	0.353	-4.029	3.867	3.106	5.411	8.188	1.047	4.861	2.716	3.1	0.764	1.124	5.354	-0.967	5.258	3.372	4.858	-2.201	3.861	1.698	3.078	4.698	3.145	3.649	3.664	1.415	1.857
TCGA-A2-A0D0-01A-11R-A00Z-07	brca	5.419	2.579	-2.168	2.644	-0.328	0.115	6.194	5.665	-0.449	5.684	-2.62	1.787	-0.249	-4.352	4.281	4.105	1.852	6.492	1.514	-0.083	1.806	0.011	-4.696	3.809	3.151	5.361	8.014	0.664	4.874	2.595	2.543	1.109	0.962	5.202	-0.671	4.912	2.68	4.958	-2.549	3.275	1.521	2.946	4.641	2.742	3.62	3.452	1.121	2.283
TCGA-A2-A0D1-01A-11R-A034-07	brca	5.099	1.448	-1.785	2.959	0.498	0.697	5.959	5.559	-0.211	5.571	-2.019	1.784	-0.372	-3.79	4.337	3.874	2.298	6.361	1.912	0.536	2.469	-0.011	-4.169	3.726	2.653	5.55	8.188	1.147	4.799	2.694	2.473	2.038	1.104	5.092	-1.202	5.154	2.761	5.009	-2.619	3.66	1.353	3.188	4.443	3.224	3.542	2.279	1.546	0.949
TCGA-A2-A0D2-01A-21R-A034-07	brca	5.209	2.359	-2.235	2.675	-0.219	0.37	6.089	5.688	0.15	5.64	-2.298	1.942	-0.098	-4.288	4.229	4.239	1.905	6.501	1.528	0.137	1.915	0.102	-4.38	3.841	2.927	5.238	8.376	0.827	4.793	2.555	3.072	0.777	0.889	5.179	-1.222	4.952	2.903	4.571	-2.54	3.318	1.652	2.916	4.525	2.853	3.601	3.145	1.079	1.72
TCGA-A2-A0D3-01A-11R-A115-07	brca	5.055	1.789	-1.413	3.226	1.207	0.973	6.153	5.919	0.151	5.998	-1.577	1.853	0.063	-3.559	4.574	4.211	2.73	6.591	1.791	0.64	2.29	0.162	-4.158	3.831	2.886	5.374	8.367	1.198	4.946	2.878	2.45	1.848	1.363	5.348	-0.981	5.238	2.911	5.278	-2.237	4.248	1.484	3.434	4.521	3.61	3.302	1.835	1.81	1.083
TCGA-A2-A0D4-01A-11R-A00Z-07	brca	4.8	1.902	-1.304	3.671	1.613	0.772	6.201	5.838	0.257	5.829	-1.61	1.873	-0.667	-3.474	4.698	4.243	2.681	6.674	2.023	0.855	2.448	0.149	-3.912	3.934	2.685	5.495	8.435	1.094	4.944	3.242	2.097	2.205	1.584	5.389	-0.966	5.273	3.321	5.381	-2.072	4.354	1.401	3.382	4.666	3.643	3.47	2.572	1.933	1.154
TCGA-A2-A0EM-01A-11R-A034-07	brca	4.973	1.445	-1.688	3.115	0.297	0.376	6.158	5.823	0.281	5.587	-1.872	2.019	-0.529	-4.078	4.379	4.192	2.007	6.447	1.628	0.555	1.938	0.306	-4.316	3.883	2.883	5.322	8.235	0.956	4.903	2.86	2.923	1.139	1.091	5.272	-0.993	5.408	3.239	5.188	-2.039	3.868	1.704	3.039	4.659	3.345	3.512	2.974	1.599	1.031
TCGA-A2-A0EN-01A-13R-A084-07	brca	4.892	2.232	-1.772	3.155	0.181	0.636	6.09	5.837	0.748	5.779	-1.417	1.992	-0.251	-4.072	4.44	4.285	2.218	6.434	1.517	0.384	1.828	0.405	-4.046	3.838	3.017	5.452	8.366	0.993	4.841	2.512	3.306	1.02	1.055	5.353	-1.133	5.306	3.285	4.748	-2.222	3.853	1.713	3.234	4.633	3.2	3.43	3.756	1.454	1.952
TCGA-A2-A0EO-01A-11R-A034-07	brca	5.109	2.161	-1.688	3.211	0.28	0.697	6.155	5.927	0.851	5.78	-1.467	2.075	-0.442	-3.979	4.526	4.348	2.226	6.447	1.54	0.522	2.057	0.353	-3.931	3.929	3.035	5.512	8.321	1.052	4.958	2.861	3.177	0.944	1.235	5.432	-0.83	5.24	3.387	5.078	-1.757	3.905	1.681	3.226	4.696	3.377	3.58	2.939	1.605	1.772
TCGA-A2-A0EP-01A-52R-A22U-07	brca	4.657	2.028	-2.33	2.766	-0.298	0.37	5.958	5.625	0.784	5.624	-2.183	1.935	-0.206	-4.262	4.073	4.297	1.776	6.286	1.378	-0.041	1.584	0.392	-3.935	3.742	2.961	5.165	8.199	0.73	4.678	2.272	3.505	0.703	0.608	5.101	-1.544	5.161	3.201	4.429	-2.449	3.575	1.699	3.006	4.407	3.206	3.387	4.041	1.354	1.872
TCGA-A2-A0EQ-01A-11R-A034-07	brca	4.71	1.118	-2.31	2.439	-0.213	0.24	5.898	5.386	0.252	5.493	-2.164	1.844	-0.392	-4.034	3.989	4.077	1.95	6.165	1.6	-0.187	2.046	0.117	-3.936	3.622	2.562	5.134	8.137	0.608	4.608	2.278	3.119	1.578	0.552	5.046	-1.669	5.031	2.878	4.504	-2.613	3.407	1.576	3.049	4.144	3.132	3.332	2.856	1.376	0.791
TCGA-A2-A0ER-01A-21R-A034-07	brca	4.701	1.199	-1.54	3.458	1.174	0.568	6.105	5.882	0.209	5.805	-1.621	2.014	-0.203	-3.882	4.573	4.162	2.495	6.51	1.876	0.801	2.319	0.304	-3.965	3.904	2.891	5.458	8.21	1.232	5.01	3.287	2.642	1.751	1.369	5.495	-0.604	5.401	3.227	5.22	-1.948	4.397	1.63	3.401	4.718	3.717	3.608	2.717	1.759	0.585
TCGA-A2-A0ES-01A-11R-A115-07	brca	4.659	2.069	-1.852	3.139	0.466	0.523	6.131	5.834	0.952	5.783	-1.384	2.049	-0.291	-4.083	4.498	4.231	2.112	6.597	1.508	0.53	2.006	0.382	-3.744	3.848	3.158	5.325	8.36	0.943	4.942	2.944	2.736	1.121	1.149	5.364	-0.524	5.21	3.402	5.092	-1.99	3.969	1.768	3.083	4.741	3.38	3.595	3.045	1.625	1.799
TCGA-A2-A0ET-01A-31R-A034-07	brca	4.603	1.153	-1.882	3.012	1.106	0.37	6.004	5.542	0.087	5.601	-2.278	1.858	-0.448	-3.791	4.258	4.11	2.078	6.322	1.887	0.42	2.159	0.262	-4.084	3.685	2.557	5.431	8.217	1.033	4.759	3.112	3.058	2.228	0.82	5.177	-1.159	5.269	2.874	5.029	-2.153	3.811	1.643	3.248	4.375	3.58	3.051	4.225	1.52	0.195
TCGA-A2-A0EU-01A-22R-A056-07	brca	4.902	2.109	-1.498	3.337	0.894	1.003	6.142	5.972	0.435	5.93	-1.833	1.916	-0.531	-3.572	4.618	4.218	2.681	6.65	1.832	0.657	2.274	0.256	-3.696	3.903	2.906	5.573	8.278	1.433	4.928	3.239	2.98	1.474	1.523	5.46	-0.871	5.214	3.163	5.296	-1.602	4.306	2.453	3.601	4.777	3.636	3.515	2.513	1.651	1.528
TCGA-A2-A0EV-01A-11R-A034-07	brca	4.821	2.138	-1.731	3.131	0.302	0.85	6.171	5.868	0.414	5.952	-1.64	2.019	-0.288	-4.032	4.57	4.181	2.387	6.433	1.794	0.53	2.128	0.349	-4.034	3.953	2.924	5.422	8.238	1.233	4.935	3.099	3.093	1.258	1.235	5.39	-1.008	5.323	3.146	5.103	-1.87	3.972	1.717	3.418	4.615	3.482	3.6	3.138	1.605	1.643
TCGA-A2-A0EW-01A-21R-A115-07	brca	4.904	2.164	-1.79	3.065	0.3	0.68	6.085	5.812	0.811	5.783	-1.741	2.054	-0.256	-4.061	4.436	4.225	2.272	6.539	1.589	0.47	2.061	0.323	-3.705	3.92	2.935	5.422	8.351	1.028	4.948	2.825	2.864	1.086	1.084	5.259	-0.94	5.253	3.431	5.122	-2.279	3.822	1.695	3.149	4.619	3.172	3.513	3.493	1.526	1.878
TCGA-A2-A0EX-01A-21R-A034-07	brca	5.017	2.052	-1.804	3.054	0.461	0.914	6.158	5.868	0.913	5.747	-1.615	1.99	-0.189	-3.838	4.378	4.272	2.416	6.557	1.729	0.465	2.208	0.371	-3.939	3.996	2.902	5.45	8.334	1.349	4.926	2.927	3.04	1.359	1.019	5.382	-0.784	5.339	3.219	5.204	-1.719	3.914	1.651	3.359	4.693	3.454	3.438	2.666	1.592	1.43
TCGA-A2-A0EY-01A-11R-A034-07	brca	5.017	2.293	-1.7	3.01	0.231	0.941	6.07	5.859	0.192	5.857	-0.944	1.905	-0.588	-4.082	4.294	4.204	2.617	6.542	1.817	0.342	2.428	0.077	-3.714	3.868	2.806	5.407	8.364	1.293	4.929	2.932	2.186	1.617	0.956	5.364	-0.973	5.299	3.077	5.21	-1.832	3.884	1.39	3.449	4.499	3.464	3.403	2.51	1.64	1.988
TCGA-A2-A0ST-01A-12R-A084-07	brca	4.942	1.74	-2.355	2.545	-0.334	0.068	5.949	5.557	0.439	5.593	-2.472	1.98	0.23	-4.302	4.12	4.05	1.983	6.297	1.41	-0.159	1.603	0.29	-3.915	3.727	2.861	5.101	8.079	0.499	4.791	2.454	2.924	0.842	0.565	5.169	-1.228	4.721	2.882	4.436	-2.754	3.328	1.519	2.98	4.302	2.819	3.364	3.274	1.08	1.578
TCGA-A2-A0SU-01A-11R-A084-07	brca	5.061	1.607	-1.568	3.368	0.529	0.485	6.128	5.892	0.614	5.878	-1.317	1.857	-0.353	-3.765	4.518	4.17	2.277	6.574	1.616	0.506	2.178	0.294	-3.889	3.921	2.823	5.461	8.31	0.992	4.932	2.806	2.928	1.408	1.269	5.367	-0.982	5.322	3.297	5.069	-2.053	3.927	1.607	3.19	4.65	3.521	3.538	2.424	1.721	1.102
TCGA-A2-A0SV-01A-11R-A084-07	brca	5.093	2.459	-1.914	2.951	0.068	1.018	6.154	5.688	-0.019	5.731	-1.643	1.858	-0.734	-3.993	4.478	4.216	2.362	6.596	1.666	0.258	2.126	0.218	-4.461	3.895	2.962	5.506	8.146	1.031	4.95	2.819	2.769	1.479	1.057	5.345	-1.05	5.343	3.003	5.073	-2.095	3.759	1.695	3.407	4.446	3.401	3.544	2.954	1.421	2.184
TCGA-A2-A0SW-01A-11R-A084-07	brca	4.999	2.138	-2.145	2.656	-0.045	0.517	6.049	5.619	0.072	5.699	-1.508	1.975	-0.646	-4.04	4.436	4.263	2.057	6.498	1.718	0.066	1.898	0.251	-3.928	3.794	2.774	5.345	8.214	1.008	4.895	2.674	2.323	1.355	0.967	5.248	-1.146	5.142	2.99	4.764	-2.329	3.52	1.613	3.306	4.47	3.45	3.475	2.789	1.464	1.695
TCGA-A2-A0SX-01A-12R-A084-07	brca	5.152	2.185	-2.264	2.871	-0.347	0.709	6.215	5.857	0.148	5.915	-2.323	1.963	0.109	-4.29	4.563	4.279	2.049	6.484	1.729	-0.176	1.851	0.148	-4.146	3.93	3.209	5.452	8.14	0.865	4.867	2.591	3.377	0.582	0.624	5.424	-0.795	4.915	2.941	5.002	-2.438	3.264	1.523	3.416	4.453	2.909	3.788	3.956	1.144	1.707
TCGA-A2-A0SY-01A-31R-A084-07	brca	5.064	1.815	-1.727	3.145	0.149	0.81	6.107	5.942	0.605	5.928	-1.796	2.077	-0.273	-3.897	4.386	4.137	2.217	6.506	1.775	0.426	2.09	0.307	-3.985	3.841	2.894	5.416	8.363	1.228	4.938	2.69	3.055	1.43	1.065	5.371	-1.012	5.282	3.214	4.967	-2.044	3.979	1.609	3.281	4.564	3.377	3.5	3.122	1.644	1.249
TCGA-A2-A0T0-01A-22R-A084-07	brca	4.473	2.538	-2.017	2.866	0.027	0.679	6.099	5.628	-0.326	5.616	-1.974	1.827	0.026	-4.093	4.067	4.173	2.222	6.423	1.722	0.216	1.995	0.046	-4.346	3.725	2.905	5.178	8.07	1.046	4.713	2.498	2.656	1.178	1.001	5.222	-1.422	5.15	2.693	4.795	-2.773	3.345	1.487	3.249	4.634	2.913	3.516	2.412	1.049	2.081
TCGA-A2-A0T1-01A-21R-A084-07	brca	5.023	2.411	-2.194	2.676	-0.231	0.328	6.011	5.621	0.28	5.725	-1.75	1.917	-0.352	-4.123	4.5	4.284	1.981	6.514	1.475	0.086	1.948	0.2	-4.068	3.777	2.902	5.441	8.252	0.883	4.852	2.763	2.622	1.018	0.826	5.207	-1.204	5.141	3.097	4.833	-2.276	3.516	1.562	2.97	4.407	3.211	3.504	2.785	1.391	2.149
TCGA-A2-A0T2-01A-11R-A084-07	brca	5.213	2.582	-1.666	3.26	0.387	0.477	6.168	5.826	-0.242	5.723	-1.576	1.897	0.114	-3.885	4.575	4.199	2.101	6.673	1.708	0.26	1.948	0.168	-4.33	3.916	3.073	5.521	8.093	1.064	4.924	3.069	2.393	1.059	1.269	5.287	-0.81	5.034	2.773	5.015	-2.398	3.658	1.513	3.271	4.786	3.135	3.547	2.29	1.455	2.077
TCGA-A2-A0T3-01A-21R-A115-07	brca	5.282	1.38	-2.18	2.874	-0.259	0.617	6.079	5.728	0.386	5.722	-2.258	1.897	-0.296	-4.213	4.46	4.249	2.494	6.489	1.89	0.334	2.289	0.2	-3.885	3.701	2.827	5.407	8.325	1.069	4.898	2.738	2.611	1.817	0.985	5.279	-0.754	5.174	3.067	5.309	-2.303	3.58	1.535	3.374	4.394	3.191	3.41	2.642	1.534	0.636
TCGA-A2-A0T4-01A-31R-A084-07	brca	4.987	2.138	-1.862	3.015	-0.006	0.815	6.206	5.819	0.871	5.898	-1.789	1.873	-0.304	-3.959	4.407	4.227	2.284	6.454	1.665	0.516	2.017	0.391	-3.669	3.906	3.038	5.468	8.345	1.172	4.936	3.058	3.199	1.145	1.228	5.342	-0.963	5.313	3.384	5.103	-1.994	4.011	1.739	3.473	4.629	3.514	3.654	3.355	1.508	1.772
TCGA-A2-A0T5-01A-21R-A084-07	brca	5.047	1.895	-1.842	3.155	0.364	0.496	6.152	5.933	0.526	5.966	-2.162	1.783	-0.297	-4.006	4.319	4.272	2.239	6.505	1.55	0.36	1.944	0.284	-4.088	3.838	2.985	5.41	8.247	0.984	4.872	2.789	2.802	0.996	1.149	5.328	-1.282	5.141	3.103	5.273	-2.265	3.919	1.594	3.132	4.579	3.465	3.602	2.753	1.621	1.436
TCGA-A2-A0T6-01A-11R-A084-07	brca	4.999	2.112	-2.204	2.851	-0.26	0.676	6.096	5.753	0.597	5.646	-1.985	2.06	-0.052	-4.264	4.535	4.198	2.173	6.421	1.53	0.232	1.854	0.399	-4.062	3.906	3.07	5.411	8.286	1.045	4.89	2.397	3.707	1.067	0.784	5.278	-1.283	5.344	3.285	4.813	-2.057	3.563	1.743	3.184	4.488	3.148	3.476	3.575	1.477	1.696
TCGA-A2-A0T7-01A-21R-A084-07	brca	5.061	2.406	-1.646	3.163	0.772	0.755	6.167	5.934	0.578	5.801	-1.446	2.001	-0.415	-3.735	4.598	4.312	2.404	6.646	1.711	0.655	2.331	0.246	-3.8	3.916	3.083	5.556	8.395	1.304	4.987	2.976	2.412	1.174	1.15	5.382	-0.605	5.151	3.247	5.3	-1.802	4	1.561	3.47	4.755	3.365	3.586	2.742	1.555	2.15
TCGA-A2-A0YC-01A-11R-A109-07	brca	5.056	1.752	-1.662	3.302	0.644	0.895	6.155	5.871	0.234	5.806	-1.807	1.848	-0.037	-3.838	4.478	4.177	2.354	6.539	1.611	0.599	2.101	0.291	-4.14	3.882	2.933	5.475	8.174	1.196	4.953	2.93	3.055	1.509	1.273	5.353	-1.179	5.385	3.077	5.151	-2.305	4.097	1.721	3.487	4.538	3.398	3.544	3.351	1.619	1.097
TCGA-A2-A0YD-01A-11R-A109-07	brca	5.077	2.137	-1.828	3.098	0.088	0.374	6.132	5.916	0.657	5.893	-1.719	2.021	-0.323	-4.005	4.428	4.227	2.171	6.577	1.469	0.443	1.77	0.405	-4.037	3.865	3.122	5.445	8.245	1.008	4.934	2.774	3.349	0.933	1.275	5.46	-0.88	5.338	3.293	5.11	-2.12	3.787	1.639	3.106	4.677	3.388	3.592	3.718	1.593	1.816
TCGA-A2-A0YE-01A-11R-A109-07	brca	5.438	2.377	-2.039	2.836	0.161	0.742	6.19	5.736	-0.19	5.676	-2.432	1.919	0.823	-4.212	4.563	4.119	2.189	6.583	1.841	0.315	2.035	0.107	-4.281	3.809	3.186	5.542	8.308	1.092	5.006	2.579	3.166	1.059	1.058	5.274	-0.617	5.004	3.061	5.126	-2.465	3.646	1.508	3.379	4.711	2.844	3.675	3.232	1.151	2.083
TCGA-A2-A0YF-01A-21R-A109-07	brca	4.828	1.48	-1.648	3.145	0.936	0.438	6.064	5.837	0.222	5.896	-1.211	1.992	-0.595	-3.737	4.374	4.172	2.358	6.47	1.604	0.563	2.017	0.33	-3.887	3.894	2.764	5.324	8.264	0.773	4.89	3.13	2.906	1.821	1.292	5.405	-0.755	5.278	3.151	5.23	-2.335	4.075	1.73	3.172	4.536	3.517	3.357	3.036	1.717	0.85
TCGA-A2-A0YG-01A-21R-A109-07	brca	5.051	2.435	-1.681	3.044	0.823	0.818	6.127	5.72	-0.052	5.705	-1.169	1.954	-0.686	-3.758	4.509	4.098	2.617	6.555	2.008	0.495	2.462	-0.013	-4.032	3.845	2.764	5.543	8.231	1.437	4.91	3.043	2.263	1.985	1.131	5.23	-0.714	5.197	2.841	5.356	-2.233	3.918	1.427	3.343	4.422	3.732	3.188	1.954	1.823	2.058
TCGA-A2-A0YH-01A-11R-A109-07	brca	4.928	2.215	-1.719	3.175	0.234	0.686	6.165	5.873	0.178	5.808	-1.394	1.895	-0.168	-4.015	4.413	4.247	2.461	6.463	1.838	0.465	2.161	0.187	-4.031	3.906	2.895	5.411	8.202	1.305	4.969	3.118	2.873	1.279	0.998	5.435	-1.033	5.262	3.029	4.888	-1.796	3.953	1.644	3.4	4.455	3.619	3.552	2.872	1.399	2.013
TCGA-A2-A0YI-01A-31R-A10J-07	brca	4.755	1.794	-2	2.899	0.231	0.777	6.012	5.721	0.478	5.623	-1.241	1.964	-0.398	-3.984	4.36	4.262	2.13	6.436	1.638	0.394	1.964	0.342	-3.781	3.733	2.829	5.326	8.259	1.061	4.819	2.666	3.308	1.359	1.111	5.28	-1.122	5.304	3.152	4.863	-2.24	3.805	1.607	3.163	4.457	3.4	3.108	3.724	1.527	1.457
TCGA-A2-A0YJ-01A-11R-A109-07	brca	5.216	2.694	-1.942	3.112	0.087	0.681	6.146	5.833	-0.512	5.707	-2.088	1.83	-0.185	-4.139	4.447	4.385	1.978	6.603	1.681	0.287	2.078	0.113	-4.282	3.827	3.323	5.434	8.201	1.037	4.923	2.98	2.32	1.143	0.956	5.201	-0.994	4.892	2.714	5.004	-2.209	3.67	1.512	2.919	4.791	3.152	3.667	2.857	1.183	2.261
TCGA-A2-A0YK-01A-22R-A109-07	brca	4.907	2.057	-2.034	2.951	0.071	0.422	6.062	5.723	0.842	5.742	-1.791	2.08	-0.257	-4.087	4.36	4.258	2.078	6.383	1.6	0.231	1.79	0.343	-3.749	3.823	2.935	5.318	8.285	0.753	4.852	2.631	2.842	0.955	0.892	5.281	-0.883	5.103	3.177	4.786	-2.344	3.604	1.656	2.896	4.416	3.147	3.434	3.517	1.489	1.677
TCGA-A2-A0YL-01A-21R-A109-07	brca	4.973	2.04	-1.784	3.111	0.436	0.485	6.092	5.87	0.997	5.764	-1.632	2.068	-0.165	-4.039	4.389	4.256	2.17	6.531	1.584	0.432	1.968	0.313	-3.937	3.868	3.021	5.425	8.256	0.947	4.992	2.866	3.03	1.004	1.156	5.354	-0.838	5.211	3.365	5.151	-1.868	3.943	1.641	3.006	4.624	3.254	3.549	2.96	1.587	1.546
TCGA-A2-A0YM-01A-11R-A109-07	brca	5.232	2.378	-2.011	3.043	0.239	0.539	6.023	5.714	-0.337	5.679	-2.92	1.922	0.098	-4.257	4.47	4.27	1.843	6.441	1.529	0.179	1.741	0.199	-4.252	3.842	3.295	5.45	8.055	0.726	4.943	2.653	2.91	0.675	0.912	5.19	-0.77	4.846	2.675	5.008	-2.501	3.666	1.592	2.991	4.695	3.103	3.749	3.332	1.075	2.004
TCGA-A2-A0YT-01A-11R-A109-07	brca	5.046	2.45	-1.462	3.321	0.974	1.289	6.16	5.924	0.435	5.87	-1.287	1.893	-0.569	-3.647	4.571	4.224	2.928	6.733	1.977	0.615	2.505	0.19	-3.945	3.892	2.882	5.519	8.319	1.369	5	3.164	2.186	1.827	1.236	5.342	-0.675	5.217	3.282	5.328	-1.789	4.271	1.487	3.667	4.677	3.722	3.479	1.846	1.779	2.026
TCGA-A2-A1FV-01A-11R-A13Q-07	brca	4.914	0.646	-1.839	3.096	0.667	0.904	6.103	5.796	0.469	5.708	-1.958	1.902	-0.006	-3.97	4.426	4.015	2.621	6.396	1.943	0.385	2.32	0.233	-3.911	3.684	2.822	5.358	8.467	1.36	4.871	2.8	3.281	1.91	0.915	5.3	-0.93	5.366	3.065	5.261	-2.267	3.845	1.48	3.43	4.357	3.394	3.4	3.79	1.452	0.229
TCGA-A2-A1FW-01A-11R-A13Q-07	brca	4.517	1.524	-1.884	2.843	0.482	1.157	6.022	5.596	0.423	5.615	-1.511	1.875	-0.32	-3.916	4.248	4.104	2.821	6.42	1.971	0.387	2.49	0.166	-3.903	3.728	2.701	5.467	8.298	1.297	4.921	2.753	3.007	1.795	0.845	5.227	-1.062	5.202	3.227	5.205	-2.302	3.716	1.47	3.619	4.286	3.48	3.38	3.307	1.576	0.829
TCGA-A2-A1FX-01A-11R-A13Q-07	brca	4.522	1.78	-1.789	3.165	0.36	1.297	6.159	5.803	0.915	5.742	-1.963	1.853	0.285	-3.924	4.387	4.103	2.489	6.475	1.878	0.492	2.061	0.322	-3.853	3.84	2.802	5.496	8.262	1.337	4.989	3.078	3.115	1.691	1.203	5.374	-0.871	5.217	3.396	5.094	-2.056	4.027	1.579	3.442	4.353	3.329	3.426	3.085	1.565	1.232
TCGA-A2-A1FZ-01A-51R-A14D-07	brca	4.798	1.943	-1.669	3.046	0.605	0.753	6.157	5.807	0.524	5.756	-1.704	2.015	-0.433	-4.017	4.49	4.191	2.221	6.506	1.554	0.46	1.948	0.338	-4.036	3.851	3.011	5.371	8.303	0.945	4.905	2.905	3.305	1.189	1.258	5.324	-0.916	5.249	3.275	5.19	-2.227	4.073	1.616	3.242	4.711	3.352	3.509	3.352	1.554	1.641
TCGA-A2-A1G0-01A-11R-A13Q-07	brca	4.856	1.658	-1.712	3.172	0.434	0.775	6.085	5.855	0.511	5.779	-1.568	1.939	0.128	-4.035	4.62	4.2	2.406	6.532	1.632	0.567	2.024	0.401	-4.13	3.82	3.027	5.429	8.386	1.159	4.977	3.004	2.876	1.332	1.057	5.375	-0.723	5.26	3.182	5.092	-1.787	3.737	1.687	3.454	4.613	3.404	3.453	3.019	1.588	1.119
TCGA-A2-A1G1-01A-21R-A13Q-07	brca	5.175	2.485	-2.314	2.881	-0.363	0.191	6.106	5.638	0.383	5.708	-2.578	2.004	-0.423	-4.202	4.527	4.356	1.692	6.348	1.246	0.206	1.756	0.391	-4.228	3.907	3.192	5.496	8.137	0.725	5.009	2.301	3.419	0.492	0.751	5.315	-0.982	5.049	3.044	4.589	-2.692	3.553	1.69	2.752	4.71	2.972	3.676	3.939	1.052	2.343
TCGA-A2-A1G4-01A-11R-A13Q-07	brca	4.713	1.433	-1.657	3.229	0.911	0.26	6.1	5.749	0.249	5.715	-1.699	1.886	-0.628	-3.832	4.377	4.108	2.291	6.445	1.807	0.692	2.062	0.265	-4.107	3.865	2.701	5.38	8.255	0.819	4.908	3.271	2.77	1.856	1.264	5.388	-0.772	5.261	3.13	5.278	-2.138	3.872	1.499	3.108	4.634	3.584	3.56	2.833	1.687	0.818
TCGA-A2-A1G6-01A-11R-A13Q-07	brca	4.928	1.882	-1.918	3.094	0.335	0.553	6.13	5.811	1.017	5.75	-1.569	2.011	0.046	-4.153	4.366	4.176	2.004	6.528	1.626	0.431	1.981	0.376	-3.728	3.884	3.071	5.357	8.332	0.831	4.994	3.029	2.698	1.264	0.99	5.299	-0.433	5.189	3.458	5.093	-2.063	3.776	1.775	3.157	4.69	3.164	3.618	3.532	1.606	1.651
TCGA-A2-A259-01A-11R-A16F-07	brca	4.875	1.942	-1.71	3.037	0.22	0.701	6.062	5.893	1.095	5.8	-1.719	1.967	-0.213	-4.03	4.492	4.23	2.034	6.559	1.594	0.473	1.997	0.316	-3.774	3.898	3.08	5.463	8.18	0.984	4.873	2.881	2.859	1.14	0.998	5.388	-1.16	5.193	3.41	4.887	-1.939	3.833	1.732	3.297	4.619	3.467	3.578	3.291	1.501	1.529
TCGA-A2-A25A-01A-12R-A16F-07	brca	5.056	2.234	-1.911	2.917	-0.073	0.495	6.111	5.81	1.145	5.765	-2.031	2.029	-0.032	-4.175	4.399	4.228	2.116	6.448	1.489	0.388	1.851	0.339	-3.749	3.803	3.082	5.353	8.333	0.909	4.959	2.82	3.415	1.11	0.933	5.332	-0.659	5.296	3.469	4.926	-2.085	3.734	1.757	3.158	4.551	3.112	3.593	3.574	1.555	1.824
TCGA-A2-A25B-01A-11R-A169-07	brca	4.783	2.161	-1.841	2.981	0.141	0.798	6.09	5.808	0.186	5.821	-1.597	1.976	-0.883	-3.887	4.478	4.264	2.34	6.467	1.753	0.542	2.185	0.273	-4.22	3.903	2.735	5.62	8.062	0.968	4.972	2.677	3.176	1.548	0.974	5.348	-0.957	5.394	3.07	4.999	-2.395	3.719	1.658	3.233	4.367	3.405	3.583	3.219	1.394	1.707
TCGA-A2-A25C-01A-11R-A169-07	brca	4.945	2.169	-1.803	3.106	0.35	0.68	6.09	5.766	0.448	5.679	-1.248	1.961	-0.626	-3.958	4.367	4.168	2.448	6.562	1.717	0.563	2.15	0.282	-3.943	3.779	2.966	5.354	8.234	1.006	4.87	3.102	2.793	1.597	1.121	5.306	-0.84	5.332	2.982	5.187	-2.359	4.008	1.679	3.141	4.506	3.566	3.428	3.002	1.491	1.35
TCGA-A2-A25D-01A-12R-A16F-07	brca	4.794	2.153	-1.872	3.022	0.337	1.023	6.148	5.821	0.998	5.873	-1.949	1.993	-0.164	-3.905	4.399	4.211	2.364	6.542	1.795	0.432	2.029	0.423	-3.618	3.867	2.675	5.466	8.235	1.133	4.793	2.862	3.075	1.512	1.109	5.336	-0.997	5.114	3.073	4.925	-1.89	3.882	1.608	3.405	4.405	3.34	3.348	3.063	1.477	1.69
TCGA-A2-A25E-01A-11R-A169-07	brca	4.594	1.446	-1.639	3.249	0.56	1.074	6.127	5.923	0.246	5.858	-1.654	1.919	-0.56	-3.802	4.545	4.187	2.595	6.54	1.792	0.574	2.266	0.259	-4.01	3.798	2.82	5.56	8.344	1.16	4.867	2.99	2.922	1.599	1.133	5.356	-0.978	5.357	3.159	5.231	-2.18	4.035	1.675	3.446	4.605	3.592	3.573	2.794	1.627	0.853
TCGA-A2-A25F-01A-11R-A169-07	brca	4.742	1.916	-2.548	2.434	-0.825	0.264	5.964	5.498	0.947	5.511	-2.421	2.057	0.176	-4.411	4.188	4.139	1.666	6.019	1.387	-0.274	1.554	0.449	-3.908	3.64	3.076	5.152	8.191	0.555	4.75	1.806	4.245	0.7	0.071	5.075	-1.879	5.038	3.247	4.047	-3.168	3.128	1.738	2.86	3.996	2.743	3.389	4.681	0.812	1.709
TCGA-A2-A3KC-01A-11R-A213-07	brca	5.047	2.193	-1.665	3.062	0.308	0.643	6.135	5.974	0.859	5.896	-1.814	2.016	-0.001	-3.978	4.571	4.306	2.33	6.593	1.673	0.433	2.063	0.371	-3.839	3.918	3.035	5.509	8.318	1.008	4.94	3.106	2.94	1.154	1.135	5.357	-1.017	5.18	3.336	5.119	-2.258	4.033	1.592	3.278	4.606	3.382	3.551	3.017	1.682	1.942
TCGA-A2-A3KD-01A-12R-A213-07	brca	5.171	2.459	-1.604	3.451	0.999	0.286	6.106	5.942	0.413	5.893	-1.542	1.963	0.073	-3.793	4.483	4.18	2.358	6.557	1.735	0.71	2.139	0.24	-3.987	3.898	2.915	5.454	8.388	0.759	5.014	3.292	2.698	1.614	1.279	5.447	-0.804	5.249	3.212	5.344	-2.009	4.296	1.506	3.313	4.738	3.563	3.52	2.504	1.886	2.168
TCGA-A2-A3XS-01A-11R-A22U-07	brca	5.224	2.383	-1.802	2.929	0.173	0.702	6.236	5.828	-0.1	5.752	-2.28	1.83	0.142	-4.194	4.644	4.133	2.056	6.703	1.803	0.24	1.982	-0.015	-4.397	3.85	3.068	5.555	8.095	0.737	4.809	2.964	2.366	1.024	0.824	5.152	-0.807	5.064	2.815	5.047	-1.902	3.746	1.483	2.981	4.602	3.141	3.48	2.756	1.384	1.825
TCGA-A2-A3XT-01A-11R-A22U-07	brca	5.014	2.372	-2.113	2.627	-0.2	0.408	5.956	5.489	-0.004	5.563	-2.825	1.7	0.069	-4.069	4.299	4.095	1.918	6.337	1.505	0.133	1.741	0.064	-4.245	3.69	2.971	5.323	8.182	0.764	4.691	2.334	3.1	1.139	0.873	5.11	-1.605	5.172	2.847	3.357	-2.872	3.6	1.609	3.081	4.379	2.963	3.366	3.803	1.128	2.061
TCGA-A2-A3XU-01A-12R-A22U-07	brca	4.133	2.474	-1.676	3.171	0.329	1.127	6.109	5.654	-0.587	5.704	-2.549	1.732	-0.495	-4.044	4.32	3.948	2.31	6.558	1.878	0.711	1.982	-0.015	-4.449	3.759	2.68	5.355	8.079	1.254	4.553	2.913	2.515	1.359	1.157	5.169	-1.133	4.776	2.499	4.963	-2.589	3.662	1.433	3.555	4.71	2.961	3.436	2.199	1.13	2.374
TCGA-A2-A3XV-01A-21R-A239-07	brca	5.001	2.438	-1.713	2.829	0.595	0.625	6.147	5.437	-0.087	5.568	-1.661	1.739	-0.448	-3.711	4.348	4.126	2.285	6.479	1.568	0.368	2.148	-0.008	-3.915	3.856	2.536	5.348	8.245	0.833	4.725	2.863	1.969	2.227	1.241	5.149	-1.221	5.083	2.882	4.793	-2.291	3.861	1.41	3.256	4.658	3.52	3.378	1.587	1.706	2.326
TCGA-A2-A3XW-01A-11R-A239-07	brca	5.255	2.158	-1.283	3.459	1.618	0.426	6.149	5.914	0.224	5.859	-2.846	1.921	-0.473	-3.64	4.361	4.413	1.953	6.584	1.492	0.62	1.699	0.372	-3.758	3.879	3.056	5.358	8.05	0.782	4.868	2.993	2.756	0.762	1.347	5.327	-0.725	5.09	3.125	4.956	-2.463	3.973	2.609	3.015	4.84	3.405	3.665	2.153	1.595	1.652
TCGA-A2-A3XX-01A-21R-A239-07	brca	5.05	2.355	-1.818	3.013	0.555	0.576	6.205	5.741	-0.417	5.729	-2.498	1.66	-0.176	-3.949	4.684	4.064	2.037	6.607	1.7	0.304	2.023	-0.036	-4.381	3.77	3.058	5.439	8.163	0.93	4.783	3.078	2.424	1.114	1.069	5.149	-1.436	4.959	2.858	5.026	-2.435	3.923	1.448	3.102	4.663	3.089	3.556	2.801	1.33	1.891
TCGA-A2-A3XY-01A-11R-A239-07	brca	5.063	2.404	-1.999	2.974	-0.096	0.418	6.1	5.767	0.239	5.595	-2.439	1.945	-0.1	-4.168	4.476	4.249	1.87	6.496	1.554	0.311	1.765	0.126	-4.157	3.808	3.225	5.367	8.182	0.899	4.845	2.444	2.998	0.655	0.843	5.167	-1.131	4.91	3.106	4.799	-2.626	3.535	1.557	3.026	4.541	2.92	3.535	3.733	1.202	2.027
TCGA-A2-A3XZ-01A-42R-A239-07	brca	4.99	2.527	-2.134	2.825	-0.221	0.067	6.076	5.757	0.14	5.881	-1.428	1.887	-0.558	-4.098	4.397	4.325	2.033	6.474	1.61	0.185	2.148	0.239	-3.977	3.831	2.795	5.335	8.312	0.927	4.807	2.891	3.099	1.511	0.759	5.275	-1.15	5.055	2.823	4.97	-2.659	3.691	1.594	2.942	4.533	3.359	3.45	2.615	1.691	2.139
TCGA-A2-A3Y0-01A-11R-A239-07	brca	5.094	2.488	-1.933	2.977	0.272	0.323	5.895	5.504	-0.381	5.528	-2.439	1.896	-0.438	-4.114	4.095	4.187	2.212	6.454	1.642	0.11	1.802	0.089	-4.276	3.669	2.857	5.119	7.914	0.852	4.575	2.693	2.65	0.838	0.714	5.052	-1.257	4.695	2.543	4.653	-2.982	3.631	1.567	3.08	4.593	2.906	3.307	2.346	1.135	2.271
TCGA-A2-A4RW-01A-21R-A266-07	brca	4.714	2.081	-1.583	3.301	1.028	0.808	6.139	5.867	0.286	5.921	-1.692	1.919	-0.304	-3.759	4.468	4.203	2.423	6.532	1.854	0.56	2.194	0.257	-3.575	3.832	2.978	5.652	8.423	1.252	4.764	3.054	2.833	1.383	1.29	5.276	-1.115	5.231	3.34	5.158	-1.989	4.005	1.524	3.404	4.573	3.523	3.491	2.441	1.635	1.411
TCGA-A2-A4RX-01A-11R-A266-07	brca	5.231	2.421	-1.907	2.95	-0.138	0.627	6.08	5.833	0.138	5.654	-2.868	2.023	-0.103	-4.163	4.523	4.349	1.752	6.529	1.524	0.419	1.888	0.242	-4.073	3.896	3.379	5.529	8.164	0.939	4.815	2.601	3.281	0.619	0.863	5.302	-0.902	4.92	3.198	5.126	-2.49	3.521	1.673	3.12	4.613	2.943	3.675	3.522	1.292	2.146
TCGA-A2-A4RY-01A-31R-A266-07	brca	4.929	2.082	-1.729	2.997	0.609	0.681	6.124	5.788	0.902	5.748	-1.918	2.042	0.023	-4.094	4.449	4.25	2.191	6.564	1.557	0.518	1.987	0.262	-3.797	3.827	3.135	5.484	8.319	0.937	4.934	3.005	2.713	1.055	1.087	5.317	-0.437	5.149	3.397	5.167	-2.141	3.921	1.664	3.166	4.725	3.208	3.534	2.945	1.731	1.865
TCGA-A2-A4S0-01A-21R-A266-07	brca	4.75	0.928	-1.8	3.147	1.254	0.225	6.062	5.972	0.159	5.902	-1.918	1.888	0.234	-3.855	4.24	3.998	2.165	6.584	1.724	0.843	1.936	0.326	-4.069	3.838	2.816	5.434	8.345	0.852	4.791	2.961	3.049	1.896	1.371	5.385	-0.759	5.307	3.057	5.141	-2.195	4.012	1.589	3.329	4.494	3.47	3.441	2.907	1.636	0.287
TCGA-A2-A4S1-01A-21R-A266-07	brca	4.976	2.276	-2.052	2.896	-0.743	0.199	6.038	5.753	0.27	5.558	-2.764	1.92	-0.362	-4.175	4.389	3.859	1.602	6.245	1.164	0.279	1.682	0.43	-3.993	3.922	3.144	5.499	8.19	0.589	4.736	1.753	4.057	0.612	0.69	5.22	-1.503	5.377	3.318	4.601	-3.002	3.402	1.939	2.708	4.102	2.897	3.529	5.068	0.998	2.418
TCGA-A2-A4S2-01A-12R-A266-07	brca	4.937	1.758	-1.809	3.239	0.633	0.693	6.11	5.824	0.382	5.811	-1.994	1.924	-0.574	-3.828	4.548	4.289	2.235	6.555	1.722	0.507	2.055	0.226	-3.919	3.815	2.998	5.547	8.317	1.127	4.797	2.885	2.978	1.208	1.272	5.351	-1.063	5.31	3.059	5.092	-2.126	3.946	1.728	3.257	4.538	3.33	3.39	2.453	1.577	1.406
TCGA-A2-A4S3-01A-21R-A266-07	brca	5.162	2.603	-1.511	3.277	0.758	0.87	6.138	5.86	0.018	5.94	-1.341	1.862	-0.174	-3.87	4.637	4.232	2.473	6.621	1.904	0.477	2.439	0.14	-4.236	3.873	2.839	5.452	8.203	0.968	4.958	3.16	2.215	1.745	1.275	5.333	-1.066	5.196	3.268	5.256	-2.038	4.012	1.474	3.363	4.664	3.6	3.34	2.177	1.672	2.22
TCGA-A7-A0CD-01A-11R-A00Z-07	brca	4.934	1.763	-1.466	3.563	1.489	1.249	6.165	5.85	0.154	5.833	-2.042	1.892	-0.284	-3.674	4.614	4.152	2.434	6.551	1.826	0.713	2.263	0.237	-4.097	3.893	2.857	5.549	8.403	1.328	4.976	3.047	2.83	1.833	1.518	5.476	-0.807	5.286	3.255	5.219	-1.681	4.418	1.573	3.384	4.627	3.628	3.436	2.895	1.66	0.9
TCGA-A7-A0CE-01A-11R-A00Z-07	brca	5.352	2.32	-1.606	3.339	0.53	0.574	6.131	5.878	-0.086	5.764	-2.308	1.993	-0.101	-4.075	4.515	4.205	1.926	6.421	1.66	0.685	2.03	0.157	-4.196	3.887	3.101	5.412	8.193	0.973	4.878	2.823	2.688	1.224	1.072	5.326	-0.997	4.916	2.982	4.807	-2.335	3.758	1.663	3.161	4.682	3.029	3.603	3.271	1.12	2.1
TCGA-A7-A0CG-01A-12R-A056-07	brca	4.962	2.164	-1.938	2.968	0.179	0.8	6.098	5.801	0.903	5.688	-1.366	2.038	-0.278	-4.085	4.414	4.214	2.319	6.486	1.72	0.301	1.999	0.353	-3.725	3.817	2.948	5.36	8.311	0.999	4.925	2.721	2.479	1.249	1.04	5.299	-0.927	5.21	3.186	5.051	-2.02	3.632	1.586	3.293	4.536	3.199	3.446	3.505	1.594	1.785
TCGA-A7-A0CH-01A-21R-A00Z-07	brca	5.05	1.827	-1.547	3.334	1.099	1.07	6.08	5.928	0.105	5.914	-1.259	2.011	-0.21	-3.776	4.506	4.235	2.476	6.544	1.791	0.572	2.25	0.243	-4.109	3.845	2.869	5.381	8.298	1.319	4.941	2.821	2.286	1.336	1.361	5.373	-0.706	5.346	3.13	5.24	-2.027	4.22	1.549	3.325	4.55	3.506	3.467	2.153	1.712	1.199
TCGA-A7-A0CJ-01A-21R-A00Z-07	brca	4.982	1.323	-1.586	3.256	0.633	0.865	6.141	5.819	-0.126	5.771	-2.241	1.766	-0.578	-3.714	4.503	4.158	2.5	6.483	2.001	0.52	2.325	-0.065	-4.329	3.843	2.754	5.558	8.133	1.044	4.885	3.052	2.677	1.759	1.267	5.317	-1.14	5.167	2.809	5.044	-2.343	3.764	1.543	3.465	4.446	3.789	3.384	2.595	1.6	0.75
TCGA-A7-A0D9-01A-31R-A056-07	brca	5.139	1.652	-1.351	3.569	1.11	0.957	6.197	5.992	0.237	5.917	-1.797	2.078	0.013	-3.792	4.748	4.182	2.688	6.676	1.872	0.783	2.381	0.254	-3.901	3.934	3.065	5.656	8.331	1.304	4.98	3.116	2.882	1.607	1.431	5.475	-0.519	5.204	3.254	5.351	-2.016	4.326	2.184	3.452	4.637	3.634	3.57	2.789	1.696	0.772
TCGA-A7-A0DA-01A-31R-A115-07	brca	5.155	2.482	-1.839	3.142	0.16	0.816	6.145	5.874	-0.234	5.689	-2.169	1.948	0.194	-4.045	4.629	4.367	2.09	6.659	1.727	0.593	1.985	0.107	-4.373	3.899	3.448	5.482	8.099	0.94	4.948	2.935	2.723	0.854	0.978	5.279	-0.907	4.917	2.805	5.168	-2.069	3.679	1.559	3.137	4.806	3.084	3.563	2.867	1.265	2.024
TCGA-A7-A0DB-01A-11R-A00Z-07	brca	5.072	2.226	-1.613	3.143	0.644	0.849	6.149	5.985	0.549	6.049	-1.394	2.056	-0.305	-3.952	4.566	4.193	2.411	6.54	1.835	0.458	2.205	0.302	-4.052	3.958	2.89	5.476	8.336	1.183	5.02	2.905	2.384	1.335	1.273	5.348	-0.503	5.35	3.272	5.035	-1.849	3.96	1.604	3.417	4.689	3.415	3.496	2.952	1.723	1.766
TCGA-A7-A13D-01A-13R-A12P-07	brca	5.34	2.55	-1.77	3.135	0.268	0.497	6.206	5.933	-0.13	5.765	-1.912	1.924	-0.191	-3.953	4.616	4.419	2.059	6.664	1.718	0.505	1.928	0.188	-4.331	3.949	3.392	5.538	8.15	1.131	5.02	2.876	2.996	0.929	1.265	5.427	-0.391	5.023	2.768	4.66	-2.076	3.754	1.656	3.195	4.866	3.059	3.804	2.101	1.145	2.254
TCGA-A7-A13E-01A-11R-A12P-07	brca	5.276	2.089	-1.721	3.205	0.886	0.762	6.182	5.81	-0.314	5.659	-2.537	1.865	-0.099	-3.94	4.599	4.224	2.061	6.506	1.586	0.657	1.999	-0.076	-4.283	3.804	3.102	5.463	8.173	0.869	4.868	2.633	2.757	0.958	1	5.23	-0.718	4.678	2.813	5.056	-2.294	3.611	1.507	3.012	4.698	2.898	3.537	3.009	1.205	1.431
TCGA-A7-A13F-01A-11R-A12P-07	brca	5.084	2.124	-1.564	3.327	1.19	0.986	6.108	6.037	0.266	5.987	-1.523	1.984	-0.558	-3.636	4.604	4.238	2.358	6.564	1.732	0.724	2.162	0.326	-4.098	3.914	2.902	5.596	8.204	1.404	4.921	3.168	2.624	1.486	1.375	5.436	-0.781	5.364	3.27	5.369	-1.816	4.257	1.788	3.471	4.706	3.663	3.582	2.649	1.722	1.697
TCGA-A7-A13G-01A-11R-A13Q-07	brca	4.952	1.591	-1.405	3.467	2.103	1.418	6.171	5.766	-0.01	5.719	-1.269	1.975	-0.118	-3.356	4.491	4.146	2.682	6.638	2.011	0.784	2.351	0.212	-4.139	3.81	2.818	5.422	8.272	1.572	4.956	2.945	2.625	1.653	1.522	5.378	-0.857	5.375	2.998	5.403	-2.118	4.375	1.513	3.645	4.638	3.664	3.335	2.212	1.855	1.078
TCGA-A7-A13H-01A-11R-A22K-07	brca	5.096	2.196	-1.601	3.174	0.762	0.477	6.123	5.903	0.345	5.886	-1.824	1.974	-0.46	-3.821	4.369	4.255	2.149	6.708	1.705	0.483	1.942	0.286	-4.061	3.9	3.11	5.348	8.178	0.927	4.924	3.164	2.621	1.15	1.162	5.375	-0.884	5.236	3.139	4.968	-1.994	4.076	1.599	3.231	4.703	3.4	3.488	2.521	1.699	1.787
TCGA-A7-A26E-01A-11R-A169-07	brca	4.944	1.748	-1.579	3.136	0.549	0.928	6.111	5.769	0.619	5.743	-1.299	2.003	-0.723	-4.011	4.487	4.188	2.415	6.519	1.675	0.496	2.265	0.296	-4.005	3.857	2.888	5.413	8.386	1.222	4.955	2.778	3.007	1.451	1.099	5.34	-1.009	5.346	3.334	5.372	-2.24	3.884	1.606	3.197	4.487	3.388	3.283	3.13	1.623	1.053
TCGA-A7-A26F-01A-21R-A169-07	brca	5.219	2.61	-2.187	2.733	-0.37	0.526	5.984	5.768	0.213	5.768	-1.168	2.082	-0.414	-4.251	4.642	4.407	1.915	6.386	1.455	-0.002	1.839	0.319	-3.94	3.85	3.063	5.494	8.05	0.842	5.086	2.458	2.671	0.851	0.681	5.369	-0.837	5.014	2.554	4.779	-2.492	3.383	1.723	3.085	4.573	3.09	3.731	2.781	1.158	2.324
TCGA-A7-A26G-01A-21R-A169-07	brca	5.156	2.373	-2.239	2.911	-0.329	0.114	6.011	5.749	0.528	5.646	-2.002	1.997	0.304	-4.301	4.413	4.31	1.682	6.285	1.375	0.272	1.492	0.352	-4.101	3.846	3.131	5.429	8.21	0.646	5.004	2.477	3.876	0.781	0.896	5.332	-0.887	5.325	3.211	4.752	-2.434	3.368	1.667	2.769	4.594	2.984	3.771	3.767	1.232	2.047
TCGA-A7-A26H-01A-11R-A169-07	brca	5.063	2.009	-1.641	3.101	0.412	0.871	6.124	5.876	0.241	5.847	-1.542	1.939	-0.478	-3.967	4.488	4.293	2.3	6.526	1.777	0.587	2.066	0.291	-4.016	3.906	2.973	5.487	8.252	1.34	4.879	2.841	3.027	1.186	1.253	5.375	-0.895	5.325	3.103	5.107	-2.075	4.033	1.593	3.434	4.612	3.484	3.558	3.231	1.666	1.531
TCGA-A7-A26I-01A-11R-A169-07	brca	5.24	2.517	-2.238	2.911	-0.659	0.884	6.047	5.742	-0.091	5.678	-2.09	2.061	0.024	-4.28	4.463	4.151	2.1	6.392	1.709	0.248	2.126	0.226	-4.318	3.846	3.311	5.403	8.093	0.994	4.899	2.52	3.393	0.596	0.891	5.315	-1.29	4.985	2.735	4.926	-2.494	3.4	1.637	3.275	4.45	2.838	3.546	3.385	1.236	2.351
TCGA-A7-A26J-01A-11R-A169-07	brca	5.048	1.891	-1.736	3.172	0.375	0.811	6.145	5.823	0.437	5.756	-1.905	1.929	-0.228	-4.109	4.49	4.22	2.39	6.569	1.81	0.55	2.264	0.28	-4.034	3.811	2.968	5.462	8.33	1.139	4.841	2.896	2.953	1.253	1.04	5.371	-1.034	5.226	3.044	5.205	-2.356	4.001	1.592	3.286	4.501	3.426	3.555	3.638	1.434	1.5
TCGA-A7-A2KD-01A-31R-A21T-07	brca	5.2	1.52	-2.111	2.846	-0.146	0.403	6.149	5.75	0.405	5.752	-1.879	1.825	-0.564	-4.078	4.547	4.2	2.222	6.449	1.676	0.321	2.239	0.212	-4.143	3.865	2.894	5.512	8.123	1.088	4.93	2.758	2.742	1.343	0.963	5.291	-0.961	5.304	2.844	5.164	-2.146	3.759	1.637	3.057	4.442	3.302	3.492	2.944	1.462	1.125
TCGA-A7-A3IY-01A-21R-A21T-07	brca	4.73	2.208	-1.685	3.123	0.406	-0.206	6.159	5.839	0.37	5.849	-1.98	1.964	-0.442	-4.099	4.327	4.213	1.881	6.46	1.484	0.53	1.719	0.315	-4.244	3.935	3.107	5.388	8.201	0.569	4.976	2.966	3.546	1.08	1.26	5.428	-0.555	5.25	2.992	4.597	-2.137	3.982	1.76	2.972	4.717	3.292	3.723	3.451	1.355	1.829
TCGA-A7-A3IZ-01A-11R-A213-07	brca	4.879	0.837	-1.474	3.217	1.185	0.317	6.021	5.742	0.194	5.659	-2.527	1.963	0.527	-3.834	4.271	4.053	2.339	6.436	1.937	0.679	2.182	0.262	-4.003	3.893	2.585	5.438	8.247	0.99	4.873	2.874	3.198	1.848	1.196	5.263	-1.193	5.261	3.174	5.063	-2.056	4.156	1.42	3.236	4.454	3.658	3.23	3.003	1.607	0.519
TCGA-A7-A3J0-01A-11R-A213-07	brca	4.869	1.433	-1.64	3.132	0.813	0.612	6.068	5.821	-0.061	5.708	-1.773	2.026	0.42	-3.722	4.064	4.094	2.447	6.435	1.76	0.679	2.007	0.18	-4.17	3.8	2.836	5.191	8.431	0.905	4.855	2.856	2.908	1.866	1.354	5.42	-0.837	5.255	2.946	5.158	-2.295	3.984	1.539	3.32	4.496	3.411	3.654	2.575	1.496	0.743
TCGA-A7-A3J1-01A-11R-A213-07	brca	4.873	1.86	-1.697	3.09	0.549	0.66	6.087	5.815	0.51	5.803	-1.91	1.922	-0.436	-3.873	4.371	4.226	2.37	6.493	1.659	0.508	1.989	0.279	-3.822	3.732	2.885	5.373	8.285	1.056	4.876	3.026	2.539	1.347	1.285	5.354	-1.065	5.244	3.162	5.121	-2.051	4.071	1.706	3.322	4.497	3.458	3.477	3.159	1.6	1.439
TCGA-A7-A3RF-01A-11R-A22K-07	brca	4.608	1.267	-1.389	3.49	1.842	0.993	6.115	5.991	0.054	5.854	-1.796	1.89	0.191	-3.683	4.271	4.017	2.375	6.708	1.733	0.57	2.202	0.207	-4.362	3.847	2.734	5.526	8.306	1.183	4.867	3.14	3.377	1.932	1.454	5.49	-0.664	5.324	2.965	5.114	-1.929	4.253	1.624	3.498	4.51	3.678	3.338	2.354	1.729	0.546
TCGA-A7-A425-01A-11R-A24H-07	brca	5.034	2.176	-1.542	3.38	1.506	0.429	6.187	5.839	0.184	5.889	-1.604	1.938	-0.572	-3.662	4.552	4.248	2.377	6.706	1.581	0.576	2.12	0.207	-3.827	3.813	2.936	5.386	8.327	0.923	4.851	3.196	2.235	1.438	1.382	5.408	-1.179	5.168	3.214	5.297	-1.985	4.23	1.579	3.35	4.711	3.468	3.549	2.604	1.836	2.028
TCGA-A7-A426-01A-22R-A24H-07	brca	5.049	2.044	-1.36	3.169	1.153	0.48	6.207	5.815	0.573	5.804	-1.783	1.914	-0.35	-4.002	4.541	4.136	2.224	6.728	1.786	0.57	1.97	0.268	-3.882	3.843	3.084	5.49	8.302	0.846	4.835	3.251	2.612	1.168	1.263	5.386	-0.66	5.121	3.372	5.15	-2.08	4.221	1.662	3.199	4.758	3.346	3.643	2.556	1.755	1.61
TCGA-A7-A4SA-01A-11R-A266-07	brca	4.887	2.104	-1.727	3.234	0.234	0.567	6.153	5.869	0.352	5.866	-2.061	2.015	-0.452	-3.899	4.406	4.263	2.254	6.518	1.815	0.283	2.035	0.31	-3.827	3.862	3	5.431	8.303	1.102	4.907	2.961	2.871	1.218	1.159	5.298	-1.074	5.3	3.174	5.03	-2.068	3.814	1.625	3.223	4.521	3.308	3.476	3.134	1.643	1.813
TCGA-A7-A4SB-01A-21R-A266-07	brca	4.647	2.448	-1.468	3.405	1.269	0.817	6.17	5.97	0.372	5.86	-1.796	1.903	-0.213	-3.891	4.698	4.181	2.369	6.714	1.785	0.729	2.243	0.306	-3.899	3.918	2.907	5.583	8.311	1.123	5.004	3.195	2.414	1.684	1.326	5.437	-1.097	5.27	3.23	5.331	-1.837	4.339	1.624	3.383	4.746	3.647	3.598	2.184	1.923	2.18
TCGA-A7-A4SC-01A-12R-A266-07	brca	4.957	2.196	-1.801	3.054	0.463	0.714	6.116	5.715	0.345	5.708	-1.484	1.978	-0.241	-4.019	4.453	4.275	2.328	6.572	1.713	0.49	2.112	0.247	-3.91	3.764	2.991	5.55	8.45	1.101	4.922	2.928	2.627	1.41	1.144	5.271	-1.008	5.229	3.153	5.295	-1.862	4.016	1.646	3.413	4.611	3.279	3.447	2.939	1.668	1.675
TCGA-A7-A4SD-01A-11R-A266-07	brca	5.275	2.513	-2.054	3.07	0.398	0.967	6.169	5.762	-0.049	5.692	-2.449	1.961	-0.166	-4.172	4.395	4.354	1.915	6.463	1.564	0.249	1.855	0.273	-4.189	3.836	3.285	5.279	8.04	1.001	4.957	2.855	3.095	0.582	0.931	5.345	-0.666	4.969	2.799	4.902	-2.243	3.607	1.64	3.409	4.639	2.983	3.637	2.586	1.145	2.236
TCGA-A7-A4SE-01A-11R-A266-07	brca	5.219	2.498	-2.02	2.906	0.092	0.57	6.159	5.778	0.18	5.74	-2.544	2.034	0.33	-4.255	4.637	4.438	1.9	6.547	1.673	0.177	1.894	0.273	-4.259	3.925	3.414	5.492	8.224	0.902	4.952	2.801	3.476	0.322	0.953	5.38	-0.673	4.946	3.132	5.179	-2.268	3.663	1.639	3.119	4.625	3.01	3.692	3.362	1.192	2.186
TCGA-A7-A4SF-01A-11R-A266-07	brca	4.821	2.243	-1.225	3.662	2.199	1.816	6.096	5.873	-0.044	5.858	-1.29	1.783	-0.668	-3.298	4.677	4.219	3.05	6.648	2.374	1.089	2.77	-0.007	-4.123	3.82	2.825	5.485	8.119	1.525	4.863	3.494	2.136	2.337	1.723	5.302	-0.593	5.228	3.298	5.374	-2.023	4.453	1.345	3.597	4.713	3.911	3.388	1.499	1.947	1.867
TCGA-A7-A56D-01A-11R-A27Q-07	brca	4.94	2.387	-1.305	3.444	1.704	0.561	6.267	6.066	0.271	5.936	-2.072	1.782	-0.67	-3.81	4.507	4.242	2.217	6.629	1.79	0.909	2.179	0.203	-4.023	4.121	3.002	5.584	8.118	1.18	4.855	3.318	2.376	1.429	1.581	5.563	-0.655	5.266	3.12	5.231	-1.763	3.909	1.633	3.33	4.855	3.724	3.74	2.331	1.679	2.139
TCGA-A7-A5ZV-01A-11R-A28M-07	brca	5.353	2.504	-1.857	2.823	-0.138	1.182	6.176	5.846	-0.07	5.668	-2.43	1.908	0.118	-4.24	4.565	4.16	2.136	6.588	1.669	0.347	1.905	0.256	-3.934	3.867	3.177	5.518	8.139	1.049	4.75	2.639	3.088	1.058	0.969	5.321	-0.607	5.036	2.988	4.957	-2.471	3.881	1.605	3.348	4.618	3.132	3.718	3.227	1.299	2.422
TCGA-A7-A5ZW-01A-12R-A29R-07	brca	5.132	2.008	-1.782	3.043	0.282	0.557	6.081	5.892	0.821	5.871	-1.399	1.975	-0.304	-4.097	4.383	4.254	2.085	6.557	1.619	0.509	2.003	0.288	-4.039	3.91	2.993	5.498	8.278	0.972	4.932	2.909	2.986	1.153	1.103	5.358	-1.175	5.332	3.426	5.01	-2.062	3.943	1.715	3.185	4.678	3.33	3.532	2.697	1.582	1.547
TCGA-A7-A5ZX-01A-12R-A29R-07	brca	5.031	2.059	-1.567	3.174	0.895	0.578	6.169	5.922	0.739	5.88	-1.668	1.884	-0.08	-3.966	4.378	4.165	2.195	6.619	1.685	0.605	2.106	0.209	-4.087	3.876	3.08	5.489	8.401	0.935	4.878	3.071	2.623	1.45	1.169	5.328	-0.666	5.159	3.216	5.202	-1.922	3.954	1.798	3.212	4.702	3.296	3.539	2.437	1.726	1.767
TCGA-A7-A6VV-01A-22R-A33J-07	brca	5.207	2.553	-2.021	2.943	0.298	0.626	6.037	5.759	-0.08	5.659	-2.451	1.966	0.518	-4.051	4.418	4.316	1.897	6.455	1.649	0.398	1.943	0.2	-3.994	3.887	3.34	5.392	8.063	0.994	4.871	2.622	2.992	0.791	1.032	5.284	-1.056	4.909	2.955	5.018	-2.56	3.524	1.669	3.095	4.689	2.869	3.665	2.509	1.153	2.298
TCGA-A7-A6VW-01A-21R-A33J-07	brca	5.349	2.531	-1.559	3.042	0.597	0.502	6.043	5.757	-0.228	5.676	-2.445	2.008	-0.01	-4.001	4.344	4.343	2.027	6.414	1.699	0.261	2.001	-0.018	-4.079	3.914	2.966	5.229	8.065	0.883	4.901	2.622	2.305	0.898	1.095	5.206	-0.468	4.9	2.578	5.026	-2.163	3.467	1.67	3.287	4.678	2.799	3.51	2.273	1.328	2.492
TCGA-A7-A6VX-01A-12R-A33J-07	brca	5.054	1.805	-1.87	3.125	0.926	1.326	6.147	5.832	0.233	5.753	-1.701	1.958	-0.774	-3.61	4.567	4.23	2.497	6.539	2.021	0.601	2.384	0.091	-3.77	3.853	2.933	5.638	8.251	1.431	4.831	3.025	2.802	1.38	1.184	5.344	-1.107	5.272	3.162	5.45	-1.721	4.1	1.524	3.615	4.525	3.529	3.549	2.43	1.554	1.342
TCGA-A7-A6VY-01A-12R-A33J-07	brca	5.112	2.635	-2.037	2.954	0.268	0.225	6.061	5.671	-0.157	5.629	-2.341	1.88	-0.045	-4.169	4.588	4.435	1.814	6.513	1.496	0.081	1.833	0.16	-4.028	3.755	3.217	5.442	7.981	0.839	4.871	2.731	3.096	0.552	1.022	5.274	-0.752	4.958	2.77	4.88	-2.452	3.58	1.68	3.046	4.674	2.995	3.603	2.707	1.087	2.217
TCGA-A8-A06N-01A-11R-A00Z-07	brca	4.766	1.146	-1.175	3.655	1.91	1.574	6.048	5.79	-0.3	5.772	-1.617	1.982	-0.418	-3.487	4.543	4.078	2.843	6.618	2.626	0.955	2.696	0.068	-3.992	3.832	2.628	5.574	8.18	1.454	4.884	3.594	2.53	2.566	1.443	5.379	-0.894	5.265	3.093	5.317	-1.662	4.293	1.519	3.713	4.612	3.857	3.222	2.431	1.926	0.855
TCGA-A8-A06O-01A-11R-A00Z-07	brca	5.088	2.056	-1.973	2.842	-0.313	1.593	6.144	5.949	0.077	5.877	-2.142	1.823	-0.625	-4.045	4.527	4.157	2.669	6.64	1.85	0.187	2.404	0.149	-4.15	3.904	2.854	5.614	8.18	1.394	4.811	2.895	2.748	1.895	0.738	5.37	-0.922	5.246	3.227	5.264	-2.096	3.68	1.357	3.748	4.372	3.655	3.325	2.625	1.806	1.697
TCGA-A8-A06P-01A-11R-A00Z-07	brca	4.938	2.264	-1.511	3.273	0.71	0.882	6.214	6.087	0.321	6.031	-1.314	2.015	-0.424	-3.783	4.548	4.24	2.461	6.631	1.658	0.593	2.176	0.385	-4.381	4.033	3.13	5.536	8.2	1.243	5.006	3.318	2.941	1.205	1.23	5.571	-0.593	5.343	3.179	5.153	-1.656	4.282	1.566	3.584	4.769	3.598	3.589	3.114	1.72	1.748
TCGA-A8-A06Q-01A-11R-A034-07	brca	5.104	2.491	-1.233	3.339	1.511	1.733	6.136	5.764	-0.19	5.803	-1.201	1.912	-0.558	-3.385	4.679	4.086	2.988	6.53	2.231	0.783	2.67	0.01	-3.888	3.764	2.654	5.493	8.048	1.549	4.863	3.097	2.155	2.518	1.209	5.354	-1.101	5.203	2.94	5.486	-2.261	4.38	1.378	3.801	4.649	3.863	3.105	1.592	1.859	2.477
TCGA-A8-A06R-01A-11R-A00Z-07	brca	5.144	2.325	-2.016	2.887	0.063	0.465	6.124	5.774	0.099	5.701	-1.756	1.914	-0.55	-4.086	4.357	4.198	2.124	6.448	1.715	0.401	2.037	0.229	-4.025	3.832	2.935	5.618	8.197	0.899	4.89	2.695	2.963	1.211	1.065	5.325	-1.272	5.212	2.994	4.799	-2.507	3.604	1.599	3.154	4.451	3.261	3.689	3.46	1.374	2.147
TCGA-A8-A06T-01A-11R-A00Z-07	brca	4.633	1.034	-1.663	3.142	0.642	1.222	6.111	5.766	0.178	5.791	-1.24	1.867	-0.603	-3.874	4.375	4.026	2.664	6.556	1.815	0.602	2.378	0.184	-3.916	3.775	2.765	5.449	8.1	1.373	4.781	2.979	2.595	1.755	1.098	5.31	-1.08	5.346	3.073	5.275	-2.152	4.092	1.672	3.636	4.497	3.544	3.221	2.418	1.593	0.472
TCGA-A8-A06U-01A-11R-A00Z-07	brca	5.102	2.326	-1.527	3.162	1.018	0.824	6.15	5.762	0.017	5.767	-1.394	1.972	-0.702	-3.58	4.691	4.267	2.336	6.685	1.912	0.662	2.491	0.223	-4.097	3.871	2.906	5.584	8.251	1.258	5.056	2.955	2.816	1.486	1.47	5.403	-0.78	5.203	3.031	5.2	-1.953	4.236	1.646	3.525	4.692	3.528	3.477	2.766	1.553	2.025
TCGA-A8-A06X-01A-21R-A00Z-07	brca	4.576	2.373	-1.635	3.044	0.469	0.9	6.09	5.892	0.195	5.876	-1.724	1.817	-0.2	-3.773	4.315	4.156	2.557	6.546	1.864	0.531	2.268	0.056	-4.321	3.845	2.851	5.418	8.086	1.19	4.823	2.675	2.689	1.636	1.125	5.335	-1.023	5.271	3.127	5.172	-2.277	4.083	1.564	3.531	4.426	3.412	3.5	2.012	1.423	1.708
TCGA-A8-A06Y-01A-21R-A00Z-07	brca	4.365	2.008	-1.477	3.358	1.296	0.682	6.146	5.823	0.01	5.692	-1.208	1.882	-0.359	-3.536	4.417	4.142	2.379	6.672	1.88	0.967	2.281	0.27	-4.078	3.852	2.915	5.363	8.597	1.115	4.867	3.021	2.73	2.086	1.312	5.367	-0.559	5.31	2.902	5.464	-1.689	4.091	1.73	3.39	4.78	3.539	3.322	2.557	1.686	1.457
TCGA-A8-A06Z-01A-11R-A00Z-07	brca	5.152	1.267	-1.544	3.26	1.814	0.795	6.121	5.685	-0.174	5.765	-1.331	1.84	-0.514	-3.25	4.373	4.191	2.679	6.576	2.135	0.82	2.436	0.129	-3.576	3.852	2.643	5.486	8.409	1.233	4.806	3.2	2.587	2.544	1.365	5.36	-0.983	5.297	2.871	5.196	-2.025	4.237	1.525	3.529	4.68	3.762	3.327	2.035	1.701	1.11
TCGA-A8-A075-01A-11R-A084-07	brca	5.14	2.584	-2.031	2.78	0.119	1.19	6.13	5.891	0.036	5.843	-1.49	1.861	-0.447	-4.075	4.617	4.226	2.623	6.702	1.985	0.313	2.331	0.169	-4.301	3.934	2.985	5.514	8.06	1.22	4.935	3.001	2.449	1.372	0.842	5.379	-0.677	5.221	2.95	5.132	-1.797	3.827	1.444	3.521	4.447	3.583	3.48	2.691	1.749	2.319
TCGA-A8-A076-01A-21R-A00Z-07	brca	5.067	2.473	-2.176	2.816	-0.098	1.053	6.133	5.814	0.056	5.776	-0.93	1.933	-0.413	-4.015	4.564	4.24	2.697	6.688	1.96	0.294	2.363	0.147	-4.004	3.832	2.896	5.555	8.323	1.349	4.965	2.975	2.397	1.697	1.038	5.407	-0.803	5.285	3.077	5.244	-2.115	3.796	1.447	3.552	4.358	3.698	3.444	2.759	1.711	1.848
TCGA-A8-A079-01A-21R-A00Z-07	brca	5.101	1.5	-1.24	3.63	1.557	0.939	6.185	5.954	-0.03	5.904	-2.045	1.858	-0.648	-3.446	4.636	4.124	2.767	6.643	2.056	0.774	2.554	-0.006	-4.108	3.927	2.721	5.524	8.128	1.337	4.961	3.179	2.415	1.939	1.552	5.411	-1.06	5.19	3.004	5.21	-2.044	4.334	1.42	3.556	4.653	3.742	3.436	2.408	1.822	1.109
TCGA-A8-A07B-01A-11R-A00Z-07	brca	5.081	1.908	-1.652	3.219	0.583	1.037	6.078	5.918	0.04	5.845	-1.527	2.061	-0.554	-3.88	4.703	4.196	2.59	6.527	1.924	0.446	2.478	0.078	-4.039	3.903	2.855	5.697	8.478	1.125	4.862	2.729	2.762	1.375	1.253	5.352	-1.039	5.291	3.083	5.236	-1.859	3.942	1.58	3.049	4.502	3.518	3.572	2.3	1.517	1.528
TCGA-A8-A07C-01A-11R-A034-07	brca	4.963	1.809	-2.689	2.12	-1.051	0.2	5.92	5.551	-0.156	5.585	-2.816	1.815	0.947	-4.705	4.109	3.877	2.057	6.197	1.677	-0.493	1.957	-0.081	-4.171	3.715	2.709	5.323	8.174	0.568	4.792	2.043	3.202	1.536	0.256	5.149	-1.832	4.992	2.715	4.698	-3.053	2.853	1.442	2.822	4.083	2.73	3.468	4.687	0.952	1.317
TCGA-A8-A07E-01A-11R-A034-07	brca	4.985	2.231	-1.978	2.944	-0.016	0.805	6.186	5.805	0.582	5.796	-1.733	2.122	-0.351	-4.081	4.296	4.27	2.134	6.45	1.609	0.253	2.039	0.271	-3.794	3.871	3.025	5.408	8.266	0.937	4.998	2.581	2.861	1.023	0.936	5.382	-1.001	5.208	3.273	5.162	-2.496	3.729	1.586	3.222	4.463	3.441	3.572	3.255	1.379	1.855
TCGA-A8-A07F-01A-11R-A00Z-07	brca	4.938	1.907	-1.829	3.101	0.329	1.011	6.071	5.678	0.221	5.65	-1.573	1.932	-0.12	-3.842	4.452	4.098	2.635	6.524	1.836	0.558	2.212	0.196	-4.098	3.763	2.851	5.467	8.32	1.365	4.882	2.775	2.376	1.321	1.096	5.318	-1.035	5.205	3.031	5.056	-2.343	3.837	1.628	3.548	4.553	3.371	3.272	2.964	1.568	1.324
TCGA-A8-A07G-01A-11R-A034-07	brca	5.194	2.336	-2.051	2.989	0.034	1.165	6.157	5.87	0.579	5.845	-1.177	2.054	-0.372	-4.036	4.581	4.323	2.388	6.518	1.699	0.281	2.17	0.322	-4.072	3.927	3.022	5.572	8.338	1.234	4.966	2.619	2.727	0.827	1.12	5.407	-0.973	5.292	3.399	5.111	-1.982	3.738	1.676	3.316	4.475	3.399	3.664	3.216	1.507	1.974
TCGA-A8-A07I-01A-11R-A00Z-07	brca	4.971	2.091	-1.843	3.118	0.51	0.83	5.992	5.708	0.218	5.678	-1.643	1.938	-0.662	-4.004	4.496	4.253	2.133	6.492	1.74	0.407	2.278	0.229	-4.262	3.828	2.936	5.551	8.124	1.139	4.898	2.574	2.628	1.108	1.136	5.395	-0.967	5.228	3.056	5.094	-2.32	3.856	1.659	3.197	4.452	3.494	3.456	2.983	1.441	1.684
TCGA-A8-A07J-01A-11R-A00Z-07	brca	4.957	2.085	-1.987	2.962	-0.009	0.544	6.17	5.908	0.527	5.869	-1.947	2.091	-0.273	-4.101	4.413	4.298	1.828	6.417	1.572	0.41	1.726	0.444	-3.973	3.942	3.071	5.443	8.337	1.052	4.953	2.548	3.629	1.015	1.055	5.364	-0.712	5.392	3.254	4.597	-1.988	3.742	1.742	3.193	4.623	3.299	3.651	3.548	1.415	1.733
TCGA-A8-A07L-01A-11R-A00Z-07	brca	4.779	1.876	-1.635	3.344	0.615	1.096	6.072	5.748	0.043	5.761	-1.773	1.781	-0.555	-3.688	4.633	4.095	2.754	6.486	1.799	0.613	2.429	0.13	-4.331	3.815	2.878	5.597	8.3	1.455	5.023	3.123	2.847	2.025	1.149	5.396	-1.061	5.191	3.127	5.284	-2.046	4.292	1.574	3.574	4.643	3.423	3.338	2.661	1.469	1.319
TCGA-A8-A07O-01A-11R-A00Z-07	brca	5.045	2.362	-2.138	2.895	-0.084	0.567	5.968	5.571	-0.252	5.56	-2.655	1.738	-0.464	-4.116	4.333	4.174	1.9	6.382	1.6	0.364	1.752	0.051	-4.396	3.703	2.928	5.338	7.978	0.863	4.779	2.575	2.855	1.067	0.931	5.117	-1.006	5.065	2.576	4.412	-2.659	3.368	1.476	3.053	4.362	2.955	3.561	3.817	1.045	1.931
TCGA-A8-A07P-01A-11R-A00Z-07	brca	4.881	1.429	-1.526	3.414	0.654	1.167	6.145	6.042	0.301	5.979	-1.142	1.939	-0.236	-3.801	4.473	4.166	2.664	6.556	1.883	0.67	2.357	0.349	-4.102	3.995	2.881	5.566	8.287	1.492	4.897	3.289	2.854	1.92	1.364	5.461	-0.956	5.364	3.06	5.219	-1.654	4.124	1.547	3.566	4.598	3.706	3.347	2.486	1.72	0.63
TCGA-A8-A07R-01A-21R-A034-07	brca	5.312	2.544	-2.107	2.946	-0.073	0.812	6.136	5.827	-0.243	5.568	-2.198	1.971	-0.69	-4.283	4.731	4.281	2.168	6.563	1.888	0.103	2.051	0.11	-4.303	3.939	3.003	5.464	7.979	1.093	4.937	2.915	2.659	0.907	0.76	5.289	-1.125	4.935	2.805	5.158	-2.313	3.445	1.574	3.348	4.545	3.108	3.742	2.331	1.127	2.408
TCGA-A8-A07S-01A-11R-A034-07	brca	5.095	1.738	-1.433	3.278	1.04	0.622	6.115	5.873	0.099	5.718	-1.893	1.915	-0.102	-3.719	4.514	4.223	2.316	6.575	1.691	0.723	1.937	0.202	-4.25	3.941	2.776	5.366	8.168	1.095	4.968	3.001	2.931	1.564	1.392	5.388	-1.175	5.26	2.924	5.164	-2.016	4.146	1.582	3.223	4.581	3.439	3.493	2.964	1.589	1.231
TCGA-A8-A07U-01A-11R-A034-07	brca	5.121	2.367	-2.175	2.774	0.005	0.415	6.025	5.609	0.07	5.645	-2.077	2.026	-0.253	-4.025	4.28	4.149	2.012	6.387	1.533	0.078	1.689	0.237	-4.1	3.679	2.955	5.394	8.052	0.736	4.84	2.617	2.792	0.715	0.686	5.121	-1.254	4.97	2.889	4.836	-2.277	3.422	1.611	3.003	4.427	2.987	3.432	3.354	1.115	2.075
TCGA-A8-A07W-01A-11R-A00Z-07	brca	5.096	2.282	-1.791	3.149	0.934	0.18	6.152	5.745	0.108	5.784	-1.407	1.821	-0.452	-3.709	4.592	4.177	2.234	6.599	1.637	0.634	2.169	0.222	-4.002	3.869	2.893	5.414	8.17	0.747	4.986	3.043	2.656	1.359	1.086	5.298	-0.944	5.298	3.15	5.206	-2.089	4.137	1.384	3.027	4.539	3.565	3.551	2.917	1.507	1.701
TCGA-A8-A07Z-01A-11R-A00Z-07	brca	4.773	1.536	-1.28	3.535	1.89	0.109	6.169	5.899	0.169	5.818	-1.939	1.87	-0.551	-3.559	4.361	4.26	2.058	6.753	1.678	0.883	2.139	0.246	-4.136	3.873	2.872	5.373	8.164	0.88	4.956	3.369	2.738	1.637	1.547	5.451	-0.864	5.314	3.044	5.363	-1.669	4.457	1.566	3.103	4.765	3.778	3.431	1.78	1.719	0.898
TCGA-A8-A081-01A-11R-A00Z-07	brca	5.175	2.058	-1.428	3.177	1.723	0.453	6.092	5.773	0.198	5.849	-1.484	1.798	-0.654	-3.524	4.619	4.196	2.401	6.452	1.896	0.442	2.039	0.041	-4.139	3.774	2.603	5.406	8.367	0.667	4.824	3.158	2.182	2.252	1.409	5.339	-0.898	5.241	2.911	5.055	-1.846	4.17	1.328	3.246	4.615	3.604	3.31	2.473	1.783	1.812
TCGA-A8-A082-01A-11R-A00Z-07	brca	4.867	2.197	-1.996	3.005	0.028	-0.005	6.115	6.049	0.237	5.958	-1.832	1.97	-0.616	-4.093	4.534	4.122	2.163	6.61	1.588	0.344	2.074	0.315	-4.259	3.946	2.88	5.376	8.345	0.926	4.969	3.358	2.814	1.705	1.277	5.458	-0.787	5.289	3.124	5.251	-1.82	4.089	1.549	2.973	4.571	3.632	3.701	2.366	1.814	1.796
TCGA-A8-A083-01A-21R-A00Z-07	brca	4.698	1.428	-1.047	3.498	2.159	1.26	6.141	5.905	0.021	5.964	-1.05	1.945	0.095	-3.331	4.552	4.14	2.517	6.672	1.942	0.819	2.341	0.232	-4.126	3.851	2.763	5.352	8.313	1.228	4.854	3.383	2.714	1.992	1.723	5.44	-0.828	5.332	3.097	5.363	-1.838	4.428	1.644	3.627	4.752	3.565	3.366	2.139	1.929	0.82
TCGA-A8-A084-01A-21R-A00Z-07	brca	4.939	2.382	-1.537	3.295	1.625	0.929	6.077	5.659	-0.048	5.661	-1.3	2.039	-0.681	-3.537	4.369	4.268	2.7	6.721	1.94	0.68	2.495	0.13	-3.836	3.851	2.825	5.5	8.292	1.16	4.956	3.064	2.066	1.631	1.287	5.322	-0.899	5.278	2.878	5.243	-2.016	4.039	1.573	3.377	4.525	3.721	3.465	1.818	1.567	1.8
TCGA-A8-A085-01A-11R-A00Z-07	brca	4.825	1.472	-1.567	3.291	1.333	1.164	6.054	5.905	0.096	5.821	-1.996	1.845	-0.74	-3.661	4.497	4.178	2.474	6.569	1.947	0.633	2.221	0.181	-4.274	3.844	2.825	5.674	8.305	1.335	4.789	2.917	3.229	1.753	1.372	5.354	-1.032	5.304	3.146	5.188	-2.006	4.042	1.532	3.446	4.576	3.571	3.444	2.581	1.507	0.66
TCGA-A8-A086-01A-11R-A00Z-07	brca	4.852	1.696	-1.709	3.328	0.097	0.691	6.171	6.003	0.067	5.862	-2.049	1.941	-0.224	-3.822	4.326	4.161	2.285	6.54	1.701	0.542	2.056	0.274	-4.208	3.901	3.006	5.503	8.202	1.267	4.949	3.004	3.226	1.123	1.307	5.5	-1.002	5.331	3.026	5.143	-2.129	4.116	1.573	3.332	4.588	3.417	3.697	3.252	1.405	1.228
TCGA-A8-A08A-01A-11R-A32Y-07	brca	5.058	1.755	-1.5	3.388	1.281	0.846	6.113	5.929	0.084	5.827	-1.467	1.933	-0.274	-3.786	4.41	4.232	2.286	6.501	1.577	0.688	2.118	0.234	-4.134	3.887	2.785	5.392	8.268	1.193	5.012	3.054	2.616	1.417	1.347	5.371	-1.124	5.394	3.211	5.16	-2.035	4.233	1.527	3.259	4.612	3.455	3.365	2.197	1.661	1.278
TCGA-A8-A08B-01A-11R-A00Z-07	brca	5.09	2.545	-1.556	3.047	0.128	1.003	6.055	5.823	-0.166	5.908	-1.845	1.917	-0.568	-3.961	4.546	4.108	2.57	6.598	2.052	0.268	2.477	0.069	-3.8	3.933	2.892	5.486	8.255	1.441	4.992	3.261	2.224	2.061	1.297	5.28	-0.617	5.189	3.106	5.213	-2.175	3.763	1.828	3.401	4.579	3.54	3.41	2.425	1.835	2.302
TCGA-A8-A08C-01A-11R-A00Z-07	brca	5.093	1.299	-1.723	3.1	0.827	0.457	6.054	5.669	0.081	5.655	-2.033	1.903	-0.013	-3.757	4.315	4.011	2.113	6.47	1.513	0.646	1.847	0.106	-4.331	3.779	2.816	5.306	8.211	0.952	4.804	2.683	2.967	1.644	1.124	5.294	-1.286	5.283	2.89	5.264	-2.537	3.782	1.58	3.158	4.462	3.464	3.425	2.951	1.592	0.692
TCGA-A8-A08F-01A-11R-A00Z-07	brca	4.742	2.125	-1.995	2.862	0.225	0.65	6.145	5.752	-0.007	5.753	-1.94	1.873	-0.622	-4.009	4.427	4.188	2.267	6.43	1.804	0.404	2.259	0.17	-4.168	3.838	2.755	5.485	8.2	1.072	4.842	2.914	2.936	1.499	1.018	5.349	-1.103	5.314	3.126	4.862	-2.206	3.795	1.596	3.343	4.352	3.603	3.408	3.346	1.46	1.76
TCGA-A8-A08G-01A-11R-A00Z-07	brca	4.876	1.64	-1.728	3.323	0.778	0.441	6.103	5.912	0.111	5.874	-1.573	1.944	-0.39	-3.82	4.61	4.249	2.532	6.641	1.854	0.555	2.32	0.265	-4.087	3.853	2.993	5.582	8.36	1.065	4.959	3.065	2.756	1.603	1.24	5.42	-1.099	5.323	3.263	5.243	-2.325	4.207	1.615	3.453	4.44	3.605	3.511	2.559	1.588	0.905
TCGA-A8-A08H-01A-21R-A00Z-07	brca	4.814	2.318	-2.357	2.663	-0.72	0.198	6.029	5.697	0.986	5.669	-2.316	1.922	-0.091	-4.42	4.232	4.247	1.551	6.218	1.24	0.101	1.513	0.495	-3.84	3.741	3.061	5.27	8.17	0.539	4.875	2.242	4.305	0.433	0.781	5.243	-1.189	5.229	3.335	4.229	-2.507	3.292	1.846	2.892	4.244	2.998	3.518	4.705	1.08	2.2
TCGA-A8-A08I-01A-11R-A00Z-07	brca	4.948	1.013	-2.58	2.359	-0.62	0.486	6.06	5.597	0.415	5.701	-2.315	1.891	-0.533	-4.16	4.156	3.983	2.278	6.245	1.785	-0.119	2.102	0.265	-3.814	3.692	2.697	5.267	8.118	0.724	4.728	2.584	2.923	1.853	0.682	5.274	-1.248	5.057	3.04	4.533	-2.37	3.329	1.572	3.339	4.294	3.456	3.307	3.692	1.271	0.589
TCGA-A8-A08J-01A-11R-A00Z-07	brca	4.903	2.459	-1.693	3.082	0.468	0.987	6.145	5.939	0.258	5.935	-0.975	1.874	-0.73	-3.836	4.769	4.282	2.557	6.696	1.831	0.458	2.419	0.281	-4.177	3.895	2.985	5.545	8.292	1.34	5.065	3.014	2.897	1.577	1.066	5.396	-0.807	5.244	3.162	5.155	-2.069	4.109	1.581	3.313	4.602	3.697	3.608	2.532	1.634	1.861
TCGA-A8-A08L-01A-11R-A00Z-07	brca	5.022	1.888	-2.312	2.685	-0.073	0.451	6.091	5.705	-0.226	5.732	-2.088	1.756	-0.67	-4.029	4.247	3.999	2.264	6.444	1.809	0.073	2.398	0.003	-4.045	3.722	2.77	5.42	8.253	1.119	4.762	2.787	2.654	1.779	0.757	5.214	-1.103	5.176	2.94	5.111	-2.509	3.726	1.332	3.441	4.368	3.389	3.62	2.739	1.477	1.223
TCGA-A8-A08O-01A-21R-A056-07	brca	5.099	1.429	-1.654	3.366	0.536	0.895	6.109	6.047	0.549	5.987	-1.632	1.912	-0.329	-3.894	4.63	4.182	2.541	6.573	1.753	0.652	2.201	0.279	-4.213	3.822	3.078	5.541	8.273	1.148	4.893	3.097	2.866	1.195	1.216	5.529	-0.737	5.285	3.221	5.334	-1.932	4.104	1.649	3.512	4.696	3.451	3.571	2.635	1.584	0.771
TCGA-A8-A08P-01A-11R-A00Z-07	brca	4.988	2.259	-1.803	2.872	-0.097	0.62	6.14	5.805	0.248	5.841	-1.582	1.869	-0.253	-3.982	4.512	4.293	2.252	6.533	1.659	0.122	2.124	0.129	-4.096	3.894	2.777	5.388	8.171	0.888	4.9	2.849	2.656	1.341	0.976	5.291	-1.035	5.288	2.948	4.925	-2.197	3.807	1.641	3.354	4.479	3.505	3.348	3.016	1.415	1.854
TCGA-A8-A08R-01A-11R-A034-07	brca	4.979	2.427	-2.243	2.785	-0.467	0.27	6.098	5.654	0.14	5.713	-2.416	1.933	0.024	-4.421	4.576	4.284	1.865	6.356	1.727	0.06	1.809	0.138	-4.276	3.696	3.172	5.37	8.072	0.876	4.968	2.685	2.916	1.127	0.592	5.241	-1.069	5.068	3.061	4.841	-2.043	3.341	1.632	3.098	4.434	3.038	3.651	2.788	1.124	2.023
TCGA-A8-A08S-01A-11R-A034-07	brca	4.555	1.859	-2.076	2.78	0.001	1.169	6.106	5.725	-0.044	5.734	-1.491	2.04	-0.743	-3.873	4.51	4.177	2.749	6.691	1.97	0.328	2.408	0.173	-3.88	3.894	2.841	5.595	8.299	1.677	4.935	3.264	2.736	1.829	0.947	5.33	-0.794	5.341	3.014	5.437	-1.741	3.895	1.707	3.709	4.429	3.639	3.392	2.705	1.711	1.364
TCGA-A8-A08T-01A-21R-A00Z-07	brca	5.002	1.561	-1.578	3.144	0.488	0.966	6.131	5.784	0.092	5.771	-1.372	1.913	-0.275	-3.797	4.625	4.083	2.377	6.537	1.747	0.594	2.292	0.208	-4.139	3.933	2.797	5.553	8.275	1.453	4.86	3.013	2.82	1.629	1.29	5.322	-1.108	5.342	3.056	5.348	-2.003	4.196	1.564	3.309	4.576	3.659	3.469	2.634	1.686	0.856
TCGA-A8-A08X-01A-21R-A00Z-07	brca	5.115	2.388	-2.134	2.725	-0.554	0.709	6.039	5.638	0.016	5.631	-2.293	1.984	-0.056	-4.159	4.43	4.338	1.954	6.527	1.687	0.118	2.08	0.147	-4.268	3.826	3.081	5.482	8.043	1.074	4.85	2.617	2.451	0.948	0.635	5.183	-1.443	4.82	2.823	4.936	-2.505	3.496	1.563	3.177	4.508	3.038	3.444	2.54	1.273	1.947
TCGA-A8-A08Z-01A-21R-A00Z-07	brca	5.109	2.14	-2.162	2.851	-0.635	0.785	6.145	5.844	0.543	5.792	-2.014	1.935	-0.043	-4.305	4.577	4.173	2.131	6.368	1.6	0.246	1.922	0.353	-4.18	3.872	3.012	5.555	8.237	1.18	4.897	2.661	3.517	0.707	0.939	5.296	-1.242	5.257	3.059	4.896	-2.392	3.566	1.577	3.265	4.384	3.158	3.538	3.728	1.422	1.858
TCGA-A8-A090-01A-11R-A00Z-07	brca	4.858	2.167	-1.75	3.11	0.144	0.652	6.133	5.885	0.26	5.951	-1.914	1.955	-0.242	-3.894	4.603	4.264	2.103	6.519	1.647	0.418	2.068	0.39	-4.262	3.901	2.939	5.554	8.153	1.059	4.981	2.778	3.14	1.265	0.999	5.424	-0.979	5.319	3.158	4.954	-2.076	4.093	1.708	3.237	4.595	3.404	3.603	3.287	1.514	1.653
TCGA-A8-A091-01A-11R-A00Z-07	brca	4.967	1.07	-1.65	3.17	0.784	0.199	6.097	5.83	0.313	5.726	-1.885	1.895	-0.349	-3.915	4.248	4.087	2.275	6.403	1.882	0.528	2.057	0.193	-3.856	3.839	2.681	5.424	8.385	1.014	4.918	3.056	2.958	1.847	1.26	5.353	-0.834	5.296	2.961	5.142	-1.961	4.009	1.499	3.286	4.373	3.632	3.486	3.107	1.754	0.695
TCGA-A8-A092-01A-11R-A00Z-07	brca	5.147	2.426	-1.44	3.507	0.864	0.977	6.116	5.904	0.027	5.95	-1.73	1.821	-0.727	-3.694	4.65	4.128	2.903	6.615	1.998	0.663	2.521	0.02	-4.12	3.822	2.847	5.556	8.222	1.412	4.923	3.143	2.266	1.75	1.219	5.372	-0.819	5.276	3.146	5.162	-1.903	4.213	1.327	3.556	4.514	3.684	3.494	2.348	1.749	2.18
TCGA-A8-A093-01A-11R-A00Z-07	brca	5.14	1.788	-1.521	3.312	1.158	1.024	6.101	6.004	0.101	5.935	-1.811	1.811	0.079	-3.772	4.571	4.144	2.574	6.583	1.955	0.667	2.324	0.227	-3.709	3.854	2.913	5.507	8.347	1.422	4.865	3.189	3.059	1.609	1.35	5.41	-1.169	5.399	3.05	5.364	-1.911	4.138	1.485	3.507	4.574	3.427	3.45	2.624	1.684	1.292
TCGA-A8-A094-01A-11R-A00Z-07	brca	5.064	2.443	-1.709	2.914	0.313	0.379	6.104	5.629	0.058	5.716	-1.327	1.896	-0.421	-3.799	4.595	4.235	2.209	6.368	1.638	0.333	2.057	0.252	-3.891	3.79	2.724	5.442	8.212	0.91	4.822	2.861	2.24	1.447	1.14	5.315	-1.078	5.213	3.092	4.896	-2.093	3.775	1.642	3.238	4.647	3.464	3.511	2.112	1.284	2.076
TCGA-A8-A095-01A-11R-A00Z-07	brca	5.109	1.938	-1.736	3.038	0.588	0.999	6.067	5.701	0.338	5.716	-1.83	1.9	-0.712	-3.986	4.304	4.227	2.417	6.387	1.734	0.513	2.157	0.224	-3.979	3.81	2.81	5.284	8.145	1.127	4.983	2.808	2.613	1.324	1.231	5.259	-0.944	5.268	3.055	5.157	-2.413	3.774	1.522	3.336	4.605	3.695	3.41	2.863	1.651	1.682
TCGA-A8-A096-01A-11R-A00Z-07	brca	4.899	2.178	-2.008	3.134	0.066	0.494	6.099	5.877	0.436	5.768	-2.17	1.906	-0.424	-3.999	4.33	4.289	2.092	6.445	1.519	0.345	1.701	0.402	-4.208	3.894	2.952	5.445	8.143	0.857	4.84	2.519	3.441	1.033	1.271	5.314	-1.166	5.353	3.115	4.852	-2.316	3.981	1.702	3	4.514	3.296	3.45	3.512	1.326	1.386
TCGA-A8-A097-01A-11R-A034-07	brca	5.102	2.281	-1.639	3.125	0.176	0.588	6.157	5.845	0.411	5.792	-1.677	1.927	-0.443	-3.924	4.575	4.282	2.13	6.504	1.739	0.471	2.1	0.252	-3.839	3.846	3.013	5.5	8.207	1.02	4.932	2.788	2.653	1.012	0.982	5.314	-1.09	5.31	3.305	5.192	-1.971	3.764	1.686	3.19	4.595	3.356	3.56	3.068	1.505	1.923
TCGA-A8-A099-01A-11R-A00Z-07	brca	5.007	1.815	-1.648	3.147	1.328	1.015	6.139	5.633	0.065	5.648	-1.334	2.05	-0.195	-3.631	4.418	4.177	2.509	6.602	1.941	0.709	2.436	0.261	-4.13	3.763	2.856	5.44	8.317	1.47	4.915	2.946	2.684	1.934	1.37	5.285	-0.845	5.303	2.986	5.308	-2.03	4.29	1.627	3.287	4.629	3.608	3.313	2.511	1.633	1.324
TCGA-A8-A09A-01A-11R-A00Z-07	brca	4.94	2.23	-1.57	3.265	0.494	0.85	6.096	5.998	0.592	5.858	-1.134	2.048	-0.242	-4.039	4.535	4.32	2.349	6.612	1.837	0.567	2.203	0.291	-4.134	3.853	3.047	5.474	8.371	1.28	5.019	3.069	2.753	1.245	1.127	5.456	-0.698	5.259	3.248	5.059	-1.854	4.013	1.582	3.382	4.679	3.426	3.648	3.253	1.652	1.707
TCGA-A8-A09B-01A-11R-A00Z-07	brca	5.074	1.946	-1.547	3.305	0.872	1.198	6.143	5.782	0.264	5.755	-1.749	1.797	-0.156	-3.786	4.437	4.206	2.732	6.61	1.867	0.691	2.337	0.238	-4.197	3.855	2.917	5.467	8.392	1.354	4.937	3.175	2.521	1.496	1.172	5.389	-0.904	5.26	3.284	5.309	-1.945	4.203	1.482	3.524	4.753	3.764	3.567	2.655	1.834	1.217
TCGA-A8-A09C-01A-11R-A00Z-07	brca	4.778	2.112	-1.498	3.406	1.164	1.49	6.1	6.028	0.021	5.931	-1.79	1.872	-0.635	-3.72	4.593	4.211	2.877	6.599	2.133	0.691	2.477	0.151	-4.235	3.887	2.769	5.483	8.327	1.38	4.894	3.184	2.598	1.699	1.258	5.402	-0.917	5.29	3.122	5.292	-2.063	4.223	1.421	3.728	4.618	3.768	3.581	2.512	1.769	1.758
TCGA-A8-A09D-01A-11R-A00Z-07	brca	4.515	2.202	-1.956	3.045	-0.048	0.803	6.143	5.872	0.319	5.858	-1.894	2.051	-0.455	-4.026	4.557	4.271	2.292	6.511	1.745	0.555	2.082	0.369	-4.188	3.887	2.962	5.546	8.338	1.235	4.94	2.412	3.228	1.226	1.059	5.358	-0.865	5.278	3.35	5.007	-2.112	3.867	1.616	3.391	4.468	3.362	3.527	3.104	1.42	1.846
TCGA-A8-A09E-01A-11R-A00Z-07	brca	4.732	2.38	-1.812	2.922	0.709	0.896	6.123	5.662	0.007	5.68	-1.523	1.845	-0.801	-3.886	4.542	4.237	2.632	6.631	1.942	0.502	2.582	0.102	-3.883	3.719	2.764	5.502	8.387	1.481	4.892	3.22	2.494	2.238	1.163	5.296	-1.31	5.297	3.056	5.348	-2.264	4.136	1.547	3.49	4.587	3.697	3.433	1.855	1.992	1.822
TCGA-A8-A09G-01A-21R-A00Z-07	brca	4.839	2.337	-2.079	2.779	0.444	0.873	6.085	5.577	-0.039	5.667	-1.188	1.853	-0.476	-3.935	4.306	4.152	2.393	6.519	1.886	0.217	2.185	0.044	-3.802	3.668	2.746	5.354	8.358	1.005	4.744	2.797	2.046	2.06	0.968	5.234	-1.146	5.216	2.932	5.036	-2.256	3.66	1.472	3.372	4.364	3.548	3.149	2.01	1.534	2.064
TCGA-A8-A09I-01A-22R-A034-07	brca	4.98	2.34	-1.95	2.941	0.574	0.523	6.041	5.775	0.186	5.808	-1.578	1.92	-0.767	-3.935	4.395	4.235	2.305	6.503	1.77	0.426	2.263	0.159	-4.117	3.794	2.738	5.48	8.136	1.16	4.888	2.875	2.684	1.581	1.316	5.328	-0.998	5.274	2.9	5.059	-2.383	3.773	1.661	3.115	4.37	3.526	3.467	2.422	1.423	1.866
TCGA-A8-A09K-01A-11R-A00Z-07	brca	4.789	0.85	-1.298	3.285	1.395	1.368	6.092	5.552	-0.23	5.626	-1.676	1.753	-0.237	-3.409	4.289	4.079	2.852	6.504	1.961	0.604	2.621	0.083	-4.16	3.693	2.558	5.414	8.34	1.413	4.848	2.973	2.64	2.298	1.07	5.17	-1.069	5.195	2.999	5.154	-1.831	4.256	1.362	3.667	4.382	3.9	2.983	1.913	1.951	0.375
TCGA-A8-A09M-01A-11R-A00Z-07	brca	4.518	1.425	-1.752	2.902	0.484	1.205	6.156	5.948	-0.084	5.998	-1.61	1.944	-0.284	-3.893	4.573	4.164	2.523	6.543	1.931	0.329	2.278	0.127	-3.949	3.895	2.779	5.531	8.245	1.513	4.829	3.244	2.751	1.672	1.094	5.456	-1.044	5.269	3.069	5.165	-1.958	4.09	1.593	3.536	4.363	3.623	3.385	2.51	1.523	1.067
TCGA-A8-A09N-01A-11R-A00Z-07	brca	4.919	2.218	-1.92	3.096	0.219	1.506	6.134	5.887	0.143	5.871	-0.905	1.907	-0.371	-3.949	4.632	4.102	2.773	6.568	2.164	0.494	2.497	0.231	-3.901	3.884	2.893	5.426	8.244	1.465	4.976	3.044	2.648	1.996	1.123	5.421	-0.577	5.22	3.058	5.311	-1.852	3.816	1.43	3.868	4.409	3.807	3.214	2.244	1.711	2.008
TCGA-A8-A09Q-01A-11R-A00Z-07	brca	4.854	2.155	-2.011	2.783	-0.059	0.882	6.115	5.733	0.421	5.693	-2.109	1.906	-0.124	-4.056	4.208	4.089	2.375	6.409	1.803	0.383	2.112	0.225	-4.221	3.823	2.719	5.416	8.015	1.118	4.813	2.84	3.07	1.474	0.753	5.319	-1.245	5.161	3.026	4.691	-2.211	3.821	1.483	3.515	4.379	3.552	3.147	2.983	1.515	1.654
TCGA-A8-A09R-01A-11R-A00Z-07	brca	4.838	2.023	-2.197	2.653	-0.415	0.326	6.12	5.907	0.226	5.794	-1.272	1.99	-0.051	-4.089	4.497	4.244	2.278	6.477	1.681	0	1.988	0.205	-4.172	3.819	3.024	5.563	8.358	0.982	4.907	2.725	3.104	1.115	0.791	5.323	-0.76	5.448	3.111	5.076	-2.099	3.592	1.669	3.193	4.358	3.481	3.617	3.214	1.429	1.369
TCGA-A8-A09T-01A-11R-A00Z-07	brca	4.813	1.785	-1.562	3.256	0.484	0.488	6.186	5.926	0.215	5.92	-1.551	1.902	-0.032	-3.877	4.669	4.12	2.393	6.531	1.58	0.525	2.191	0.234	-4.11	3.942	2.92	5.55	8.254	1.092	4.919	2.955	2.608	1.328	1.44	5.354	-0.925	5.381	3.153	5.207	-2.078	4.214	1.717	3.285	4.777	3.725	3.651	2.801	1.7	1.404
TCGA-A8-A09V-01A-11R-A034-07	brca	4.953	1.314	-1.596	3.368	0.818	0.847	6.094	5.877	0.152	5.846	-1.873	2.033	-0.219	-3.906	4.537	4.136	2.318	6.468	1.856	0.65	2.242	0.261	-4.046	3.784	2.947	5.407	8.297	1.189	4.903	2.962	2.985	1.587	1.201	5.371	-0.847	5.358	3.103	5.251	-2.224	4.084	1.624	3.296	4.509	3.458	3.481	2.686	1.777	0.881
TCGA-A8-A09W-01A-11R-A00Z-07	brca	4.793	2.499	-1.699	2.984	0.158	1.08	6.129	5.621	0.412	5.755	-1.623	1.941	-0.831	-4.093	4.402	4.234	2.492	6.434	1.732	0.465	2.149	0.264	-3.741	3.807	2.726	5.511	8.183	1.281	4.87	2.926	2.753	1.699	1.133	5.247	-0.903	5.291	3.025	5.135	-1.765	3.991	1.599	3.413	4.521	3.364	3.347	2.657	1.613	2.165
TCGA-A8-A09X-01A-11R-A00Z-07	brca	4.937	2.366	-2.114	2.667	-0.247	0.968	6.054	5.663	0.506	5.62	-1.861	1.854	-0.191	-4.033	4.143	4.243	2.226	6.34	1.73	-0.064	2.063	0.206	-3.84	3.812	2.702	5.224	8.117	1.109	4.767	2.459	2.389	1.195	0.744	5.214	-1.438	5.122	2.917	4.664	-2.412	3.691	1.535	3.445	4.461	3.35	3.266	2.643	1.375	1.915
TCGA-A8-A09Z-01A-11R-A00Z-07	brca	4.88	1.939	-1.633	3.293	1.159	1.004	6.051	5.858	0.333	5.934	-1.637	1.988	-0.583	-3.852	4.563	4.319	2.156	6.501	1.708	0.526	1.97	0.289	-3.619	3.938	2.913	5.482	8.144	0.864	4.893	2.818	2.992	1.73	1.254	5.349	-0.558	5.391	2.814	5.05	-1.636	4.186	1.721	3.434	4.609	3.409	3.532	2.511	1.622	1.411
TCGA-A8-A0A1-01A-11R-A00Z-07	brca	5.016	2.018	-1.985	2.997	-0.112	0.489	6.072	5.748	0.572	5.769	-1.981	1.884	-0.607	-4.068	4.397	4.191	2.202	6.456	1.591	0.279	1.921	0.354	-4.11	3.785	2.856	5.311	8.336	1.006	4.908	2.763	3.219	1.161	1.089	5.346	-1.203	5.34	3.169	4.653	-2.276	4.064	1.685	3.235	4.546	3.559	3.466	3.461	1.572	1.494
TCGA-A8-A0A2-01A-11R-A034-07	brca	4.844	1.488	-1.69	3.206	0.591	1.243	6.115	5.804	0.483	5.727	-1.478	1.973	-0.505	-3.871	4.453	4.127	2.599	6.548	1.879	0.419	2.183	0.284	-4.007	3.828	2.8	5.529	8.232	1.441	4.805	2.91	2.923	1.47	1.189	5.333	-1.061	5.315	3.104	5.17	-1.863	3.983	1.553	3.385	4.552	3.502	3.477	2.728	1.736	0.904
TCGA-A8-A0A4-01A-11R-A00Z-07	brca	5.22	2.011	-1.492	3.346	1.194	0.957	6.178	5.77	0.519	5.768	-1.944	2.02	-0.527	-3.807	4.556	4.221	2.552	6.61	1.784	0.776	2.415	0.306	-3.955	3.797	2.961	5.523	8.303	1.202	4.944	2.917	2.588	1.321	1.396	5.427	-0.958	5.203	3.318	5.32	-2.077	4.065	1.487	3.437	4.697	3.443	3.549	2.789	1.706	1.494
TCGA-A8-A0A6-01A-12R-A056-07	brca	5	2.115	-2.306	2.739	-0.32	0.282	6.075	5.739	0.771	5.654	-1.349	2.062	-0.456	-4.252	4.605	4.264	1.95	6.478	1.577	0.078	1.955	0.262	-3.667	3.779	2.871	5.348	8.244	0.748	4.917	2.814	2.758	1.281	0.971	5.26	-0.8	5.146	3.176	4.85	-2.35	3.545	1.765	2.951	4.519	3.25	3.414	3.043	1.611	1.689
TCGA-A8-A0A7-01A-11R-A00Z-07	brca	4.485	2.26	-2.146	2.84	-0.656	0.637	6.13	5.877	0.459	5.944	-1.387	2.073	-0.09	-4.15	4.548	4.261	2.051	6.506	1.492	0.007	1.805	0.34	-3.801	3.88	2.971	5.396	8.108	1.05	4.946	2.73	2.904	1.028	0.763	5.389	-0.776	5.208	3.081	4.619	-2.155	3.566	1.696	3.227	4.397	3.221	3.457	3.039	1.511	1.891
TCGA-A8-A0A9-01A-11R-A00Z-07	brca	4.891	1.954	-1.717	3.078	0.589	0.916	6.071	5.931	0.11	5.942	-1.976	1.784	-0.748	-3.87	4.526	4.196	2.504	6.651	1.728	0.552	2.379	0.145	-4.281	3.854	2.981	5.43	8.157	1.178	4.908	2.865	2.759	1.365	1.167	5.408	-1.213	5.318	3.005	5.188	-2.563	3.967	1.637	3.492	4.518	3.524	3.608	2.739	1.585	1.458
TCGA-A8-A0AB-01A-11R-A034-07	brca	4.979	1.486	-1.359	3.453	1.06	0.519	6.01	5.847	-0.009	5.815	-1.767	1.863	-0.364	-3.654	4.529	4.09	2.454	6.532	1.916	0.836	2.336	0.176	-4.328	3.814	2.733	5.371	8.338	1.119	4.859	2.868	2.563	1.662	1.193	5.322	-0.964	5.295	2.976	5.403	-2.329	4.024	1.426	3.259	4.59	3.579	3.338	2.315	1.766	1.274
TCGA-A8-A0AD-01A-11R-A056-07	brca	4.835	1.705	-1.682	3.135	0.515	0.931	6.144	5.821	0.154	5.761	-1.906	1.933	-0.173	-3.855	4.381	4.18	2.272	6.411	1.773	0.485	2.05	0.336	-3.905	3.835	2.907	5.42	8.299	1.092	4.923	2.74	3.5	1.342	1.249	5.394	-1.153	5.348	3.103	4.947	-2.111	3.907	1.688	3.351	4.555	3.346	3.394	3.384	1.546	1.039
TCGA-AC-A23C-01A-12R-A169-07	brca	5.066	1.765	-1.714	3.176	0.513	0.947	6.109	5.814	0.29	5.749	-1.013	2.045	-0.488	-3.871	4.423	4.241	2.525	6.475	1.869	0.584	2.24	0.25	-3.928	3.864	2.892	5.459	8.271	1.243	4.907	2.804	2.705	1.282	1.322	5.383	-0.965	5.219	3.091	5.173	-2.191	3.952	1.628	3.35	4.503	3.737	3.429	3.153	1.517	1.084
TCGA-AC-A23E-01A-11R-A157-07	brca	5.016	2.105	-2.114	2.822	-0.116	0.598	6.15	5.846	0.211	5.832	-1.675	2.046	-0.563	-4.124	4.293	4.19	2.014	6.533	1.605	0.346	1.909	0.363	-4.122	3.896	3.024	5.474	8.314	1.063	4.843	2.522	3.626	0.739	1.003	5.401	-1.077	5.376	3.189	5.062	-2.159	3.432	1.648	3.186	4.413	3.314	3.588	3.727	1.462	1.638
TCGA-AC-A23G-01A-11R-A213-07	brca	5.087	2.379	-1.845	3.027	0.188	0.682	6.098	5.892	0.725	5.765	-1.867	2.008	0.018	-4.166	4.393	4.362	2	6.584	1.562	0.35	1.749	0.324	-4.037	3.889	3.128	5.482	8.291	1.138	4.942	2.806	3.708	0.577	1.267	5.285	-0.843	5.325	3.383	4.795	-2.07	3.708	1.74	3.342	4.728	3.189	3.717	3.423	1.418	2.071
TCGA-AC-A23H-01A-11R-A157-07	brca	4.917	2.53	-1.463	3.36	1.55	0.59	6.143	5.894	0.074	5.848	-0.97	1.879	-0.839	-3.568	4.585	4.192	2.655	6.57	1.752	0.634	2.409	0.122	-4.096	3.881	2.799	5.58	8.271	1.19	5.047	2.889	2.201	1.698	1.558	5.336	-0.925	5.294	3.029	5.231	-2.191	4.202	1.37	3.141	4.636	3.594	3.522	2.338	1.784	2.282
TCGA-AC-A2B8-01A-11R-A17B-07	brca	5.07	2.22	-1.703	3.161	0.284	0.747	6.103	5.908	0.713	5.877	-2.072	1.928	-0.331	-4.088	4.643	4.269	2.11	6.452	1.619	0.467	1.941	0.357	-3.952	3.865	3.039	5.453	8.237	1.244	5.003	2.763	3.195	1.071	1.097	5.368	-1.013	5.292	3.284	5.062	-2.051	3.886	1.598	3.163	4.64	3.559	3.543	3.694	1.562	1.846
TCGA-AC-A2BK-01A-11R-A21T-07	brca	5.166	1.722	-2.292	2.604	-0.582	-0.355	6.025	5.644	-0.181	5.569	-2.936	1.875	0.513	-4.567	4.452	3.896	1.822	6.268	1.472	0.261	1.945	-0.066	-4.456	3.644	2.831	5.308	8.372	0.539	4.817	2.039	2.892	1.731	0.628	5.184	-1.534	5.092	2.508	5.087	-3.223	3.349	1.524	2.64	4.396	2.87	3.709	3.72	1.118	1.154
TCGA-AC-A2BM-01A-11R-A21T-07	brca	4.5	1	-1.648	3.285	0.588	0.569	6.125	5.829	0.13	5.772	-2.416	1.858	-0.255	-3.9	4.453	4.059	2.302	6.487	1.775	0.487	2.187	0.158	-4.081	3.756	2.832	5.438	8.179	1.218	4.958	3.194	3.01	1.752	1.163	5.374	-1.02	5.338	2.998	4.959	-1.828	4.032	1.623	3.322	4.454	3.602	3.533	2.614	1.511	0.296
TCGA-AC-A2FB-01A-11R-A17B-07	brca	4.884	1.804	-1.933	2.803	-0.227	0.513	6.103	5.666	0.853	5.664	-1.601	2.091	0.052	-4.225	4.259	4.198	2.144	6.516	1.569	0.183	1.95	0.328	-3.691	3.878	2.818	5.309	8.292	1.157	4.948	3.002	2.788	1.374	0.953	5.259	-0.87	5.057	3.115	4.855	-1.941	3.648	1.713	3.055	4.437	3.327	3.441	3.379	1.436	1.389
TCGA-AC-A2FE-01A-11R-A19W-07	brca	4.707	1.891	-2.005	3.085	0.013	0.495	6.118	5.829	0.671	5.975	-1.531	1.926	-0.351	-4.011	4.462	4.248	2.215	6.443	1.617	0.281	2.008	0.326	-3.976	3.843	2.988	5.461	8.202	0.895	4.827	2.765	2.932	1.274	1.17	5.364	-1.432	5.176	3.256	4.926	-2.168	3.739	1.597	3.22	4.548	3.274	3.406	3.303	1.603	1.697
TCGA-AC-A2FF-01A-11R-A17B-07	brca	4.748	2.035	-2.078	2.911	-0.208	0.566	6.1	5.888	1.333	5.773	-1.895	2.068	0.185	-4.255	4.398	4.181	2.071	6.385	1.63	0.132	1.815	0.461	-3.78	3.871	3.05	5.365	8.25	0.988	4.914	2.445	3.511	0.988	0.836	5.338	-0.837	5.272	3.527	4.821	-2.217	3.666	1.67	3.177	4.447	3.204	3.393	3.769	1.45	1.741
TCGA-AC-A2FG-01A-11R-A17B-07	brca	4.959	2.053	-1.689	3.183	0.97	0.694	6.082	5.789	0.627	5.74	-1.477	2.019	-0.215	-3.899	4.512	4.152	2.252	6.637	1.592	0.478	2.105	0.342	-3.954	3.809	2.982	5.39	8.341	0.943	4.916	3.053	2.346	1.447	1.219	5.393	-0.668	5.173	3.289	5.153	-2.031	4.002	1.691	3.199	4.714	3.338	3.47	2.684	1.73	1.536
TCGA-AC-A2FK-01A-12R-A180-07	brca	4.93	2.106	-2.002	3.034	0.297	0.355	6.058	5.83	1.047	5.767	-1.539	2.021	-0.001	-4.047	4.453	4.208	2.1	6.576	1.577	0.246	1.987	0.307	-3.798	3.861	3.041	5.273	8.374	0.736	4.951	3.094	2.503	1.201	1.18	5.331	-0.546	5.193	3.35	5.116	-1.996	3.72	1.779	2.962	4.703	3.206	3.499	3.059	1.586	1.837
TCGA-AC-A2FM-01A-11R-A19W-07	brca	5.083	1.57	-1.327	3.528	1.581	0.927	6.112	5.94	0.164	5.912	-1.579	1.838	-0.198	-3.628	4.511	3.956	2.726	6.643	2.048	0.941	2.579	0.169	-4.156	3.804	2.809	5.419	8.537	1.079	4.819	3.21	2.526	2.504	1.364	5.346	-1.163	5.32	3.17	5.358	-2.203	4.292	1.405	3.478	4.553	3.844	3.452	2.85	1.868	1.082
TCGA-AC-A2FO-01A-11R-A180-07	brca	4.809	1.856	-1.765	3.116	0.219	0.7	6.093	5.905	0.816	5.913	-1.619	2.035	-0.32	-4.14	4.575	4.242	2.209	6.541	1.598	0.465	1.965	0.383	-3.843	3.877	2.983	5.524	8.419	1.095	4.953	2.842	2.804	1.432	1.075	5.377	-0.774	5.233	3.266	4.895	-1.883	3.885	1.648	3.207	4.559	3.41	3.44	3.075	1.618	1.679
TCGA-AC-A2QH-01A-11R-A18M-07	brca	5.086	1.981	-1.773	3.089	0.601	-0.599	5.853	5.693	0.201	5.607	-3.781	1.765	0.388	-4.317	4.265	3.665	1.641	6.072	1.289	0.62	1.763	0.024	-4.484	3.719	2.881	5.448	8.362	0.593	4.745	1.303	4.834	1.336	0.608	5.157	-2.174	5.249	3.162	4.852	-3.271	3.686	1.507	2.438	4.408	2.502	3.468	4.845	0.769	1.891
TCGA-AC-A2QI-01A-12R-A19W-07	brca	4.86	2.032	-1.683	3.047	0.546	0.753	6.081	5.766	0.411	5.66	-1.783	1.874	-0.291	-3.898	4.223	4.163	2.277	6.553	1.673	0.467	1.965	0.273	-3.98	3.865	2.827	5.439	8.282	1.216	4.812	2.656	3.092	1.273	1.142	5.245	-1.21	5.282	3.112	5.072	-2.218	3.894	1.563	3.296	4.627	3.439	3.234	2.738	1.568	1.443
TCGA-AC-A2QJ-01A-12R-A19W-07	brca	4.909	2.407	-2.177	2.741	-0.425	0.241	6.081	5.548	0.345	5.563	-3.252	1.74	-0.558	-4.42	4.322	4.183	1.382	6.173	1.336	0.075	1.512	0.303	-4.26	3.773	3.007	5.388	8.084	0.532	4.495	2.155	3.838	0.415	0.775	5.093	-1.531	5.135	3.279	4.328	-3.089	3.381	1.672	2.689	4.413	2.879	3.479	4.286	1.002	2.362
TCGA-AC-A3BB-01A-21R-A19W-07	brca	4.818	2.201	-1.877	3.092	0.526	0.877	6.147	5.791	0.62	5.697	-1.653	1.883	-0.34	-4.06	4.272	4.273	2.236	6.575	1.645	0.431	2.011	0.311	-3.894	3.857	3.013	5.418	8.353	1.067	4.876	2.797	3.112	1.272	1.082	5.246	-1.155	5.256	3.292	4.923	-2.074	3.902	1.647	3.321	4.657	3.354	3.404	3.205	1.663	1.834
TCGA-AC-A3EH-01A-22R-A22K-07	brca	5.03	2.328	-1.491	3.246	1.054	0.962	6.114	5.93	0.141	5.88	-1.44	1.81	-0.418	-3.893	4.684	4.189	2.665	6.693	2.047	0.445	2.336	0.148	-4.196	3.922	2.919	5.394	8.328	1.479	4.909	3.067	2.58	1.649	1.314	5.309	-0.714	5.277	3.075	5.48	-1.478	4.159	1.438	3.56	4.654	3.516	3.387	1.887	1.911	2.091
TCGA-AC-A3HN-01A-11R-A213-07	brca	4.971	2.22	-1.944	3.02	0.295	0.606	6.085	5.786	0.599	5.727	-2.003	1.927	-0.346	-4.116	4.265	4.281	2.14	6.545	1.6	0.465	1.861	0.347	-3.992	3.893	3.018	5.395	8.207	1.028	4.832	2.711	3.13	0.843	1.162	5.297	-1.187	5.188	3.342	5.057	-2.344	3.815	1.662	3.259	4.615	3.203	3.523	3.483	1.609	1.863
TCGA-AC-A3OD-01A-11R-A21T-07	brca	4.904	1.806	-1.773	3.055	0.239	0.49	6.142	5.786	0.428	5.873	-1.942	1.99	-0.368	-4.157	4.42	4.291	2.229	6.584	1.565	0.203	2.094	0.31	-3.858	3.782	2.91	5.381	8.351	0.861	4.813	2.843	2.543	1.333	1.162	5.322	-1.086	5.126	3.107	4.851	-2.367	3.872	1.592	3.22	4.486	3.408	3.364	3.192	1.485	1.367
TCGA-AC-A3QP-01A-11R-A22U-07	brca	4.948	2.117	-1.596	3.171	0.667	0.718	6.207	5.884	0.555	5.79	-1.788	1.804	-0.042	-3.992	4.354	4.266	2.122	6.595	1.656	0.448	1.813	0.195	-4.087	3.887	3.016	5.414	8.231	0.985	4.846	2.875	2.82	1.251	1.193	5.296	-0.67	5.24	3.189	5.095	-2.019	3.854	1.63	3.163	4.702	3.372	3.551	2.859	1.689	1.663
TCGA-AC-A3QQ-01A-11R-A22K-07	brca	5.039	2.213	-1.098	3.605	2.271	0.662	6.139	5.932	0.093	5.895	-2.087	1.787	-0.423	-3.487	4.467	4.181	2.453	6.671	1.911	0.986	2.227	0.104	-4.123	3.886	2.784	5.368	8.375	1.454	4.858	3.386	2.427	1.906	1.545	5.371	-0.944	5.179	3.213	5.301	-1.974	4.335	1.564	3.32	4.77	3.811	3.367	1.902	2.065	1.884
TCGA-AC-A3TM-01A-11R-A22K-07	brca	5.043	2.154	-0.998	3.554	1.944	0.78	6.115	6.041	0.248	6.004	-2.216	1.776	-0.392	-3.644	4.454	4.228	2.401	6.743	1.791	0.772	2.173	0.05	-4.401	3.948	2.892	5.432	8.313	1.282	4.9	3.426	2.321	1.508	1.509	5.46	-0.64	5.199	3.13	5.214	-1.85	4.406	1.644	3.493	4.815	3.756	3.49	1.896	1.887	1.81
TCGA-AC-A3TN-01A-11R-A22K-07	brca	5.005	1.788	-1.092	3.678	2.63	1.259	6.115	6.045	0.122	6.013	-1.351	1.89	-0.377	-3.45	4.51	4.131	2.606	6.752	2.038	0.867	2.348	0.159	-4.141	3.913	2.854	5.512	8.405	1.49	4.866	3.363	2.456	1.738	1.763	5.437	-1.053	5.343	3.244	5.349	-1.939	4.679	1.527	3.457	4.813	3.632	3.446	1.59	2.12	1.15
TCGA-AC-A3W5-01A-11R-A22K-07	brca	4.92	2.518	-1.87	2.95	0.292	0.244	6.07	5.752	0.333	5.717	-1.269	1.898	-0.01	-4.039	4.538	4.214	1.955	6.516	1.555	0.485	1.98	0.272	-4.053	3.789	2.94	5.588	8.282	0.996	4.821	2.523	2.337	0.959	1.044	5.256	-1.041	5.215	2.976	4.882	-2.451	3.725	1.597	3.013	4.56	3.249	3.376	2.714	1.467	2.15
TCGA-AC-A3W6-01A-12R-A22K-07	brca	4.873	2.153	-2.04	3.025	0.188	0.723	6.134	5.857	0.596	5.716	-1.993	1.964	-0.156	-4.074	4.338	4.204	2.129	6.516	1.693	0.413	1.887	0.276	-3.871	3.848	2.98	5.47	8.269	1.049	4.871	2.538	3.089	1.254	1.115	5.341	-1.283	5.305	3.236	4.992	-2.508	3.839	1.561	3.186	4.578	3.482	3.368	3.018	1.523	1.687
TCGA-AC-A3W7-01A-11R-A22K-07	brca	4.977	2.286	-1.514	3.249	1.051	0.912	6.142	5.833	0.387	5.746	-1.491	1.948	-0.472	-3.814	4.487	4.21	2.525	6.746	1.711	0.535	2.201	0.265	-3.916	3.832	3.059	5.51	8.247	1.079	4.977	3.136	2.347	1.395	1.376	5.409	-0.579	5.23	3.125	5.447	-1.826	3.983	1.497	3.417	4.69	3.556	3.371	2.296	1.967	1.937
TCGA-AC-A3YI-01A-21R-A239-07	brca	4.979	2.437	-1.857	2.996	-0.034	0.454	6.124	5.974	0.881	5.854	-1.708	2	-0.246	-4.274	4.49	4.382	1.891	6.516	1.486	0.447	1.901	0.243	-3.962	3.982	3.195	5.544	8.278	1.113	4.904	2.743	3.209	0.703	1.09	5.317	-1.094	5.167	3.264	4.744	-2.014	3.885	1.623	3.147	4.67	3.188	3.67	3.316	1.509	1.982
TCGA-AC-A3YJ-01A-11R-A22U-07	brca	4.665	1.402	-1.292	3.091	1.935	0.286	6.106	5.731	0.137	5.705	-1.458	1.817	-0.217	-3.661	4.102	4.138	2.206	6.635	1.628	0.85	1.86	0.214	-4.129	3.828	2.675	5.255	8.275	0.961	4.781	3.313	3.004	2.158	1.486	5.375	-1.285	5.343	2.927	5.248	-1.834	4.079	1.569	3.121	4.603	3.66	3.264	2.426	1.79	1.115
TCGA-AC-A4ZE-01A-11R-A41B-07	brca	5.178	1.56	-1.33	3.419	1.482	1.05	6.192	5.876	0.128	5.85	-2.044	1.896	-0.427	-3.677	4.568	4.099	2.55	6.726	1.875	0.576	2.364	0.071	-3.648	3.775	2.694	5.425	8.297	1.398	4.966	3.306	2.538	1.978	1.486	5.388	-1.054	5.29	3.074	5.48	-2.093	4.423	1.522	3.59	4.787	3.608	3.36	2.564	1.923	1.167
TCGA-AC-A5EH-01A-11R-A28M-07	brca	5.089	2.638	-1.789	3.217	0.676	0.827	6.147	5.946	0.179	5.857	-1.377	1.966	-0.437	-3.769	4.397	4.33	2.335	6.534	1.693	0.376	2.131	0.227	-4.198	3.918	3.109	5.627	8.225	1.114	4.899	2.549	2.51	0.927	1.179	5.353	-1.276	5.312	3.145	5.167	-1.807	3.735	1.571	3.235	4.606	3.627	3.708	2.306	1.398	2.263
TCGA-AC-A5XS-01A-11R-A29R-07	brca	4.772	2.136	-1.395	3.372	1.178	0.547	6.158	5.899	0.286	6.017	-1.621	1.951	-0.428	-3.773	4.474	4.238	2.196	6.63	1.672	0.653	1.889	0.281	-4.106	3.943	2.936	5.415	8.279	1.046	4.885	3.238	2.385	1.685	1.381	5.452	-0.516	5.35	3.099	4.995	-2.002	4.291	1.679	3.299	4.822	3.345	3.647	2.802	1.798	1.799
TCGA-AC-A5XU-01A-11R-A28M-07	brca	4.967	1.168	-1.755	3.117	1.091	0.742	6.09	5.993	0.248	5.909	-2.199	1.773	0.207	-3.888	3.972	4.096	2.374	6.481	1.807	0.668	2.195	0.14	-4.217	3.816	2.826	5.386	8.416	1.173	4.812	3.026	3.446	1.458	1.022	5.37	-1.051	5.266	3.015	5.239	-2.32	3.753	1.516	3.552	4.502	3.491	3.636	3.446	1.528	0.066
TCGA-AC-A62V-01A-11R-A31O-07	brca	4.874	2.265	-1.401	3.517	2.102	0.542	6.132	6.009	0.125	5.988	-2.109	1.631	-0.781	-3.518	4.541	4.194	2.378	6.695	1.827	1.008	2.231	0.062	-3.813	3.875	2.822	5.435	8.317	1.084	4.719	3.307	2.666	1.892	1.58	5.369	-1.276	5.265	3.239	5.14	-2.316	4.485	1.48	3.297	4.73	3.823	3.49	2.048	1.843	2.184
TCGA-AC-A62X-01A-11R-A29R-07	brca	5.22	2.505	-1.166	3.708	1.447	0.49	6.159	5.613	-0.637	5.602	-1.642	1.778	-0.123	-3.596	4.243	4.282	1.997	6.569	1.776	1.059	2.254	0	-4.117	3.777	3.016	5.229	8.177	0.9	4.794	2.89	2.541	1.448	1.128	5.211	-1.506	4.788	2.596	5.066	-2.477	3.697	1.529	2.951	4.672	3.087	3.514	1.866	1.267	2.411
TCGA-AC-A62Y-01A-11R-A29R-07	brca	4.676	1.832	-1.656	3.148	1.139	0.93	6.118	5.846	0.164	5.743	-1.908	1.967	-0.65	-3.761	4.571	4.312	2.244	6.554	1.735	0.724	1.97	0.278	-4.117	3.882	2.903	5.425	8.335	1.152	4.812	2.814	2.768	1.542	1.404	5.32	-1.027	5.31	3.171	5.022	-1.763	3.93	1.685	3.472	4.737	3.505	3.551	3.234	1.647	1.553
TCGA-AC-A6IV-01A-12R-A33J-07	brca	5.001	1.977	-1.873	3.091	0.11	0.275	6.093	5.889	0.748	5.834	-2.369	1.935	-0.205	-4.164	4.367	4.185	1.941	6.388	1.577	0.402	1.758	0.354	-3.914	3.929	3.046	5.444	8.256	0.916	4.816	2.772	3.692	0.764	0.922	5.345	-1.098	5.24	3.27	4.762	-2.417	3.794	1.744	3.126	4.51	3.169	3.575	3.936	1.385	1.567
TCGA-AC-A6IW-01A-12R-A33J-07	brca	4.791	2.102	-2.374	2.613	-0.506	0.147	5.982	5.408	-0.226	5.515	-2.799	1.693	0.849	-4.245	4.042	4.032	1.457	6.191	1.29	-0.242	1.245	-0.025	-4.214	3.6	2.727	5.086	7.994	0.545	4.516	2.403	2.982	0.866	0.487	4.985	-1.324	4.581	2.678	4.363	-2.914	3.365	1.408	2.637	4.379	2.572	3.355	3.092	0.942	1.608
TCGA-AC-A6IX-06A-11R-A32P-07	brca	4.551	1.745	-1.829	3.125	0.304	0.755	6.072	5.808	0.546	5.763	-1.304	2.098	-0.347	-3.896	4.394	4.162	2.393	6.489	1.805	0.321	1.934	0.258	-3.735	3.799	2.842	5.41	8.391	1.168	4.985	2.91	2.726	1.623	1.062	5.333	-0.941	5.115	3.098	5.026	-2.29	3.931	1.721	3.278	4.435	3.468	3.419	3.04	1.801	1.593
TCGA-AC-A6IX-01A-12R-A32P-07	brca	4.716	2.258	-1.738	3.173	0.279	0.767	6.114	5.874	0.603	5.761	-1.603	2.027	-0.325	-3.923	4.374	4.225	2.422	6.571	1.687	0.54	2.18	0.3	-3.8	3.924	3.008	5.492	8.362	1.142	4.978	2.966	3.093	1.393	1.196	5.339	-0.957	5.208	3.297	5.133	-2.036	3.959	1.568	3.363	4.61	3.506	3.495	3.361	1.758	1.8
TCGA-AC-A6NO-01A-12R-A33J-07	brca	4.948	1.65	-1.437	3.342	1.506	0.874	6.159	5.95	0.373	5.984	-1.513	1.861	-0.318	-3.683	4.588	4.169	2.661	6.541	1.846	0.63	2.308	0.064	-4.198	3.851	2.885	5.43	8.419	1.267	4.782	3.151	2.589	1.747	1.211	5.376	-1.129	5.237	3.145	5.489	-2.163	4.196	1.527	3.56	4.566	3.643	3.389	1.937	1.965	0.957
TCGA-AC-A7VB-01A-11R-A352-07	brca	4.695	1.332	-1.095	3.397	2.349	1.471	6.113	5.591	-0.152	5.744	-1.786	1.782	-0.758	-3.478	4.623	4.016	2.933	6.754	2.164	1.148	2.7	0.02	-4.061	3.776	2.772	5.522	8.316	1.504	4.777	3.286	2.397	2.325	1.667	5.272	-1.144	5.211	3.138	5.316	-2.105	4.455	1.423	3.651	4.605	3.559	3.341	1.921	1.848	0.981
TCGA-AC-A7VC-01A-11R-A352-07	brca	4.942	2.258	-2.525	2.544	-1.047	0.157	5.967	5.6	0.115	5.478	-3.532	1.788	0.037	-4.45	4.075	3.853	1.514	6.123	1.346	0.079	1.674	0.203	-4.504	3.801	2.949	5.296	8.072	0.743	4.724	1.88	4.851	0.797	0.404	5.133	-2.299	5.207	3.187	4.576	-3.4	2.738	1.531	2.745	4.03	2.595	3.43	4.716	0.884	2.185
TCGA-AC-A8OP-01A-11R-A36F-07	brca	5.008	2.318	-1.571	3.323	0.741	1.084	6.119	5.988	0.308	5.903	-1.652	1.916	-0.252	-3.824	4.488	4.27	2.569	6.601	1.789	0.526	2.243	0.208	-3.774	3.818	2.845	5.508	8.294	1.382	4.961	2.835	2.986	1.692	1.225	5.344	-1.065	5.231	3.118	5.34	-1.718	4.122	1.533	3.47	4.611	3.394	3.306	2.762	1.762	1.951
TCGA-AC-A8OQ-01A-11R-A41B-07	brca	5.066	2.517	-2.131	3.005	-0.143	0.316	6.241	5.899	0.102	5.911	-2.699	1.934	0.375	-4.129	4.465	4.282	1.752	6.507	1.585	0.053	1.742	0.206	-4.332	3.897	3.331	5.408	8.28	0.834	4.862	2.52	3.357	0.653	0.841	5.424	-1.046	5.116	3.137	5.016	-2.147	3.573	1.544	2.973	4.544	2.963	3.672	3.715	1.2	2.186
TCGA-AC-A8OR-01A-21R-A41B-07	brca	4.737	2.188	-1.401	3.439	1.711	-0.252	6.077	5.819	0.103	5.803	-1.928	2.067	-0.134	-3.653	4.643	4.159	2.035	6.543	1.647	0.93	1.847	0.288	-4.342	3.877	2.952	5.466	8.263	0.709	4.973	3.096	2.87	1.682	1.355	5.529	-0.624	5.226	2.895	5.253	-1.913	4.216	1.763	3.035	4.763	3.557	3.617	2.276	1.709	1.891
TCGA-AC-A8OS-01A-12R-A41B-07	brca	4.885	2.107	-1.735	3.15	0.669	0.851	6.051	5.732	0.594	5.735	-1.794	2.02	-0.242	-3.927	4.544	4.112	2.386	6.588	1.676	0.422	1.968	0.325	-3.788	3.792	2.967	5.391	8.315	0.99	4.878	2.882	2.515	1.343	1.245	5.362	-1.005	5.11	3.369	5.132	-2.166	3.999	1.557	3.383	4.635	3.398	3.269	2.82	1.739	1.818
TCGA-AN-A03X-01A-21R-A00Z-07	brca	4.594	2.298	-1.928	2.906	0.297	1.039	6.148	5.806	0.176	5.745	-1.177	1.862	0.121	-4.065	4.406	4.298	2.295	6.593	1.601	0.588	1.991	0.377	-4.206	3.839	2.969	5.52	8.181	1.201	5.03	2.997	2.989	0.965	1.242	5.298	-0.894	5.39	3.291	5.079	-1.961	3.811	1.619	3.468	4.63	3.352	3.628	3.365	1.63	2.16
TCGA-AN-A03Y-01A-21R-A00Z-07	brca	4.295	1.366	-1.368	3.253	0.954	0.991	6.06	5.88	0.297	5.809	-2.184	1.769	-0.602	-3.728	4.557	3.978	2.466	6.557	1.904	0.42	2.265	0.178	-4.198	3.857	2.767	5.363	8.193	1.053	4.905	2.961	2.58	1.867	1.124	5.255	-1.316	5.124	3.015	5.091	-2.303	4.087	1.466	3.462	4.459	3.669	3.461	3.079	1.682	1.032
TCGA-AN-A041-01A-11R-A034-07	brca	4.913	1.569	-1.677	3.149	0.585	0.365	6.114	5.877	0.227	5.757	-1.861	1.851	-0.76	-3.88	4.322	4.296	2.122	6.527	1.663	0.622	2.074	0.365	-4.014	3.897	2.994	5.613	8.401	0.881	4.961	3.095	3.477	1.262	1.361	5.371	-0.815	5.37	2.957	5.057	-2.143	3.873	1.655	3.087	4.547	3.378	3.654	3.143	1.52	0.851
TCGA-AN-A046-01A-21R-A034-07	brca	4.824	1.802	-1.838	3.011	-0.135	1.024	6.105	5.695	0.326	5.618	-1.83	1.937	0.496	-3.988	4.293	4.247	2.139	6.43	1.707	0.543	2.134	0.205	-4.166	3.854	2.821	5.469	8.179	1.088	4.839	2.696	2.745	1.269	0.951	5.309	-1.274	5.261	3.027	4.959	-2.15	3.875	1.539	3.249	4.39	3.382	3.313	3.088	1.522	1.048
TCGA-AN-A049-01A-21R-A00Z-07	brca	4.965	1.892	-1.561	3.267	0.486	0.614	6.149	5.906	0.231	5.74	-1.913	1.943	-0.91	-3.736	4.404	4.228	2.191	6.571	1.674	0.533	2.189	0.312	-3.945	3.934	2.927	5.446	8.203	0.996	4.978	3.003	2.917	1.158	1.43	5.369	-0.897	5.217	3.245	5.308	-2.124	4.106	1.743	3.392	4.656	3.326	3.578	3.128	1.516	1.264
TCGA-AN-A04A-01A-21R-A034-07	brca	4.921	1.628	-1.711	3.159	0.442	0.523	6.111	5.915	0.394	5.849	-1.764	1.896	-0.669	-3.892	4.378	4.283	2.157	6.49	1.645	0.508	2.105	0.217	-4.015	3.857	3.063	5.538	8.255	1.139	4.831	2.879	3.281	0.921	1.105	5.404	-0.934	5.21	3.107	5.084	-1.967	3.816	1.649	3.12	4.596	3.59	3.687	3.093	1.449	1.323
TCGA-AN-A04C-01A-21R-A034-07	brca	5.138	2.497	-1.564	3.205	0.752	0.22	6.124	5.779	-0.078	5.698	-1.698	1.84	-0.286	-3.634	4.245	4.191	2.156	6.58	1.831	0.629	2.461	-0.07	-3.921	3.895	2.68	5.408	8.16	0.75	4.965	3.05	1.812	2.149	1.343	5.23	-0.794	5.085	2.904	5.147	-2.468	3.774	1.387	3.083	4.643	3.513	3.406	1.645	1.793	2.327
TCGA-AN-A04D-01A-21R-A034-07	brca	4.772	1.606	-2.473	2.498	-0.222	0.756	6.062	5.537	-0.573	5.504	-2.84	1.724	-0.221	-4.527	4.492	3.877	2.488	6.514	2.039	-0.17	2.299	-0.305	-4.499	3.602	2.847	5.295	8.286	1.103	4.692	2.554	2.299	2.186	0.524	5.125	-1.583	4.936	2.59	5.263	-2.639	3.451	1.257	3.26	4.344	3.064	3.418	2.111	1.175	0.841
TCGA-AN-A0AJ-01A-11R-A00Z-07	brca	4.895	2.295	-2.082	2.762	-0.065	0.893	6.104	5.62	-0.085	5.697	-2.059	1.737	-0.282	-3.969	4.398	4.107	2.399	6.547	1.89	0.216	2.152	0.068	-4.274	3.717	2.722	5.449	7.823	1.153	4.834	2.614	2.647	1.657	0.907	5.296	-1.093	5.131	2.999	4.839	-2.385	3.85	1.511	3.518	4.453	3.262	3.321	3.214	1.365	1.661
TCGA-AN-A0AK-01A-21R-A00Z-07	brca	4.671	1.786	-1.315	3.318	1.507	0.808	6.082	5.821	-0.141	5.764	-1.58	1.742	-0.608	-3.651	4.214	4.069	2.576	6.548	1.825	0.91	2.557	-0.043	-4.062	3.844	2.643	5.301	8.168	1.011	4.832	2.762	2.472	2.166	1.391	5.161	-1.304	5.274	2.873	4.944	-2.78	4.062	1.362	3.431	4.518	3.675	3.388	1.337	1.774	1.255
TCGA-AN-A0AL-01A-11R-A00Z-07	brca	5.139	2.581	-2.176	2.712	-0.453	-0.015	6.074	5.715	0.187	5.673	-1.719	2.07	-0.257	-4.331	4.469	4.343	1.828	6.543	1.398	0.201	1.649	0.316	-3.971	3.909	3.207	5.347	8.348	0.864	4.923	2.84	3.806	1.143	0.831	5.251	-0.824	5.317	2.978	4.892	-2.079	3.552	1.847	2.944	4.517	3.088	3.8	3.063	1.221	2.034
TCGA-AN-A0AM-01A-11R-A034-07	brca	4.348	2.186	-1.672	2.982	0.342	0.764	6.169	5.639	0.165	5.638	-2.295	1.778	-0.689	-3.922	4.463	4.313	2.018	6.586	1.702	0.559	2.158	0.129	-4.169	3.758	2.897	5.44	7.998	0.864	4.844	2.612	2.533	1.356	1.244	5.272	-1.24	5.226	3.177	5.039	-2.811	3.84	1.745	3.24	4.586	3.316	3.636	2.678	1.272	1.992
TCGA-AN-A0AR-01A-11R-A00Z-07	brca	5.261	1.604	-1.902	3.118	0.342	0.875	6.063	5.651	-0.338	5.53	-2.231	1.745	1.348	-4.166	4.055	4.167	2.491	6.398	2.033	0.357	2.357	-0.231	-4.521	3.686	2.766	5.165	8.2	1.235	4.779	2.724	2.596	1.512	0.947	5.167	-1.179	4.642	2.524	5.083	-2.758	3.482	1.321	3.433	4.401	2.807	3.486	2.484	1.065	0.991
TCGA-AN-A0AS-01A-11R-A00Z-07	brca	5.046	2.429	-1.788	3.052	0.209	0.292	6.148	5.873	0.211	5.872	-1.681	1.903	-0.788	-3.953	4.488	4.243	2.087	6.546	1.621	0.45	2.06	0.308	-4.153	3.905	2.993	5.51	8.171	0.993	4.92	2.636	2.973	1.334	1	5.421	-1.21	5.287	3.056	5.018	-2.173	3.698	1.581	3.078	4.51	3.255	3.598	3.204	1.407	2.308
TCGA-AN-A0AT-01A-11R-A034-07	brca	5.346	2.483	-2.183	2.911	0.032	0.266	6.077	5.757	-0.315	5.585	-3.236	1.879	-0.257	-4.301	4.465	4.229	1.867	6.471	1.588	0.24	1.916	0.142	-4.413	3.907	3.178	5.421	8.107	0.736	4.702	2.788	3.072	0.79	0.872	5.188	-1.236	4.959	2.697	4.882	-2.688	3.36	1.716	2.842	4.671	2.897	3.628	3.89	1.008	1.893
TCGA-AN-A0FD-01A-11R-A034-07	brca	5.137	1.525	-1.692	2.999	0.504	1.027	6.196	5.984	0.138	5.881	-1.858	2.045	-0.434	-3.85	4.576	4.254	2.294	6.564	1.937	0.472	2.123	0.202	-4.528	3.954	2.936	5.573	8.298	1.305	4.811	2.842	3.147	1.09	1.296	5.314	-1.059	5.355	3.137	5.091	-2.041	3.786	1.677	3.441	4.496	3.324	3.476	2.718	1.372	1.045
TCGA-AN-A0FF-01A-11R-A034-07	brca	5.137	1.839	-1.823	3.179	0.649	0.347	6.092	5.92	0.253	5.795	-2.017	2.009	-0.755	-3.813	4.482	4.197	2.331	6.667	1.606	0.545	1.996	0.264	-4.084	3.848	2.861	5.446	8.206	0.998	4.972	3.126	2.884	1.859	1.147	5.481	-0.995	5.385	3.092	5.216	-2.181	4.084	1.668	3.243	4.488	3.481	3.483	3.04	1.66	1.41
TCGA-AN-A0FJ-01A-11R-A00Z-07	brca	5.119	1.647	-2.223	2.793	-0.127	0.493	6.109	5.866	0.025	5.697	-2.796	1.862	0.073	-4.101	4.154	4.256	1.823	6.291	1.647	0.189	2.015	0.205	-4.265	3.88	2.993	5.206	8.214	0.855	4.786	2.22	3.152	1.299	0.779	5.29	-1.092	4.96	2.779	4.787	-2.717	3.267	1.581	2.863	4.434	2.751	3.684	3.019	0.942	1.041
TCGA-AN-A0FK-01A-11R-A034-07	brca	4.784	1.851	-1.433	3.174	1.477	0.423	6.148	5.803	0.077	5.73	-1.29	1.909	-0.401	-3.51	4.368	4.125	2.091	6.516	1.718	0.752	2.159	0.26	-4.177	3.919	2.769	5.365	8.403	0.713	4.928	3.051	2.452	2.069	1.344	5.379	-0.9	5.276	3.187	5.415	-1.872	4.261	1.61	3.217	4.615	3.662	3.293	2.129	1.605	1.21
TCGA-AN-A0FL-01A-11R-A034-07	brca	5.234	2.598	-1.696	3.052	0.935	-0.215	6.189	5.762	-0.459	5.649	-1.641	2.004	0.054	-3.83	4.674	4.266	1.858	6.57	1.648	0.462	1.788	0.158	-4.308	3.784	3.039	5.293	8.345	0.547	4.871	3.207	2.951	1.96	1.201	5.326	-0.726	5.168	2.785	5.138	-2.039	3.776	1.771	2.698	4.74	3.15	3.535	1.879	1.283	2.223
TCGA-AN-A0FN-01A-11R-A034-07	brca	4.787	2.097	-2.112	2.754	-0.157	0.526	6.01	5.771	0.918	5.672	-1.897	2.005	-0.125	-4.259	4.26	4.279	1.855	6.357	1.382	0.213	1.702	0.391	-3.925	3.835	3.036	5.306	8.281	0.893	4.86	2.282	3.9	0.666	0.942	5.202	-1.426	5.397	3.409	4.642	-2.399	3.694	1.826	3.021	4.471	3.079	3.511	4.161	1.337	1.795
TCGA-AN-A0FS-01A-11R-A034-07	brca	5.023	2.021	-1.778	3.132	0.689	0.384	6.068	5.926	0.634	5.928	-1.828	2.037	-0.118	-4.094	4.496	4.176	2.212	6.515	1.697	0.452	1.96	0.37	-4.023	3.908	2.946	5.506	8.24	0.901	4.914	2.959	2.755	1.388	1.26	5.324	-1.306	5.309	3.29	5.184	-2.247	3.935	1.72	3.122	4.59	3.328	3.514	3.167	1.572	1.529
TCGA-AN-A0FT-01A-11R-A034-07	brca	5.153	2.429	-1.465	3.245	1.395	0.408	6.185	6.046	0.283	6.007	-1.705	1.863	-0.624	-3.685	4.684	4.044	2.153	6.73	1.642	0.774	2.07	0.251	-4.235	4.05	2.91	5.453	8.322	0.947	5.006	3.281	2.235	1.679	1.376	5.491	-0.565	5.289	3.29	5.064	-2.166	4.302	1.562	3.114	4.764	3.737	3.529	2.228	1.746	2.226
TCGA-AN-A0FV-01A-11R-A00Z-07	brca	5.128	2.48	-1.63	3.118	0.545	0.459	6.133	5.827	-0.093	5.773	-1.427	1.869	-0.801	-3.78	4.279	4.271	2.113	6.494	1.67	0.483	2.316	0.162	-3.927	3.872	2.89	5.503	8.204	1.226	4.857	2.901	2.559	1.499	1.274	5.408	-0.95	5.219	2.976	5.058	-2.396	3.92	1.45	3.057	4.664	3.505	3.645	2.048	1.651	1.977
TCGA-AN-A0FW-01A-11R-A034-07	brca	5.089	1.699	-1.531	3.211	0.915	0.918	6.192	5.934	0.388	5.816	-1.589	1.786	0.516	-3.785	4.188	4.14	2.476	6.591	1.678	0.702	2.29	0.184	-3.927	3.864	2.749	5.349	8.318	1.065	4.92	2.855	3.103	1.936	1.089	5.365	-0.985	5.207	3.045	5.08	-2.266	4.073	1.326	3.509	4.42	3.539	3.209	2.792	1.688	0.778
TCGA-AN-A0FX-01A-11R-A034-07	brca	5.222	2.194	-1.883	3.088	0.173	0.588	6.142	5.842	0.09	5.744	-2.54	1.967	0.252	-4.142	4.653	4.279	1.959	6.479	1.724	0.436	1.82	0.089	-3.687	3.792	3.214	5.487	8.14	0.987	4.857	2.632	3.024	0.842	0.946	5.264	-1.112	5.049	3.08	4.922	-2.612	3.695	1.524	3.093	4.628	2.899	3.668	3.15	1.246	1.593
TCGA-AN-A0FY-01A-11R-A034-07	brca	5.269	1.518	-1.681	3.317	0.625	1.18	6.113	5.938	-0.042	5.775	-2.426	1.902	-0.475	-3.855	4.715	4.05	2.528	6.504	1.918	0.726	2.305	0.171	-4.227	3.882	3.098	5.548	8.242	1.168	4.947	2.837	2.815	1.373	1.273	5.416	-0.893	5.304	3.241	5.232	-1.962	3.882	1.517	3.579	4.486	3.565	3.636	2.867	1.531	0.796
TCGA-AN-A0FZ-01A-11R-A034-07	brca	4.581	2.095	-1.335	3.291	1.403	0.462	6.127	5.929	0.159	5.911	-1.866	1.948	-0.794	-3.655	4.352	4.212	2.101	6.619	1.762	0.754	2.1	0.32	-3.848	3.86	2.924	5.424	8.363	0.95	5.016	3.205	2.344	1.752	1.525	5.385	-0.893	5.311	3.274	5.24	-1.949	4.236	1.439	3.337	4.677	3.568	3.516	2.529	1.792	1.557
TCGA-AN-A0G0-01A-11R-A034-07	brca	5.195	2.505	-2.565	2.481	-0.634	-0.442	5.996	5.731	-0.185	5.623	-2.252	1.88	-0.58	-4.471	4.334	4.137	1.645	6.444	1.407	-0.105	1.536	0.088	-4.315	3.82	3.009	5.33	8.246	0.507	4.924	2.498	3.573	1.654	0.624	5.176	-1.611	5.209	2.682	4.944	-2.511	3.166	1.684	2.536	4.38	3.036	3.696	3.025	1.161	2.208
TCGA-AN-A0XL-01A-11R-A10J-07	brca	5.13	2.143	-1.747	3.114	0.503	0.429	6.159	5.821	0.587	5.818	-2.037	1.946	-0.233	-4.022	4.623	4.211	2.309	6.539	1.617	0.54	1.897	0.302	-3.867	3.876	3.018	5.444	8.413	1.019	4.97	2.866	2.924	1.508	1.163	5.334	-1.103	5.309	3.442	5.158	-2.093	3.894	1.634	3.2	4.688	3.3	3.573	3.744	1.599	1.896
TCGA-AN-A0XN-01A-21R-A109-07	brca	4.94	2.221	-2.127	2.71	-0.511	0.318	6.07	5.691	0.307	5.647	-1.937	2.001	-0.568	-4.213	4.492	4.229	1.786	6.445	1.474	0.365	1.678	0.471	-4.435	3.854	3.145	5.554	8.095	0.868	4.929	2.263	3.753	0.721	0.828	5.29	-1.353	5.344	3.205	4.7	-2.483	3.336	1.767	2.912	4.532	2.957	3.56	3.948	1.277	1.882
TCGA-AN-A0XO-01A-11R-A109-07	brca	5.177	1.861	-1.578	3.382	0.67	1.019	6.161	5.896	0.042	5.873	-1.572	1.987	-0.553	-3.831	4.613	4.323	2.523	6.622	1.826	0.478	2.454	0.177	-4.126	3.937	2.986	5.583	8.22	1.44	5.025	3.125	2.508	1.307	1.253	5.371	-0.874	5.177	3.009	5.527	-1.944	4.085	1.454	3.421	4.733	3.735	3.579	2.544	1.694	1.381
TCGA-AN-A0XP-01A-11R-A109-07	brca	4.987	2.211	-1.503	3.301	1.082	1.04	6.126	5.905	-0.062	5.858	-0.959	2.132	-0.154	-3.681	4.461	4.286	2.409	6.631	1.727	0.51	2.117	0.284	-4.129	3.88	2.887	5.461	8.273	1.069	4.978	2.838	2.825	1.465	1.371	5.413	-0.939	5.41	2.998	5.291	-2.052	4.285	1.641	3.482	4.551	3.593	3.536	2.531	1.635	1.582
TCGA-AN-A0XR-01A-11R-A109-07	brca	4.901	2.072	-1.124	3.68	2.129	1.253	6.119	5.894	-0.119	5.831	-1.619	1.933	-0.503	-3.504	4.44	4.168	2.588	6.751	2.012	0.908	2.289	0.18	-4.326	3.876	2.75	5.518	8.121	1.27	4.931	3.377	2.482	1.933	1.623	5.464	-0.907	5.338	2.869	5.199	-2.012	4.302	1.563	3.506	4.647	3.786	3.433	1.818	1.69	1.498
TCGA-AN-A0XS-01A-22R-A109-07	brca	4.895	1.689	-1.777	3.148	0.305	0.725	6.214	5.864	0.437	5.792	-2.013	1.927	-0.299	-4.015	4.378	4.206	2.31	6.572	1.634	0.408	1.995	0.246	-4.172	3.865	2.988	5.31	8.222	1.104	4.87	2.719	2.994	1.439	1.132	5.38	-0.961	5.223	3.095	5.097	-2.148	3.887	1.578	3.356	4.532	3.506	3.414	3.288	1.606	1.187
TCGA-AN-A0XT-01A-11R-A109-07	brca	5.231	1.184	-1.669	3.301	1.155	0.814	6.124	5.981	0.836	5.925	-1.896	2.079	-0.414	-3.742	4.508	4.194	2.313	6.426	1.863	0.61	2.102	0.43	-3.905	3.907	2.993	5.464	8.417	1.388	4.953	3.026	3.137	1.896	1.281	5.402	-0.829	5.337	3.288	5.371	-1.877	3.94	1.696	3.353	4.596	3.552	3.589	2.728	1.711	0.55
TCGA-AN-A0XU-01A-11R-A109-07	brca	5.294	2.503	-2.39	2.582	-0.494	1.004	6.084	5.852	0.039	5.665	-2.595	1.911	-0.613	-4.469	4.585	4.251	2.109	6.668	1.723	-0.099	2.13	0.194	-4.065	3.961	3.29	5.479	8.156	1.119	4.903	2.805	2.753	1.149	0.763	5.238	-0.439	4.863	2.903	5.028	-2.555	3.487	1.567	3.282	4.461	2.943	3.648	2.985	1.187	2.186
TCGA-AN-A0XV-01A-11R-A109-07	brca	4.97	1.894	-1.727	2.913	0.468	0.898	6.139	5.747	0.819	5.761	-1.562	1.951	-0.373	-3.973	4.551	4.225	2.358	6.59	1.711	0.438	2.088	0.341	-3.889	3.862	3.001	5.439	8.231	1.146	4.856	3.01	2.659	1.226	1.139	5.321	-0.907	5.365	3.291	5.177	-2.096	3.846	1.775	3.336	4.536	3.403	3.38	2.997	1.518	1.135
TCGA-AN-A0XW-01A-11R-A109-07	brca	4.951	2.126	-1.967	2.86	-0.034	0.722	6.1	5.822	0.7	5.809	-1.846	1.976	-0.723	-4.085	4.344	4.28	2.118	6.358	1.697	0.339	1.95	0.388	-3.966	3.753	3.096	5.42	8.252	0.886	4.858	2.514	2.734	0.661	1.142	5.329	-1.218	5.304	3.157	4.83	-2.442	3.568	1.695	3.226	4.498	3.315	3.618	3.212	1.385	1.622
TCGA-AO-A03L-01A-41R-A056-07	brca	5.097	2.107	-1.446	3.306	0.825	0.779	6.163	5.821	0.267	5.805	-1.987	1.914	-0.648	-3.811	4.491	4.178	2.343	6.556	1.679	0.629	2.174	0.194	-3.925	3.83	2.925	5.482	8.248	1.089	4.879	3.093	2.496	1.481	1.369	5.395	-1.097	5.14	2.969	5.123	-1.998	4.119	1.568	3.326	4.635	3.475	3.447	2.334	1.544	1.576
TCGA-AO-A03M-01B-11R-A10J-07	brca	5.096	1.911	-1.511	3.277	0.612	0.917	6.109	5.952	0.365	5.927	-1.626	1.961	-0.617	-3.825	4.471	4.129	2.481	6.568	1.825	0.424	2.321	0.205	-4.12	3.895	2.94	5.53	8.173	1.067	4.982	2.856	2.683	1.335	1.052	5.375	-0.778	5.182	3.091	5.037	-2.253	4.026	1.484	3.534	4.619	3.346	3.367	2.746	1.607	1.529
TCGA-AO-A03N-01B-11R-A10J-07	brca	5.047	2.459	-1.487	3.284	0.903	1.034	6.157	5.864	0.123	5.824	-1.487	1.958	-0.569	-3.776	4.356	4.218	2.408	6.536	1.913	0.601	2.115	0.182	-4.028	3.959	2.808	5.423	8.367	1.263	4.978	2.926	2.417	1.803	1.334	5.385	-0.886	5.208	3.074	5.148	-2.081	3.761	1.547	3.628	4.628	3.754	3.601	2.725	1.684	2.104
TCGA-AO-A03O-01A-11R-A00Z-07	brca	5.054	1.862	-1.624	3.067	0.809	1.015	6.051	5.799	-0.01	5.751	-2.355	1.775	-0.413	-3.895	4.474	4.006	2.634	6.616	2.084	0.497	2.39	0.081	-3.779	3.826	2.659	5.456	8.153	1.043	4.951	2.797	2.717	1.711	1.115	5.277	-1.229	5.162	2.96	4.957	-2.54	3.869	1.436	3.664	4.39	3.407	3.32	2.288	1.498	1.636
TCGA-AO-A03P-01A-11R-A00Z-07	brca	4.132	0.965	-1.703	3.133	0.594	0.834	6.075	5.738	0.006	5.759	-1.88	1.819	-0.174	-3.914	4.334	4.092	2.351	6.597	1.892	0.739	2.315	0.166	-4.495	3.826	2.754	5.56	7.991	1.165	4.84	2.527	2.933	1.768	1.139	5.332	-1.293	5.375	2.846	5.087	-2.568	4.006	1.637	3.372	4.468	3.561	3.353	2.421	1.527	0.333
TCGA-AO-A03R-01A-21R-A034-07	brca	4.941	1.893	-1.55	3.245	1.031	0.733	6.102	5.666	0.296	5.753	-1.98	2.016	-0.18	-3.764	4.524	4.166	2.335	6.52	1.739	0.587	2.063	0.16	-4.144	3.873	2.774	5.398	8.085	1.242	4.937	2.877	2.377	1.622	1.276	5.312	-0.94	5.035	3.099	5.04	-1.991	4.173	1.634	3.516	4.641	3.612	3.549	2.987	1.678	1.432
TCGA-AO-A03T-01A-21R-A034-07	brca	4.843	1.677	-1.13	3.632	1.432	0.569	6.174	5.984	0.564	5.973	-1.686	1.915	-0.657	-3.468	4.552	4.24	2.29	6.546	1.777	0.726	2.226	0.213	-3.86	3.886	2.88	5.609	8.256	1.149	4.964	3.323	2.299	1.803	1.527	5.424	-0.734	5.214	3.328	5.182	-1.918	4.344	1.737	3.302	4.802	3.855	3.528	2.744	1.783	1.275
TCGA-AO-A03U-01B-21R-A10J-07	brca	4.884	2.475	-1.866	2.963	-0.067	-0.258	6.115	5.696	0.535	5.791	-1.847	2.141	0.152	-4.156	4.372	4.354	1.768	6.587	1.238	0.185	1.532	0.443	-3.708	3.994	3.263	5.401	8.109	0.542	5.007	2.973	3.477	0.71	1.075	5.269	-0.469	5.18	3.076	4.727	-1.66	3.953	1.731	2.735	4.823	3.099	3.661	3.688	1.343	2.421
TCGA-AO-A03V-01A-11R-A115-07	brca	5.22	1.497	-1.467	3.418	1.281	1.005	6.182	5.888	0.144	5.845	-1.33	1.902	-0.28	-3.601	4.466	4.076	2.551	6.567	1.85	0.807	2.232	0.26	-3.929	3.83	2.927	5.468	8.126	1.164	4.79	2.931	2.375	1.704	1.342	5.348	-0.897	5.187	3.063	5.352	-2.148	4.09	1.597	3.592	4.634	3.739	3.449	2.512	1.745	0.779
TCGA-AO-A0J2-01A-11R-A034-07	brca	5.175	2.558	-2.069	2.816	-0.446	0.138	5.982	5.661	-0.112	5.704	-1.366	1.773	-0.292	-4.153	4.522	4.327	2.116	6.593	1.659	0.156	2.206	-0.009	-4.182	3.756	2.833	5.567	8.188	0.567	5.092	2.886	1.8	1.722	0.904	5.228	-1.04	5.091	2.794	4.985	-2.335	3.7	1.623	2.948	4.453	3.002	3.393	1.576	1.465	2.369
TCGA-AO-A0J3-01A-11R-A034-07	brca	4.576	0.808	-1.501	3.543	1.838	1.642	6.025	5.852	-0.366	5.833	-1.589	1.928	-0.083	-3.462	4.138	4.098	2.952	6.491	2.47	1.064	2.599	0.043	-4.391	3.87	2.567	5.471	8.319	1.614	4.873	3.295	2.747	2.613	1.436	5.3	-1.176	5.267	2.611	5.156	-2.087	4.107	1.502	3.842	4.465	3.694	3.2	2.658	1.419	0.367
TCGA-AO-A0J4-01A-11R-A034-07	brca	5.213	2.554	-1.889	3.041	0.201	0.221	6.128	5.823	0.155	5.692	-2.397	2.039	-0.151	-4.137	4.626	4.341	1.85	6.614	1.456	0.22	1.76	0.196	-4.082	3.858	3.455	5.502	8.092	0.741	4.981	2.747	2.915	0.69	0.827	5.275	-0.828	5.095	2.977	5.034	-2.055	3.629	1.604	2.871	4.659	3.12	3.793	3.364	1.251	2.262
TCGA-AO-A0J5-01A-11R-A034-07	brca	5.088	2.185	-1.96	2.997	0.205	0.869	6.096	5.874	0.514	5.867	-1.744	1.937	-0.623	-4.108	4.406	4.178	2.226	6.503	1.762	0.453	2.132	0.302	-3.969	3.884	3.029	5.423	8.359	1.154	4.857	2.58	3.421	1.174	1.046	5.302	-1.368	5.365	3.317	5.158	-2.086	3.808	1.481	3.359	4.415	3.241	3.553	2.919	1.513	1.889
TCGA-AO-A0J6-01A-11R-A034-07	brca	5.355	2.584	-2.189	2.797	-0.215	0.6	6.104	5.714	-0.203	5.709	-2.086	1.895	0.052	-4.344	4.637	4.331	2.169	6.605	1.554	0.092	1.852	0.123	-4.183	3.84	3.145	5.506	8.172	0.981	4.835	2.998	2.519	1.003	0.802	5.229	-0.377	5.002	2.716	4.766	-2.26	3.507	1.611	3.044	4.601	3.019	3.58	2.532	1.147	2.453
TCGA-AO-A0J7-01A-11R-A034-07	brca	4.896	1.458	-1.195	3.674	2.072	1.232	6.124	6.025	-0.134	5.928	-2.265	1.747	-0.606	-3.498	4.492	4.097	2.603	6.664	2.043	0.998	2.655	0.045	-4.324	3.832	2.714	5.46	8.328	1.436	4.758	3.183	2.655	1.969	1.3	5.37	-0.965	5.268	3.038	5.284	-2.15	4.406	1.349	3.407	4.782	3.642	3.189	2.149	1.849	1.144
TCGA-AO-A0J8-01A-21R-A034-07	brca	5.061	2.224	-1.46	3.316	1.021	0.841	6.108	5.905	0.472	5.849	-1.471	1.902	-0.376	-3.852	4.551	4.279	2.356	6.623	1.738	0.623	2.252	0.254	-4.156	3.864	2.928	5.491	8.213	1.197	4.969	2.791	2.853	1.443	1.266	5.383	-0.761	5.401	3.183	5.105	-2.005	4.098	1.61	3.419	4.672	3.483	3.318	2.703	1.72	1.614
TCGA-AO-A0J9-01A-11R-A034-07	brca	5.037	2.107	-1.845	2.931	0.067	0.669	6.236	5.856	0.812	5.865	-2.245	2.002	-0.457	-4.309	4.458	4.232	1.989	6.473	1.605	0.28	1.827	0.305	-4.086	3.936	3.062	5.428	8.308	1.002	4.822	2.705	3.262	1.031	1.014	5.362	-1.072	5.226	3.235	4.623	-2.199	3.829	1.737	3.329	4.615	3.311	3.599	3.645	1.436	1.942
TCGA-AO-A0JA-01A-11R-A056-07	brca	4.843	2.172	-1.968	2.942	-0.262	0.673	6.158	5.894	0.207	5.755	-1.617	2.031	-0.348	-4.075	4.32	4.195	2.401	6.578	1.76	0.413	2.263	0.276	-3.992	3.906	2.991	5.376	8.303	1.166	4.956	2.764	2.744	1.404	1.01	5.382	-0.92	5.291	3.134	5.247	-2.18	3.697	1.465	3.227	4.402	3.412	3.556	2.685	1.565	1.735
TCGA-AO-A0JB-01A-11R-A32Y-07	brca	5.064	2.319	-1.204	3.378	1.099	0.46	6.203	5.789	0.414	5.828	-2.178	1.749	-0.28	-3.771	4.508	4.143	2.18	6.528	1.717	0.55	1.921	0.082	-3.958	3.897	2.773	5.423	8.17	0.784	4.773	2.979	2.374	1.352	1.251	5.296	-0.764	5.152	3.105	5.076	-2.455	4.101	1.577	3.128	4.741	3.446	3.656	2.464	1.618	2.114
TCGA-AO-A0JC-01A-11R-A056-07	brca	4.098	0.648	-2.707	2.124	-1.008	0.536	5.778	5.477	0.728	5.607	-2.788	1.87	0.178	-4.486	3.713	3.67	1.86	5.817	1.436	-0.638	1.498	0.294	-3.899	3.462	2.526	4.834	7.669	0.297	4.483	1.982	4.134	0.719	-0.224	4.97	-2.157	4.611	2.758	3.751	-3.419	3.004	2.162	2.892	3.857	2.49	2.963	4.616	0.861	0.753
TCGA-AO-A0JD-01A-11R-A056-07	brca	5.188	1.93	-1.647	3.116	0.076	0.821	6.045	5.825	0.038	5.813	-1.645	1.889	-0.604	-3.778	4.154	4.233	2.511	6.343	1.849	0.269	2.223	0.098	-3.685	3.77	2.727	5.302	8.178	1.152	4.946	2.696	2.516	1.746	1.011	5.224	-1.14	4.967	2.865	5.161	-2.585	3.678	2.299	3.481	4.681	3.513	3.115	2.57	1.598	1.237
TCGA-AO-A0JE-01A-11R-A056-07	brca	5.095	2.421	-1.855	2.826	0.084	0.638	6.034	5.777	0.339	5.716	-2.116	1.966	-0.503	-4.06	4.312	4.402	1.994	6.45	1.606	0.142	1.929	0.248	-3.968	3.834	2.94	5.57	8.09	0.859	4.843	2.435	2.508	0.747	1.067	5.281	-1.321	5.173	3.083	4.914	-2.478	3.731	2.149	3.083	4.456	3.363	3.605	2.94	1.401	2.097
TCGA-AO-A0JF-01A-11R-A056-07	brca	5.081	2.28	-1.915	3.058	-0.398	0.897	6.096	5.893	0.861	5.815	-1.472	2.013	-0.152	-4.04	4.42	4.269	2.188	6.464	1.564	0.377	1.969	0.38	-3.764	3.894	2.98	5.487	8.38	1.216	4.908	2.573	3.377	0.982	1.063	5.309	-0.994	5.296	3.379	5.048	-2.091	3.922	2.173	3.335	4.634	3.364	3.503	3.803	1.526	1.765
TCGA-AO-A0JG-01A-31R-A084-07	brca	5.019	1.558	-1.736	3.028	0.471	0.857	6.085	5.817	0.672	5.747	-1.839	2.051	-0.468	-3.904	4.3	4.244	2.292	6.529	1.61	0.392	2.072	0.341	-3.659	3.743	2.84	5.358	8.32	1.131	4.955	2.908	3.188	1.435	1.156	5.376	-0.831	5.144	3.242	4.942	-2	3.884	1.607	3.419	4.549	3.327	3.438	2.752	1.594	0.729
TCGA-AO-A0JI-01A-21R-A056-07	brca	5.098	1.324	-1.164	3.47	1.575	1.233	6.145	5.833	0.524	5.783	-1.736	1.906	-0.357	-3.453	4.438	4.063	2.828	6.554	2.108	0.845	2.594	0.304	-3.85	3.879	2.736	5.445	8.287	1.394	4.951	3.17	2.799	2.505	1.327	5.466	-0.661	5.338	3.213	5.366	-1.645	4.334	1.595	3.829	4.581	3.714	3.253	2.563	1.678	0.888
TCGA-AO-A0JJ-01A-11R-A056-07	brca	5.15	1.985	-1.868	2.875	0.11	0.057	6.062	5.742	0.496	5.687	-1.631	2.06	-0.494	-4.056	4.341	4.2	1.913	6.499	1.45	0.382	1.734	0.399	-3.717	3.804	2.925	5.352	8.265	0.746	4.888	2.674	3.149	1.236	1.095	5.361	-1.079	5.243	3.308	5.02	-1.906	3.848	1.906	3.046	4.498	3.233	3.557	3.819	1.498	1.508
TCGA-AO-A0JL-01A-11R-A056-07	brca	5.1	2.309	-1.745	3.207	0.842	0.789	6.126	5.878	-0.23	5.642	-2.457	1.891	-0.437	-3.957	4.631	4.011	2.104	6.586	1.784	0.595	2.184	0.011	-4.441	3.765	2.979	5.431	8.185	1.099	4.734	2.818	2.581	1.524	1.165	5.249	-1.323	5.073	2.986	5.143	-2.381	3.956	1.452	3.384	4.813	3.19	3.535	2.927	1.465	2.17
TCGA-AO-A0JM-01A-21R-A056-07	brca	5.187	2.003	-1.447	3.281	0.767	1.01	6.14	5.85	0.262	5.782	-1.781	1.898	-0.715	-3.84	4.327	4.272	2.256	6.509	1.793	0.774	2.248	0.283	-4.216	3.842	2.882	5.528	8.227	1.157	4.925	2.651	2.748	1.479	1.295	5.373	-0.956	5.316	3.238	4.954	-2.36	4.172	1.549	3.263	4.537	3.4	3.6	2.864	1.513	1.546
TCGA-AO-A124-01A-11R-A10J-07	brca	5.343	2.584	-2.185	2.65	-0.157	0.69	6.062	5.577	-0.745	5.569	-2.401	1.9	0.093	-4.571	4.469	4.258	2.15	6.393	1.689	0.134	2.117	-0.001	-4.316	3.646	3.004	5.373	8.087	1.094	4.826	2.856	2.531	1.435	0.614	5.11	-1.529	4.862	2.406	4.99	-2.738	3.379	1.533	3.15	4.567	2.905	3.561	2.856	1.234	2.057
TCGA-AO-A125-01A-11R-A10J-07	brca	5.077	1.664	-0.855	3.724	2.796	1.119	6.123	5.759	-0.174	5.798	-1.286	1.951	-0.165	-3.237	4.745	4.141	2.57	6.73	1.986	1.081	2.3	0.11	-4.363	3.783	2.696	5.499	8.276	1.154	4.928	3.468	2.442	2.217	1.897	5.464	-1.158	5.285	3.104	5.539	-2.05	4.718	1.598	3.447	4.84	3.79	3.423	1.993	2.14	1.39
TCGA-AO-A126-01A-11R-A10J-07	brca	4.96	1.789	-1.523	3.352	1.118	0.554	6.166	6.005	0.537	5.935	-1.994	1.92	-0.479	-3.878	4.484	4.207	1.956	6.565	1.805	0.628	1.947	0.212	-4.135	3.927	2.931	5.452	8.278	1.028	4.903	2.855	2.989	1.4	1.296	5.43	-0.774	5.255	3.226	5.003	-1.979	4.016	1.624	3.246	4.693	3.446	3.604	2.466	1.653	1.165
TCGA-AO-A128-01A-11R-A10J-07	brca	4.927	2.15	-2.513	2.432	-0.665	0.44	5.964	5.442	0.524	5.523	-2.486	1.953	0.415	-4.1	4.183	4.029	1.887	6.199	1.435	-0.316	1.503	0.337	-3.91	3.598	2.811	5.115	7.983	0.508	4.613	2.123	3.186	1.342	0.219	5.054	-1.316	5.035	2.966	4.518	-2.684	3.34	1.685	3.033	4.184	2.919	3.274	2.741	0.891	1.893
TCGA-AO-A129-01A-21R-A10J-07	brca	5.137	2.452	-1.802	3.025	0.475	0.36	6.125	5.753	-0.033	5.678	-2.194	2.007	0.017	-4.024	4.338	4.31	1.989	6.687	1.553	0.392	1.779	0.123	-4.138	3.832	3.092	5.217	8.032	0.942	4.838	2.788	2.819	0.764	1.113	5.234	-0.901	4.952	2.744	4.491	-2.301	3.652	1.618	2.993	4.631	3.021	3.599	3.152	1.202	2.209
TCGA-AO-A12A-01A-21R-A115-07	brca	5.069	1.975	-1.719	3.058	0.516	0.72	6.154	5.877	0.777	5.863	-1.791	1.928	-0.119	-3.956	4.45	4.193	2.376	6.572	1.609	0.385	1.97	0.333	-3.987	3.875	3.037	5.427	8.285	1.028	4.921	3.038	2.553	1.094	1.211	5.367	-0.599	5.206	3.285	5.23	-1.981	3.95	1.715	3.213	4.668	3.331	3.536	2.796	1.612	1.285
TCGA-AO-A12B-01A-11R-A10J-07	brca	4.706	1.479	-1.424	3.323	1.835	0.664	6.104	5.85	-0.005	5.707	-1.767	1.83	0.67	-3.566	4.328	3.98	2.266	6.541	1.747	0.964	2.045	0.139	-4.366	3.858	2.637	5.408	8.325	0.876	4.884	2.811	2.592	2.211	1.422	5.382	-0.704	5.357	2.995	5.319	-2.021	4.403	1.531	3.262	4.596	3.573	3.495	2.572	1.607	0.866
TCGA-AO-A12C-01A-11R-A10J-07	brca	4.978	1.977	-1.705	3.164	0.655	0.586	6.113	5.854	0.423	5.696	-1.458	1.989	0.001	-3.831	4.692	4.331	2.246	6.591	1.617	0.678	2.172	0.387	-4.104	3.851	3.045	5.623	8.422	1.133	4.935	2.737	3.196	1.249	1.084	5.374	-1.009	5.288	3.199	5.239	-2.12	4.019	1.619	3.202	4.624	3.333	3.553	3.034	1.681	1.659
TCGA-AO-A12D-01A-11R-A115-07	brca	5.04	2.547	-2.089	2.877	0.04	0.484	6.086	5.732	0.131	5.717	-1.391	2.026	0.264	-4.124	4.493	4.284	2.149	6.447	1.572	0.264	2.196	0.22	-3.939	3.823	2.863	5.506	8.112	0.943	5.025	2.723	2.29	1.37	1.046	5.331	-0.891	5.09	2.955	5.118	-2.549	3.605	1.633	3.078	4.452	3.274	3.464	2.359	1.454	2.125
TCGA-AO-A12E-01A-11R-A10J-07	brca	4.933	2.371	-1.601	3.137	0.582	0.614	6.163	5.864	0.417	5.879	-1.492	2.058	-0.336	-3.715	4.61	4.323	2.324	6.637	1.649	0.681	2.093	0.427	-3.808	3.859	2.948	5.32	8.331	1.095	4.991	3.043	2.604	1.532	1.323	5.388	-0.756	5.233	3.222	5.332	-1.83	4.156	1.75	3.41	4.686	3.703	3.591	3.158	1.572	2.124
TCGA-AO-A12F-01A-11R-A115-07	brca	4.755	2.387	-2.524	2.797	-0.475	0.156	6.092	5.698	0.033	5.62	-2.326	1.807	0.118	-4.53	4.342	3.903	1.923	6.479	1.49	0.119	1.839	0.058	-4.294	3.777	2.952	5.309	8.397	0.641	4.933	2.294	3.118	1.041	0.674	5.267	-1.556	5.061	3.064	4.836	-2.807	3.157	1.512	2.854	4.438	2.931	3.538	4.13	1.102	2.049
TCGA-AO-A12G-01A-11R-A10J-07	brca	5.109	2.05	-1.6	3.171	0.789	0.882	6.086	5.892	0.418	5.834	-1.588	1.913	-0.396	-3.893	4.379	4.217	2.238	6.519	1.879	0.636	2.068	0.233	-4.042	3.939	2.854	5.429	8.318	1.255	4.871	2.867	2.636	1.342	1.194	5.369	-1.017	5.384	3.059	5.19	-2.162	4.079	1.623	3.412	4.632	3.468	3.605	2.313	1.649	1.596
TCGA-AO-A12H-01A-11R-A115-07	brca	5.071	0.992	-1.42	3.461	1.324	1.256	6.106	5.952	0.384	5.809	-1.65	1.932	-0.226	-3.68	4.348	4.119	2.672	6.508	2.034	0.837	2.411	0.245	-4.121	3.981	2.936	5.469	8.272	1.277	4.922	3.021	3.025	1.953	1.36	5.367	-0.766	5.397	3.035	5.342	-2.158	4.21	1.549	3.558	4.561	3.749	3.289	2.267	1.609	0.151
TCGA-AO-A1KO-01A-31R-A13Q-07	brca	4.992	1.977	-2.094	2.784	-0.01	0.265	6.061	5.76	0.916	5.697	-1.864	2.003	0.132	-4.243	4.371	4.117	2.005	6.43	1.562	0.433	1.88	0.45	-3.619	3.807	2.925	5.392	8.337	0.622	4.965	2.906	2.62	1.055	0.869	5.271	-0.649	5.199	3.262	5.237	-2.232	3.549	1.824	2.955	4.647	3.192	3.621	3.633	1.389	1.69
TCGA-AO-A1KP-01A-11R-A13Q-07	brca	4.909	1.383	-1.905	2.87	-0.022	0.786	6.206	5.943	0.03	5.8	-1.333	1.947	-0.062	-4.127	4.656	4.168	2.569	6.684	1.89	0.397	2.475	0.139	-4.11	3.92	2.819	5.563	8.305	1.219	4.997	3.485	2.73	1.97	1.183	5.482	-0.518	5.245	3.175	5.512	-1.292	3.977	1.738	3.502	4.544	3.75	3.524	2.993	1.824	0.619
TCGA-AO-A1KQ-01A-11R-A13Q-07	brca	4.555	1.568	-1.469	3.301	1.063	0.772	6.169	5.945	0.216	5.918	-1.994	1.781	-0.663	-3.851	4.475	4.125	2.455	6.524	1.835	0.525	2.236	0.136	-4.485	3.891	2.818	5.453	8.208	1.047	4.899	3.156	2.58	1.751	1.337	5.472	-0.653	5.288	3.077	4.985	-2.224	3.988	1.646	3.508	4.639	3.739	3.473	2.766	1.596	0.793
TCGA-AO-A1KR-01A-12R-A144-07	brca	5.043	2.335	-1.416	3.472	1.095	0.66	6.108	5.591	-0.454	5.613	-2.331	1.705	-0.083	-4.015	4.099	4.002	2.147	6.508	1.85	0.571	1.975	-0.165	-4.444	3.693	2.695	5.262	7.905	0.889	4.582	2.482	2.47	1.361	0.989	5.103	-1.329	4.821	2.559	5.065	-3.123	3.738	1.5	3.029	4.61	2.964	3.524	2.504	1.178	1.76
TCGA-AO-A1KS-01A-11R-A13Q-07	brca	5.006	1.077	-2.555	2.343	-0.955	0.94	6.109	5.683	0.122	5.671	-1.879	1.796	-0.215	-4.549	4.163	4.07	2.614	6.286	1.991	0.063	2.54	0.151	-4.095	3.692	2.711	5.36	8.353	1.31	4.879	2.615	2.798	2	0.359	5.252	-0.976	5.167	2.996	5.126	-2.451	3.254	1.498	3.424	4.18	3.503	3.348	3.049	1.411	0.642
TCGA-AO-A1KT-01A-11R-A13Q-07	brca	4.743	2.571	-1.66	3.231	0.772	0.766	6.223	5.903	0.354	5.826	-1.629	1.96	-0.666	-3.913	4.542	4.319	2.314	6.506	1.686	0.525	2.189	0.384	-4.028	3.991	2.967	5.648	8.243	1.237	4.911	3.02	3.199	1.047	1.248	5.451	-0.592	5.353	3.213	5.064	-1.892	4.102	1.613	3.359	4.667	3.403	3.678	3.27	1.55	1.948
TCGA-AQ-A04H-01B-11R-A10J-07	brca	5.147	1.443	-1.575	3.439	1.095	1.275	6.11	5.833	0.345	5.921	-2.224	1.832	-0.617	-3.734	4.618	4.202	2.638	6.644	1.783	0.726	2.278	0.192	-3.886	3.857	2.804	5.546	8.343	1.496	4.947	3.133	2.905	1.773	1.339	5.392	-0.843	5.308	3.159	5.207	-1.754	4.242	1.538	3.557	4.535	3.54	3.451	2.803	1.726	0.792
TCGA-AQ-A04J-01A-02R-A034-07	brca	5.064	2.253	-2.085	2.887	-0.227	0.474	6.034	5.714	0.326	5.573	-2.401	2.054	-0.182	-4.197	4.369	4.194	2.021	6.395	1.507	0.144	1.808	0.199	-3.956	3.77	3.217	5.141	8.186	0.876	4.9	2.491	3.183	0.711	0.738	5.209	-1.041	5.068	2.937	4.717	-2.616	3.532	1.546	2.85	4.607	2.971	3.45	3.552	1.212	1.881
TCGA-AQ-A04L-01B-21R-A10J-07	brca	5.133	2.389	-1.705	3.032	1.19	0.584	6.097	5.821	-0.046	5.773	-1.475	1.867	-0.69	-3.754	4.495	4.208	2.054	6.461	1.634	0.412	2.136	0.146	-4.252	3.846	2.947	5.557	8.137	1.033	4.914	2.731	2.385	1.372	1.323	5.316	-1.188	5.29	2.931	4.855	-2.16	3.887	1.499	3.211	4.631	3.421	3.474	2.245	1.506	2.091
TCGA-AQ-A0Y5-01A-11R-A14M-07	brca	4.685	2.383	-1.968	2.948	-0.341	0.765	6.124	5.905	0.484	5.864	-0.77	1.991	-0.322	-3.933	4.537	4.22	2.266	6.557	1.672	0.337	2.219	0.357	-3.786	3.969	3.036	5.692	8.383	1.475	4.908	3.02	2.861	1.087	1.008	5.398	-0.764	5.346	3.281	5.125	-1.931	3.716	1.586	3.283	4.548	3.639	3.629	3.127	1.542	2.079
TCGA-AQ-A1H2-01A-11R-A13Q-07	brca	4.567	1.834	-1.536	3.236	1.535	1.044	6.126	5.978	-0.057	5.87	-1.347	1.872	-0.285	-3.65	4.355	4.238	2.587	6.746	2.082	0.779	2.373	0.261	-4.155	3.95	2.907	5.456	8.108	1.552	4.915	3.455	2.527	1.829	1.604	5.498	-0.997	5.332	3.233	5.34	-1.931	4.381	1.63	3.616	4.72	3.574	3.561	2.698	1.775	1.379
TCGA-AQ-A1H3-01A-31R-A13Q-07	brca	5.081	1.926	-1.654	3.101	0.156	0.375	6.148	5.838	0.752	5.88	-1.448	1.942	0.134	-4.005	4.511	4.262	2.26	6.508	1.61	0.475	1.836	0.296	-4.026	3.84	2.938	5.388	8.28	0.988	4.978	2.672	2.958	1.367	1.29	5.352	-0.939	5.329	3.294	5.127	-2.073	3.96	1.662	3.091	4.553	3.393	3.432	3.112	1.527	1.188
TCGA-AQ-A54N-01A-11R-A266-07	brca	5.219	2.297	-1.782	2.889	0.568	0.702	6.207	5.798	-0.594	5.607	-2.717	1.617	0.915	-4.054	4.629	3.856	2.184	6.621	2.042	0.247	2.088	-0.097	-4.458	3.743	2.842	5.429	8.106	1.065	4.553	2.691	2.452	1.379	0.697	5.186	-1.324	4.73	2.492	5.256	-2.455	3.688	1.393	3.224	4.628	2.96	3.554	2.86	1.235	2.055
TCGA-AQ-A54O-01A-11R-A266-07	brca	4.936	1.716	-0.879	3.624	2.591	0.987	6.199	5.972	-0.067	5.991	-1.5	1.9	-0.658	-3.228	4.591	4.265	2.46	6.728	1.992	0.925	2.292	0.143	-4.214	3.927	2.795	5.508	8.339	1.225	4.866	3.345	2.564	1.832	1.736	5.55	-0.629	5.426	3.044	5.148	-1.736	4.514	1.694	3.505	4.808	3.918	3.446	1.983	1.809	1.429
TCGA-AQ-A7U7-01A-22R-A352-07	brca	4.77	1.918	-2.048	2.855	-0.156	0.651	5.985	5.76	0.709	5.775	-2.303	1.918	0.146	-4.218	4.385	4.147	2.106	6.377	1.564	0.044	1.675	0.319	-4.021	3.8	3.013	5.35	8.239	0.942	4.774	2.612	3.482	0.848	0.879	5.31	-1.364	5.139	3.234	4.67	-2.484	3.669	1.643	3.233	4.37	3.232	3.436	3.705	1.306	1.555
TCGA-AR-A0TP-01A-11R-A084-07	brca	5.175	1.76	-1.986	2.787	-0.003	0.551	6.104	5.785	-0.309	5.638	-2.488	1.888	-0.145	-4.048	4.627	4.206	1.901	6.598	1.703	0.379	1.847	0.152	-4.237	3.783	3.235	5.492	8.208	0.935	4.912	2.769	2.76	1.415	0.891	5.313	-1.102	5.167	2.919	5.008	-2.128	3.342	1.605	2.875	4.419	3.201	3.659	3.413	1.274	1.365
TCGA-AR-A0TQ-01A-11R-A084-07	brca	4.99	2.313	-1.656	3.324	0.533	1.034	6.134	5.975	0.486	5.94	-1.622	1.844	-0.333	-3.707	4.685	4.181	2.567	6.698	1.86	0.619	2.403	0.248	-3.807	3.904	2.876	5.53	8.206	1.184	4.921	2.976	2.549	1.728	1.247	5.403	-0.771	5.241	3.292	5.054	-2.082	4.183	1.593	3.58	4.579	3.427	3.541	2.313	1.676	1.843
TCGA-AR-A0TR-01A-11R-A084-07	brca	4.722	0.881	-1.445	3.34	1.916	1.498	6.09	5.652	-0.355	5.715	-1.454	1.892	-0.67	-3.496	4.515	3.971	2.846	6.628	2.395	0.805	2.705	0.008	-4.344	3.699	2.624	5.363	8.211	1.508	4.764	3.482	2.533	2.648	1.459	5.331	-0.804	5.332	2.795	5.456	-2.088	4.402	1.44	3.751	4.62	3.998	2.998	1.921	1.866	0.504
TCGA-AR-A0TS-01A-11R-A115-07	brca	5.206	2.32	-2.092	2.829	0.053	0.73	6.083	5.612	0.332	5.665	-2.612	2.044	0.343	-4.335	4.606	4.202	1.967	6.477	1.62	0.184	1.936	0.176	-4.103	3.725	3.213	5.447	8.031	0.909	4.909	2.599	2.949	0.757	0.576	5.144	-0.815	5.027	3.084	4.897	-2.039	3.564	1.536	3.134	4.527	3.067	3.635	3.907	1.35	1.62
TCGA-AR-A0TT-01A-31R-A084-07	brca	4.646	1.71	-2.542	2.571	-0.403	0.592	6.029	5.676	0.414	5.671	-1.942	1.921	-0.209	-4.303	4.129	4.188	2.031	6.235	1.664	-0.06	1.86	0.223	-4.12	3.718	2.822	5.244	8.115	0.987	4.712	2.296	3.164	1.24	0.557	5.24	-1.556	4.993	2.969	4.524	-2.683	3.328	1.625	3.294	4.155	3.075	3.221	3.445	1.313	1.335
TCGA-AR-A0TU-01A-31R-A109-07	brca	4.885	2.285	-2.658	2.249	-1.04	0.438	5.973	5.566	-0.412	5.515	-3.103	1.788	0.484	-4.662	4.015	4.094	1.928	6.364	1.68	-0.353	1.984	-0.109	-4.536	3.598	2.762	4.941	8.125	0.691	4.62	2.302	2.801	1.589	0.196	5.056	-1.96	4.878	2.533	4.063	-3.097	2.629	1.495	2.929	4.296	2.789	3.411	4.007	0.99	1.492
TCGA-AR-A0TV-01A-21R-A084-07	brca	4.826	1.129	-1.792	2.838	0.802	1.051	6.02	5.678	0.218	5.6	-2.18	1.828	-0.448	-3.728	4.035	3.977	2.244	6.504	1.879	0.378	2.053	0.183	-4.032	3.781	2.815	5.378	8.141	1.154	4.67	2.892	2.943	1.726	1.043	5.196	-1.463	5.289	2.986	4.928	-2.224	3.912	1.582	3.489	4.499	3.337	3.293	3.062	1.455	0.947
TCGA-AR-A0TW-01A-11R-A084-07	brca	5.165	1.813	-1.546	3.104	0.981	1.359	6.101	5.825	0.231	5.793	-0.861	1.859	-0.284	-3.692	4.49	4.22	2.644	6.561	1.882	0.624	2.605	0.157	-4.227	3.881	2.803	5.513	8.317	1.217	4.894	2.791	2.725	1.767	1.181	5.289	-1.102	5.233	2.849	4.906	-2.276	4.07	1.552	3.651	4.64	3.577	3.121	2.091	1.717	0.849
TCGA-AR-A0TX-01A-11R-A084-07	brca	4.897	2.19	-2.08	2.925	0.149	0.676	6.13	5.841	0.447	5.863	-1.389	1.913	-0.666	-3.988	4.406	4.022	2.258	6.516	1.799	0.178	2.327	0.205	-3.896	3.929	2.742	5.399	8.286	1.29	4.864	2.837	2.456	1.462	0.9	5.318	-1.193	5.134	3.095	4.892	-2.325	3.803	1.488	3.495	4.442	3.179	3.525	2.914	1.567	1.749
TCGA-AR-A0TY-01A-12R-A115-07	brca	4.873	2.102	-1.43	3.129	0.956	0.753	6.154	5.918	0.106	5.876	-1.633	1.819	-0.942	-3.865	4.666	4.257	2.573	6.665	1.605	0.698	2.272	0.267	-4.152	3.936	2.659	5.514	8.191	1.033	4.984	3.313	2.308	1.727	1.311	5.465	-0.447	5.265	3.16	5.186	-2.212	4.221	1.483	3.354	4.781	3.55	3.423	2.072	1.603	1.37
TCGA-AR-A0TZ-01A-12R-A084-07	brca	4.954	1.296	-1.793	3.215	0.663	1.25	6.092	5.983	0.133	5.969	-1.929	1.986	-0.334	-3.738	4.636	4.164	2.822	6.536	2.128	0.571	2.487	0.25	-4.11	3.913	2.927	5.517	8.365	1.571	4.877	3.116	3.014	1.875	1.312	5.397	-0.954	5.278	3.107	5.425	-1.91	4.081	1.521	3.675	4.561	3.602	3.426	2.336	1.661	0.446
TCGA-AR-A0U0-01A-11R-A109-07	brca	5.18	2.438	-2.297	2.803	-0.131	0.707	6.01	5.505	-0.168	5.652	-2.211	1.954	-0.371	-4.25	4.594	4.141	1.963	6.32	1.561	-0.184	1.767	0.138	-4.18	3.737	2.918	5.391	7.904	0.614	4.857	2.621	2.924	1.01	0.545	5.146	-1	4.766	2.499	4.714	-2.436	3.343	1.672	2.938	4.225	2.908	3.196	2.754	1.003	2.011
TCGA-AR-A0U2-01A-11R-A109-07	brca	4.969	1.579	-2.106	2.834	0.385	1.188	6.038	5.646	0.12	5.678	-1.74	1.846	0.229	-3.938	4.333	4.002	2.612	6.442	1.964	0.293	2.489	0.153	-3.816	3.816	2.669	5.366	8.361	1.215	4.82	2.569	2.813	2.112	0.91	5.285	-0.922	5.187	3.09	5.167	-2.584	3.574	1.613	3.53	4.324	3.548	3.451	2.853	1.449	0.904
TCGA-AR-A0U3-01A-11R-A109-07	brca	5.223	1.427	-1.58	3.358	0.89	0.628	6.079	5.842	0.175	5.83	-1.321	1.925	-0.391	-3.743	4.378	4.155	2.498	6.546	1.768	0.698	2.382	0.165	-3.91	3.802	2.758	5.415	8.274	1.047	4.976	3.043	2.463	2.243	1.193	5.379	-0.819	5.172	3.146	5.32	-2.133	4.021	1.602	3.386	4.598	3.783	3.285	2.465	1.732	0.582
TCGA-AR-A0U4-01A-11R-A109-07	brca	5.088	2.099	-2.488	2.435	-0.702	0.027	6.024	5.583	-0.041	5.537	-2.506	2.002	-0.157	-4.399	4.186	4.19	1.757	6.266	1.434	0.015	1.407	0.273	-4.322	3.721	2.878	5.353	8.074	0.576	4.772	2.171	3.383	1.034	0.586	5.13	-1.413	5.197	3.052	3.605	-2.618	3.363	1.639	3.049	4.258	2.752	3.571	4.567	1.043	1.769
TCGA-AR-A1AH-01A-11R-A12D-07	brca	5.107	2.064	-2.503	2.656	-0.652	0.526	6.077	5.668	-0.358	5.638	-2.446	1.832	0.911	-4.675	4.113	3.882	2.035	6.363	1.464	-0.004	2.025	-0.061	-4.341	3.725	2.809	4.968	8.085	0.917	4.868	2.371	3.201	1.582	0.688	5.226	-1.109	4.819	2.739	4.809	-2.889	3.115	1.515	2.996	4.321	2.625	3.52	2.928	1.147	1.779
TCGA-AR-A1AI-01A-11R-A12P-07	brca	4.993	2.322	-2.359	2.705	-0.392	0.618	5.99	5.593	-0.352	5.615	-2.241	1.957	-0.031	-4.371	4.138	4.07	2.01	6.301	1.688	-0.096	1.956	0.136	-4.261	3.649	2.78	5.125	8.056	0.728	4.778	2.526	2.984	1.464	0.762	5.075	-1.493	4.917	2.496	4.381	-2.873	3.184	1.467	2.992	4.345	2.825	3.43	3.644	0.943	1.824
TCGA-AR-A1AJ-01A-21R-A12P-07	brca	4.973	1.979	-2.217	2.701	-0.251	0.164	5.957	5.491	0.155	5.622	-2.399	1.943	-0.126	-4.223	4.18	4.108	1.954	6.316	1.484	-0.138	1.847	0.263	-3.942	3.651	2.917	5.21	8.041	0.721	4.8	2.389	3.316	0.689	0.591	5.094	-1.429	4.87	2.923	4.535	-2.972	3.424	1.545	2.896	4.248	2.791	3.331	4.025	0.959	1.833
TCGA-AR-A1AK-01A-21R-A12P-07	brca	4.874	2.031	-1.79	3.094	0.227	0.606	6.133	5.841	0.918	5.874	-1.898	1.954	-0.306	-3.981	4.531	4.188	2.212	6.597	1.55	0.421	1.912	0.392	-3.718	3.798	2.985	5.457	8.222	0.986	4.966	3.106	3.106	0.97	1.204	5.349	-0.987	5.282	3.195	5.009	-2.029	3.99	1.749	3.185	4.563	3.276	3.646	3.493	1.511	1.796
TCGA-AR-A1AL-01A-21R-A12P-07	brca	4.965	1.964	-1.789	2.897	0.12	0.544	6.085	5.794	1.201	5.701	-1.589	2.093	-0.126	-4.174	4.488	4.226	2.161	6.442	1.546	0.398	2.021	0.302	-3.887	3.861	3.061	5.408	8.405	0.956	4.985	2.768	3.078	1.331	0.917	5.264	-0.816	5.271	3.409	5.122	-2.097	3.736	1.709	3.186	4.696	3.296	3.492	3.215	1.647	1.555
TCGA-AR-A1AM-01A-41R-A22K-07	brca	4.972	2.02	-1.567	3.364	0.721	0.624	6.145	5.799	0.439	5.812	-1.394	2.016	-0.48	-3.821	4.519	4.211	2.257	6.646	1.701	0.654	2.225	0.257	-3.921	3.907	3.004	5.465	8.267	1.069	4.871	3.051	2.538	1.293	1.231	5.363	-0.895	5.233	3.167	5.186	-2.162	4.144	1.63	3.285	4.717	3.434	3.395	2.6	1.748	1.458
TCGA-AR-A1AN-01A-11R-A12P-07	brca	4.999	1.826	-1.954	3.024	0.12	0.458	6.095	5.788	0.281	5.712	-1.528	2.005	-0.231	-4.008	4.285	4.21	2.076	6.455	1.459	0.44	1.909	0.287	-4.089	3.815	2.87	5.346	8.331	1.029	4.843	2.737	3.364	1.255	1.071	5.274	-1.412	5.352	3.108	5.107	-2.261	3.602	1.58	3.197	4.546	3.32	3.476	3.848	1.424	1.298
TCGA-AR-A1AO-01A-11R-A12P-07	brca	5.015	2.362	-2.109	2.679	-0.474	0	6.03	5.659	0.686	5.657	-1.996	2.013	-0.128	-4.178	4.298	4.328	1.767	6.332	1.341	0.049	1.598	0.395	-3.889	3.844	2.962	5.304	8.182	0.466	4.881	2.484	2.941	0.733	0.769	5.23	-0.75	5.141	3.08	4.087	-2.365	3.532	1.667	2.981	4.467	2.977	3.586	3.85	1.176	2.128
TCGA-AR-A1AP-01A-11R-A12P-07	brca	5.172	2.406	-1.771	3.088	0.305	0.394	6.18	5.988	0.42	5.977	-1.356	2.031	-0.382	-3.907	4.671	4.321	2.365	6.696	1.63	0.483	2.117	0.304	-4.167	3.931	2.991	5.524	8.275	0.922	5.052	2.911	2.809	1.286	1.23	5.534	-0.776	5.299	3.194	5.29	-2.006	4.068	1.597	3.255	4.679	3.524	3.589	3.079	1.74	2.091
TCGA-AR-A1AQ-01A-11R-A12P-07	brca	5.045	2.099	-2.331	2.777	-0.48	0.423	6.007	5.527	-0.156	5.59	-2.606	1.865	-0.17	-4.328	4.215	4.122	1.819	6.343	1.567	-0.148	1.769	0.025	-4.248	3.704	2.954	5.131	7.985	0.719	4.801	2.523	2.932	0.928	0.758	5.183	-1.054	4.844	2.86	4.647	-2.799	3.193	1.638	2.816	4.374	2.662	3.452	3.274	1.199	1.723
TCGA-AR-A1AR-01A-31R-A137-07	brca	5.152	2.098	-2.615	2.573	-0.789	0.458	5.917	5.526	0.283	5.641	-2.601	2.029	-0.13	-4.495	4.242	4.129	1.924	6.227	1.357	-0.054	1.774	0.315	-4.26	3.756	2.844	5.365	8.111	0.832	4.654	2.232	3.575	0.776	0.431	5.132	-1.546	5.074	3.021	4.638	-2.851	3.197	1.666	3.132	4.134	2.837	3.42	4.554	1.021	1.997
TCGA-AR-A1AS-01A-11R-A12P-07	brca	5.246	2.225	-1.354	3.506	1.753	0.47	6.093	5.905	-0.159	5.801	-1.714	1.857	-0.762	-3.519	4.474	4.313	2.319	6.573	1.554	0.77	1.982	0.193	-4.335	3.83	2.822	5.45	8.103	1.06	4.921	3.191	2.082	1.719	1.426	5.388	-1.277	5.253	2.883	5.176	-2.04	4.104	1.418	3.142	4.67	3.695	3.518	1.736	1.791	2.01
TCGA-AR-A1AT-01A-11R-A12P-07	brca	4.856	2.523	-2.486	2.348	-0.513	0.356	6.046	5.576	0.241	5.698	-1.636	1.88	-0.451	-4.357	4.393	4.156	2.27	6.52	1.71	-0.227	2.145	0.15	-4.214	3.793	2.788	5.331	8.222	0.989	4.893	2.945	2.369	1.513	0.778	5.123	-1.339	5.165	2.939	4.92	-2.608	3.43	1.726	2.959	4.326	3.226	3.211	2.378	1.751	2.204
TCGA-AR-A1AU-01A-11R-A12P-07	brca	4.928	1.825	-1.723	3.165	0.475	0.537	6.098	5.964	0.717	5.89	-1.723	1.957	-0.542	-3.874	4.617	4.183	2.344	6.631	1.699	0.453	2.194	0.249	-3.788	3.912	3.09	5.538	8.432	1.169	4.974	3.136	2.873	1.328	1.243	5.332	-0.741	5.274	3.416	5.157	-2.039	3.962	1.567	3.457	4.608	3.394	3.531	2.805	1.618	1.319
TCGA-AR-A1AV-01A-21R-A12P-07	brca	5.041	1.948	-1.699	3.184	1.082	0.862	6.107	5.943	0.023	5.884	-1.422	1.923	-0.555	-3.666	4.477	4.214	2.351	6.55	1.733	0.712	2.19	0.28	-4.044	3.898	2.928	5.488	8.216	1.076	4.88	3.12	3.066	1.653	1.27	5.431	-0.895	5.324	3.094	5.288	-2.301	4.152	1.547	3.42	4.637	3.598	3.375	2.844	1.617	1.349
TCGA-AR-A1AW-01A-21R-A12P-07	brca	4.659	1.464	-2.521	2.371	-0.652	0.253	5.822	5.447	0.711	5.541	-2.775	1.906	-0.166	-4.399	4.174	3.981	1.938	6.027	1.578	-0.295	1.648	0.312	-3.992	3.576	2.714	5.129	8.117	0.592	4.675	2.339	3.424	1.275	0.171	5.038	-1.9	4.92	2.993	4.165	-2.882	3.27	1.527	2.992	4.053	2.845	3.204	3.997	0.958	1.231
TCGA-AR-A1AX-01A-11R-A12P-07	brca	4.926	1.868	-2.301	2.702	-0.478	0.902	6.072	5.817	0.893	5.765	-1.937	2.019	0.076	-4.289	4.344	4.239	2.299	6.336	1.719	-0.147	1.879	0.292	-3.743	3.844	2.939	5.387	8.163	1.222	4.837	2.689	2.943	1.218	0.868	5.28	-1.104	4.966	3.168	4.949	-2.262	3.554	1.633	3.086	4.337	3.33	3.217	3.055	1.385	1.533
TCGA-AR-A1AY-01A-21R-A12P-07	brca	5.172	1.965	-1.879	3.044	0.013	0.763	6.051	5.675	-0.35	5.601	-2.39	1.831	-0.236	-4.07	4.509	4.208	1.993	6.391	1.691	0.564	1.991	0.085	-4.317	3.844	3.072	5.404	8.202	1.007	4.831	2.415	2.687	1.047	0.855	5.2	-1.039	4.817	2.746	4.849	-2.623	3.614	1.498	3.037	4.542	2.847	3.557	3.138	1.159	1.563
TCGA-AR-A24H-01A-11R-A169-07	brca	5.068	1.595	-1.755	3.129	0.594	1.334	6.109	5.731	-0.11	5.711	-2.024	1.755	-0.45	-3.932	4.572	4.121	2.755	6.46	1.938	0.539	2.372	0.079	-4.247	3.709	2.757	5.487	8.216	1.147	4.9	2.804	2.633	1.944	0.997	5.275	-1.009	5.201	2.908	5.117	-2.316	3.876	1.617	3.627	4.448	3.524	3.277	2.446	1.694	0.954
TCGA-AR-A24K-01A-11R-A169-07	brca	5.115	1.072	-1.563	3.204	0.403	1.091	6.139	5.856	0.084	5.787	-1.87	1.881	0.281	-3.773	4.51	4.068	2.566	6.465	1.968	0.665	2.312	0.145	-4.416	3.812	2.756	5.595	8.16	1.407	4.782	2.577	2.681	1.752	0.941	5.385	-0.96	5.25	2.833	5.261	-2.236	3.789	1.501	3.525	4.446	3.675	3.291	2.734	1.659	0.63
TCGA-AR-A24L-01A-11R-A169-07	brca	4.638	1.744	-1.793	3.137	0.29	0.559	6.076	5.907	0.677	5.753	-1.541	2.058	-0.047	-4.008	4.383	4.242	2.078	6.536	1.649	0.491	2.021	0.396	-3.916	3.862	3.04	5.55	8.245	1.082	5.002	2.904	3.229	1.164	1.169	5.395	-0.861	5.354	3.348	5.207	-2.107	3.998	1.699	3.111	4.645	3.387	3.632	3.486	1.37	1.115
TCGA-AR-A24M-01A-11R-A169-07	brca	5.216	2.062	-1.804	3.136	0.474	0.585	6.096	5.779	0.501	5.728	-1.428	2.036	-0.393	-4.073	4.351	4.188	2.167	6.501	1.682	0.48	1.97	0.378	-4.023	3.908	2.928	5.402	8.33	1.045	4.999	2.862	2.931	1.22	1.291	5.329	-0.877	5.248	3.114	5.17	-2.14	3.847	1.676	3.053	4.726	3.404	3.547	3.282	1.574	1.356
TCGA-AR-A24N-01A-11R-A169-07	brca	4.983	1.982	-1.84	3.201	0.126	1.344	6.096	5.849	0.473	5.86	-1.931	1.879	0.1	-3.856	4.576	4.236	2.519	6.514	1.791	0.435	2.138	0.35	-3.858	3.946	2.897	5.492	8.267	1.287	5.002	2.814	2.792	1.475	1.16	5.494	-0.946	5.341	3.08	5.14	-2.003	4	1.657	3.602	4.522	3.513	3.503	2.941	1.562	1.399
TCGA-AR-A24O-01A-11R-A169-07	brca	5.129	2.142	-2.002	2.992	-0.21	0.723	6.122	5.828	0.673	5.823	-1.616	2.085	-0.097	-4.129	4.363	4.223	2.152	6.439	1.502	0.453	1.906	0.415	-3.847	3.828	2.939	5.379	8.373	1.046	4.9	2.731	3.109	1.062	1.035	5.31	-0.904	5.364	3.29	5.047	-2.24	3.645	1.722	3.129	4.489	3.2	3.497	3.892	1.478	1.669
TCGA-AR-A24P-01A-11R-A169-07	brca	5.199	2.076	-1.958	2.763	-0.03	0.529	6.208	5.764	0.891	5.757	-1.75	1.94	-0.176	-4.034	4.496	4.259	2.291	6.585	1.596	0.355	1.958	0.388	-3.942	3.827	2.999	5.421	8.303	1.122	4.877	2.686	3.142	1.098	0.998	5.294	-0.894	5.318	3.19	5.214	-2.079	3.608	1.654	3.189	4.595	3.465	3.445	3.19	1.589	1.457
TCGA-AR-A24Q-01A-12R-A169-07	brca	5.177	2.037	-1.891	2.905	-0.316	0.277	6.144	5.799	0.231	5.649	-2.429	1.885	-0.446	-4.289	4.602	4.221	1.865	6.468	1.649	0.355	1.984	0.137	-4.103	3.837	3.231	5.447	8.291	0.934	4.907	2.384	3.218	0.921	0.688	5.267	-1.555	5.25	3.108	4.919	-2.713	3.569	1.594	2.948	4.567	3.031	3.752	3.728	1.069	1.104
TCGA-AR-A24R-01A-11R-A169-07	brca	5.083	1.765	-1.489	3.42	0.617	0.84	6.175	5.997	0.188	5.87	-1.868	1.915	-0.359	-3.787	4.499	4.17	2.725	6.692	1.89	0.49	2.311	0.257	-4.087	3.888	2.955	5.487	8.308	1.291	5.011	3.19	2.553	1.843	1.23	5.511	-0.815	5.395	3.204	5.261	-1.976	4.228	1.636	3.711	4.589	3.646	3.403	3.148	1.798	0.964
TCGA-AR-A24S-01A-11R-A169-07	brca	5.107	2.116	-2.093	2.825	-0.295	0.457	6.078	5.747	0.388	5.677	-2.276	1.974	-0.372	-4.139	4.146	4.302	2.137	6.392	1.605	0.262	1.908	0.344	-3.939	3.811	2.904	5.336	8.124	0.919	4.945	2.618	3.518	0.968	0.729	5.322	-0.974	5.218	3.132	4.56	-2.368	3.504	1.576	3.203	4.373	3.202	3.541	3.762	1.29	1.789
TCGA-AR-A24T-01A-11R-A169-07	brca	4.997	2.038	-1.84	3.015	0.04	0.531	6.087	5.893	0.707	5.806	-1.597	2.094	-0.337	-4.043	4.578	4.236	2.038	6.5	1.626	0.402	1.821	0.4	-3.875	3.8	3.08	5.511	8.352	1.167	4.913	2.723	3.513	1.055	1.074	5.338	-0.907	5.359	3.25	5.096	-2.078	3.615	1.647	3.105	4.588	3.231	3.454	3.378	1.456	1.47
TCGA-AR-A24U-01A-11R-A169-07	brca	5.269	2.38	-2.255	2.602	-0.527	0.324	6.068	5.669	0.323	5.704	-1.441	2.077	-0.556	-4.106	4.596	4.305	1.86	6.356	1.476	0.043	1.862	0.368	-3.896	3.828	2.964	5.534	8.226	0.735	5.002	2.561	2.714	1.137	0.694	5.248	-1.199	5.305	2.999	4.866	-2.321	3.583	1.763	2.929	4.439	3.175	3.551	3.042	1.287	2.198
TCGA-AR-A24V-01A-21R-A169-07	brca	4.983	2.199	-2.047	2.987	-0.121	0.508	6.118	5.922	0.434	5.871	-1.901	1.977	-0.659	-4.109	4.454	4.258	2.051	6.415	1.557	0.352	1.906	0.407	-4.114	3.933	3.039	5.576	8.275	1.124	4.956	2.943	3.323	0.833	0.985	5.417	-1.238	5.422	3.191	5.099	-2.045	3.783	1.778	3.265	4.387	3.226	3.668	3.665	1.229	1.685
TCGA-AR-A24W-01A-11R-A169-07	brca	5.07	2.163	-1.843	3.081	0.294	0.681	6.132	5.851	0.91	5.82	-1.473	2.064	-0.292	-4.087	4.57	4.239	2.181	6.522	1.666	0.569	2.161	0.43	-3.603	3.894	3.108	5.338	8.385	1.049	4.976	2.872	2.732	1.248	1.085	5.414	-0.769	5.214	3.361	5.227	-1.938	3.76	1.767	3.266	4.732	3.282	3.55	3.532	1.623	1.634
TCGA-AR-A24X-01A-11R-A169-07	brca	5.07	1.98	-2.088	2.88	-0.361	0.92	6.11	5.837	0.392	5.796	-1.867	1.894	-0.262	-4.291	4.425	4.112	2.446	6.464	1.638	0.187	2.167	0.231	-4.197	3.816	2.94	5.442	8.278	1.161	4.818	2.573	2.964	1.487	0.878	5.277	-1.335	5.211	3.085	5.178	-2.297	3.507	1.621	3.274	4.322	3.322	3.249	3.089	1.64	1.291
TCGA-AR-A24Z-01A-11R-A169-07	brca	4.937	1.339	-1.931	2.943	0.917	0.174	6.049	5.633	-0.219	5.66	-1.735	1.872	-0.137	-3.826	4.228	4.013	2.345	6.5	1.867	0.48	2.299	0.128	-4.224	3.732	2.736	5.45	8.224	0.786	4.864	2.629	2.424	1.961	1.086	5.282	-1.195	5.177	2.973	5.195	-2.452	3.769	1.558	3.146	4.488	3.551	3.261	2.736	1.547	0.809
TCGA-AR-A250-01A-31R-A169-07	brca	4.87	2.212	-1.889	3.077	0.173	0.676	6.103	5.807	0.338	5.754	-1.509	1.878	-0.614	-3.938	4.394	4.31	2.157	6.522	1.856	0.513	2.358	0.343	-4.039	3.837	2.938	5.551	8.199	1.132	4.934	2.65	3.259	1.236	1.175	5.394	-0.979	5.238	3.085	4.954	-2.164	3.745	1.52	3.16	4.285	3.483	3.454	2.694	1.458	1.606
TCGA-AR-A251-01A-12R-A169-07	brca	4.987	2.487	-2.102	3.024	0.003	0.608	6.103	5.78	0.159	5.702	-1.913	1.962	0.189	-4.195	4.606	4.27	1.892	6.53	1.654	0.271	2.01	0.151	-4.456	3.829	3.345	5.602	8.09	0.95	4.966	2.74	2.635	0.777	1.017	5.289	-1.068	5.1	3.092	5.216	-2.311	3.567	1.692	3.203	4.695	3.108	3.72	3.487	1.153	2.247
TCGA-AR-A252-01A-11R-A169-07	brca	4.606	1.75	-2.287	2.678	-0.385	0.319	6.02	5.685	0.872	5.652	-1.72	2.05	-0.07	-4.161	4.115	4.149	1.929	6.277	1.428	0.022	1.826	0.359	-3.612	3.694	2.881	5.279	8.296	0.79	4.774	2.432	3.59	1.309	0.881	5.246	-1.125	5.247	3.392	4.574	-2.596	3.56	1.658	2.866	4.283	3.103	3.422	4.181	1.407	1.267
TCGA-AR-A254-01A-21R-A169-07	brca	5.109	2.193	-2.372	2.576	-0.684	0.559	6.07	5.808	0.24	5.884	-2.363	1.901	-0.362	-4.417	4.496	4.211	2.181	6.453	1.589	-0.033	2.054	0.23	-4.043	3.828	2.777	5.513	8.113	1.229	4.812	2.416	2.815	1.149	0.649	5.27	-0.97	5.204	3.101	4.642	-2.401	3.506	1.61	3.206	4.276	3.124	3.519	3.529	1.464	1.783
TCGA-AR-A255-01A-11R-A169-07	brca	4.984	2.296	-1.696	3.069	0.111	0.762	6.083	5.916	0.746	5.88	-1.777	1.957	-0.202	-4.038	4.572	4.321	2.216	6.484	1.647	0.386	2.141	0.371	-3.89	3.911	3.055	5.506	8.269	1.194	4.978	2.769	2.976	1.126	1.084	5.369	-0.845	5.31	3.183	5.166	-1.947	3.832	1.681	3.332	4.574	3.377	3.654	3.764	1.462	1.858
TCGA-AR-A256-01A-11R-A169-07	brca	5.139	2.602	-1.778	3.009	0.254	0.489	6.223	5.873	-0.403	5.796	-2.116	1.941	-0.277	-3.927	4.454	4.369	2.057	6.463	1.631	0.254	1.745	0.119	-4.212	3.828	3.145	5.367	8.045	0.944	4.81	2.699	2.939	0.816	1.068	5.326	-0.868	4.943	2.68	5.084	-2.286	3.309	1.576	2.985	4.603	2.833	3.608	3.134	1.072	2.236
TCGA-AR-A2LE-01A-11R-A180-07	brca	4.96	1.585	-1.821	3.163	0.205	0.742	6.113	5.735	0.536	5.697	-1.679	2.086	-0.499	-3.937	4.442	4.164	2.113	6.511	1.74	0.657	1.969	0.396	-3.895	3.785	2.842	5.522	8.33	1.188	4.967	2.733	3.302	1.6	1.28	5.335	-0.821	5.365	3.122	5.064	-1.992	3.994	1.686	3.13	4.71	3.391	3.319	2.759	1.62	1.178
TCGA-AR-A2LH-01A-31R-A18M-07	brca	5.06	2.323	-1.852	2.854	-0.211	0.426	6.045	5.768	0.585	5.795	-1.616	2.072	-0.211	-4.224	4.489	4.318	1.999	6.476	1.555	0.054	1.856	0.297	-3.705	3.9	2.987	5.342	8.14	0.796	5.015	3.075	2.351	1.201	0.996	5.305	-0.625	5.069	3.01	4.985	-1.956	3.623	1.654	3.076	4.635	3.228	3.627	2.536	1.514	1.929
TCGA-AR-A2LJ-01A-12R-A19W-07	brca	4.809	2.146	-1.892	3.09	0.345	0.47	6.137	5.908	0.431	6.007	-2.188	1.811	-0.498	-4.064	4.358	4.169	2.01	6.581	1.624	0.385	1.856	0.255	-4.202	3.942	2.886	5.338	8.255	0.954	4.792	2.922	2.964	1.125	1.141	5.394	-1.167	5.096	3.232	4.757	-2.169	3.895	1.654	3.247	4.64	3.349	3.51	3.114	1.71	1.739
TCGA-AR-A2LK-01A-11R-A180-07	brca	4.775	1.731	-1.827	3.006	0.561	0.924	6.111	5.89	0.156	5.822	-2.092	1.755	-0.716	-4.007	4.454	4.119	2.457	6.474	1.932	0.522	2.195	0.165	-4.227	3.889	2.847	5.384	8.278	1.317	4.877	3.065	2.927	1.419	0.922	5.386	-1.155	5.262	3.042	5.038	-2.233	3.811	1.444	3.39	4.435	3.48	3.487	3.488	1.552	1.374
TCGA-AR-A2LL-01A-11R-A180-07	brca	4.792	1.903	-1.568	3.148	0.638	0.914	6.081	5.888	0.171	5.874	-2.333	1.832	-0.165	-3.883	4.63	4.172	2.484	6.577	1.857	0.502	2.351	0.261	-4.38	3.854	2.737	5.452	8.184	1.15	4.848	2.92	2.708	1.581	1.201	5.354	-1.124	5.324	3.046	5.045	-2.158	4.131	1.57	3.594	4.655	3.502	3.385	2.562	1.782	1.441
TCGA-AR-A2LM-01A-11R-A180-07	brca	4.995	1.942	-1.764	3.128	0.131	0.586	6.093	5.918	0.606	5.823	-1.528	1.991	0.027	-4.064	4.562	4.151	2.22	6.522	1.761	0.424	1.963	0.277	-4.065	3.846	3.011	5.477	8.372	1.126	4.933	2.765	3.12	1.041	1.052	5.338	-1.015	5.286	3.298	5.269	-1.996	3.733	1.601	3.304	4.629	3.317	3.486	3.218	1.589	1.599
TCGA-AR-A2LN-01A-21R-A18M-07	brca	4.776	1.97	-1.855	2.911	-0.075	0.6	6.108	5.893	0.788	5.895	-1.652	2.061	-0.102	-4.231	4.426	4.295	2.027	6.541	1.584	0.385	1.865	0.395	-3.816	3.915	3.022	5.522	8.279	0.99	4.884	2.862	3.088	1.059	1.092	5.368	-0.863	5.269	3.398	5.02	-1.988	3.795	1.738	3.167	4.6	3.185	3.585	3.971	1.646	1.658
TCGA-AR-A2LO-01A-31R-A18M-07	brca	4.979	2.019	-1.828	2.902	0.177	0.655	6.093	5.864	0.743	5.917	-2.012	1.965	-0.08	-4.142	4.5	4.299	2.194	6.578	1.672	0.275	1.888	0.272	-3.858	3.864	3.007	5.464	8.287	1.113	4.817	3.15	3.159	1.048	1.027	5.385	-0.96	5.12	3.244	5.093	-2.246	3.812	1.679	3.1	4.604	3.344	3.644	3.421	1.57	1.568
TCGA-AR-A2LQ-01A-22R-A18M-07	brca	4.906	2.333	-2.016	2.947	-0.047	0.615	6.053	5.857	0.917	5.717	-1.391	2.06	0.078	-4.244	4.489	4.194	1.982	6.475	1.53	0.499	1.974	0.31	-3.871	3.887	3.119	5.52	8.419	0.91	4.985	2.778	2.702	0.95	1.068	5.275	-0.955	5.225	3.536	5.15	-2.096	3.543	1.623	3.131	4.633	3.09	3.589	3.4	1.514	2.127
TCGA-AR-A2LR-01A-12R-A18M-07	brca	5.026	2.093	-2.391	2.573	-0.557	0.595	5.957	5.731	0.279	5.535	-2.733	1.911	0.825	-4.672	4.369	4.013	1.861	6.243	1.581	0.182	2.042	0.093	-4.185	3.71	3.07	5.363	8.422	0.831	4.753	1.925	3.667	1.118	0.468	5.252	-1.668	5.131	3.145	4.913	-3.035	3.311	1.523	2.941	4.336	2.74	3.628	4.398	1.2	1.782
TCGA-AR-A5QM-01A-11R-A27Q-07	brca	4.999	2.359	-1.703	3.126	0.554	0.755	6.166	5.926	0.282	6.002	-1.418	1.915	-0.442	-3.829	4.533	4.275	2.291	6.614	1.691	0.536	2.049	0.27	-3.814	3.895	3.095	5.46	8.37	1.147	4.817	3.057	3.05	1.388	1.397	5.341	-1.076	5.278	3.161	5.099	-2.008	4.122	1.67	3.387	4.675	3.432	3.574	3.023	1.779	2.055
TCGA-AR-A5QN-01A-12R-A28M-07	brca	5.119	2.137	-1.511	3.262	0.872	0.327	6.136	5.895	0.284	5.81	-1.174	1.946	-0.045	-3.764	4.684	4.328	2.35	6.608	1.677	0.676	2.268	0.213	-3.904	3.874	3.044	5.496	8.36	1.046	5.021	3.018	2.83	1.68	1.335	5.408	-0.964	5.3	3.16	5.324	-1.748	4.205	1.658	3.255	4.704	3.32	3.459	2.605	1.557	1.479
TCGA-AR-A5QP-01A-11R-A28M-07	brca	5.049	2.263	-1.507	3.169	0.616	0.908	6.098	5.937	0.616	5.893	-1.409	1.908	-0.504	-3.941	4.562	4.161	2.299	6.634	1.748	0.428	2.124	0.275	-4.029	3.875	2.944	5.4	8.272	1.028	4.905	2.987	2.437	1.213	1.137	5.35	-0.685	5.098	3.265	5.384	-1.755	3.925	1.669	3.318	4.799	3.431	3.531	2.628	1.795	2.002
TCGA-AR-A5QQ-01A-11R-A28M-07	brca	5.325	2.508	-2.331	2.506	-0.65	-0.331	6.135	5.588	0.235	5.801	-2.815	1.936	-0.62	-4.348	4.331	4.392	1.396	6.22	1.089	-0.114	1.383	0.348	-4.147	3.819	3.124	5.487	7.958	0.291	4.804	2.368	3.902	0.167	0.719	5.25	-0.937	5.27	2.778	4.442	-2.631	3.396	1.753	2.605	4.79	2.781	3.697	4.131	1.034	2.46
TCGA-B6-A0I1-01A-11R-A21T-07	brca	4.893	2.687	-1.403	3.393	1.111	1.304	6.224	5.778	-0.691	5.7	-2.261	1.755	-0.234	-3.731	4.752	4.193	2.224	6.574	1.972	0.698	2.279	-0.042	-4.471	3.801	2.904	5.579	8.097	1.183	4.692	3.013	1.966	1.415	1.335	5.174	-1	5.034	2.59	5.191	-2.296	3.992	1.51	3.347	4.843	3.162	3.521	2.456	1.389	2.406
TCGA-B6-A0I2-01A-11R-A034-07	brca	5.118	2.025	-2.035	2.777	-0.065	1.055	6.051	5.444	-0.03	5.535	-2.783	1.912	0.718	-4.109	4.257	4.243	1.972	6.3	1.509	0.234	1.735	0.047	-3.953	3.703	2.928	5.186	8.016	0.797	4.697	2.368	2.502	1.066	0.554	5.114	-1.391	4.686	2.507	4.81	-2.675	3.149	1.505	2.987	4.572	2.832	3.449	3.303	1.033	1.936
TCGA-B6-A0I5-01A-11R-A034-07	brca	5.045	2.061	-1.545	3.252	0.898	0.832	6.219	6.001	0.223	5.95	-1.734	1.815	-0.391	-3.909	4.565	4.277	2.527	6.605	1.701	0.421	2.177	0.081	-4.271	3.91	2.963	5.454	8.494	1.152	4.927	3.007	2.628	1.358	1.224	5.448	-1.135	5.309	3.101	5.274	-2.04	4.005	1.565	3.287	4.688	3.563	3.532	2.249	1.953	1.952
TCGA-B6-A0I6-01A-11R-A034-07	brca	5.129	1.625	-2.222	2.67	-0.28	0.701	6.106	5.78	-0.179	5.57	-2.511	1.99	1.295	-4.384	4.499	4.239	2.053	6.44	1.851	0.142	2.012	0.083	-4.114	3.788	3.098	5.54	8.112	1.034	4.824	2.466	2.86	1.1	0.849	5.241	-1.188	4.843	2.855	5.023	-2.577	3.296	1.543	3.217	4.421	2.962	3.618	3.165	1.074	0.82
TCGA-B6-A0I8-01A-11R-A034-07	brca	5.084	2.514	-1.294	3.514	1.565	0.693	6.184	6.129	0.018	5.956	-0.993	1.928	-0.539	-3.562	4.884	4.271	2.763	6.778	1.871	0.714	2.504	0.258	-3.879	3.911	2.958	5.485	8.476	1.485	4.967	3.482	2.574	1.984	1.355	5.515	-0.61	5.384	3.142	5.529	-1.305	4.361	1.488	3.609	4.7	3.708	3.548	2.325	1.913	2.444
TCGA-B6-A0I9-01A-11R-A034-07	brca	5.095	2.229	-1.527	3.127	1.001	0.766	6.089	5.818	0.029	5.897	-1.617	1.959	-0.859	-3.707	4.525	4.277	2.449	6.64	1.586	0.489	2.387	0.031	-3.872	3.864	2.831	5.469	8.142	1.245	4.813	3.034	2.502	1.738	1.217	5.307	-0.9	5.176	2.819	5.086	-1.998	3.967	1.495	3.346	4.699	3.573	3.52	2.286	1.67	1.971
TCGA-B6-A0IA-01A-11R-A034-07	brca	4.775	1.614	-0.867	3.901	2.745	0.802	6.194	5.818	-0.05	5.764	-1.704	1.926	-0.53	-3.166	4.609	4.114	2.411	6.694	1.97	1.317	2.296	0.103	-4.088	3.862	2.804	5.533	8.142	1.144	4.954	3.572	2.344	2.042	1.964	5.501	-0.812	5.298	3.011	5.341	-2.005	4.544	1.614	3.186	4.864	3.77	3.472	1.925	2.05	1.26
TCGA-B6-A0IB-01A-11R-A034-07	brca	4.972	1.725	-0.914	3.589	2.595	0.657	6.146	5.989	-0.134	5.81	-1.786	1.839	-0.315	-3.237	4.628	4.06	2.349	6.627	2.098	1.133	2.51	0.066	-3.546	3.853	2.778	5.428	8.479	1.403	4.888	3.577	2.319	2.247	1.868	5.385	-1.118	5.339	3.045	5.492	-1.774	4.504	1.425	3.345	4.831	3.997	3.405	1.94	2.076	1.116
TCGA-B6-A0IC-01A-11R-A034-07	brca	4.818	0.896	-1.071	3.764	2.75	1.415	6.123	5.837	-0.178	5.852	-1.614	1.886	0.019	-3.267	4.706	3.977	2.573	6.695	2.049	1.009	2.478	0.106	-4.173	3.797	2.746	5.361	8.149	1.387	4.902	3.359	2.6	2.396	1.793	5.433	-1.005	5.325	2.987	5.502	-1.948	4.457	1.625	3.534	4.742	3.767	3.317	1.99	1.911	0.613
TCGA-B6-A0IE-01A-11R-A034-07	brca	5.133	1.775	-1.265	3.327	1.385	1.217	6.125	5.887	0.239	5.831	-1.737	1.814	-0.532	-3.719	4.639	4.08	2.753	6.655	2.113	0.732	2.415	0.117	-4.285	3.83	2.787	5.614	8.161	1.322	4.886	3.161	2.119	1.722	1.314	5.304	-0.888	5.23	3.11	5.301	-2.124	4.011	1.452	3.629	4.671	3.646	3.549	2.157	1.833	1.236
TCGA-B6-A0IG-01A-11R-A034-07	brca	5.176	2.324	-1.599	3.337	1.131	1.124	6.06	5.832	0.103	5.83	-1.236	1.859	-0.881	-3.603	4.559	4.143	2.542	6.642	2.064	0.73	2.604	0.145	-3.679	3.851	2.832	5.48	8.262	1.525	4.888	3.126	2.314	1.861	1.506	5.322	-1.066	5.231	3.142	5.235	-2.186	4.278	1.415	3.449	4.54	3.907	3.493	1.24	1.819	1.924
TCGA-B6-A0IH-01A-11R-A115-07	brca	5.007	2.068	-1.796	3.088	0.083	0.39	6.128	5.966	1.344	5.714	-1.459	2.089	0.208	-4.078	4.61	4.16	1.999	6.504	1.679	0.375	1.845	0.403	-3.728	4.02	3.108	5.527	8.391	1.024	4.865	2.846	2.946	0.956	1.046	5.281	-0.771	5.318	3.574	5.124	-1.801	3.81	1.682	3.107	4.603	3.197	3.471	2.997	1.538	1.313
TCGA-B6-A0IJ-01A-11R-A034-07	brca	5.004	2.008	-2.131	2.859	0.071	0.053	5.997	5.483	-0.381	5.52	-2.83	1.812	-0.054	-4.078	4.368	4.033	1.79	6.241	1.549	0.201	1.668	-0.034	-4.155	3.615	2.83	5.242	7.94	0.671	4.725	2.414	2.498	0.888	0.805	5.018	-1.359	4.613	2.55	4.618	-2.896	3.335	1.524	2.91	4.433	2.834	3.366	3.259	1.09	1.496
TCGA-B6-A0IK-01A-12R-A056-07	brca	5.233	2.541	-1.495	3.147	0.81	0.299	6.11	5.817	0.072	5.883	-0.967	1.908	-0.806	-3.724	4.515	4.281	2.116	6.496	1.658	0.63	2.111	0.178	-3.746	3.904	2.951	5.474	8.124	0.876	4.992	2.845	2.227	1.565	1.305	5.274	-0.726	5.074	2.909	5.266	-2.463	4.083	1.534	3.102	4.734	3.447	3.476	1.887	1.639	2.27
TCGA-B6-A0IM-01A-11R-A034-07	brca	4.903	1.308	-1.873	3.102	0.044	0.3	6.056	5.908	0.228	5.772	-1.907	2.017	0.124	-4.042	4.443	4.207	2.2	6.413	1.793	0.375	1.98	0.245	-4.162	3.856	2.965	5.549	8.271	1.172	4.873	2.988	3.372	1.618	1.076	5.369	-1.148	5.317	3.119	5.256	-2.297	3.8	1.675	3.164	4.466	3.501	3.669	3.365	1.391	0.77
TCGA-B6-A0IN-01A-11R-A034-07	brca	4.978	1.737	-1.982	3.165	0.366	0.76	6.21	5.878	0.498	5.927	-1.501	1.906	0.025	-4.096	4.476	4.155	2.093	6.573	1.593	0.333	2.059	0.325	-3.955	3.924	2.974	5.318	8.278	0.995	4.858	2.863	3.297	1.671	1.091	5.309	-0.8	5.224	3.133	4.562	-2.111	3.935	1.692	3.353	4.546	3.463	3.455	3.32	1.586	1.057
TCGA-B6-A0IO-01A-11R-A034-07	brca	4.799	1.774	-1.529	3.13	1.058	1.053	6.096	5.873	0.066	5.856	-1.396	1.921	-0.828	-3.767	4.521	4.257	2.521	6.629	1.935	0.526	2.372	0.133	-4.216	3.831	2.822	5.451	8.212	1.297	4.856	3.084	2.363	1.94	1.21	5.326	-0.927	5.2	3.142	5.219	-2.186	4.163	1.529	3.622	4.572	3.55	3.295	1.785	1.601	1.23
TCGA-B6-A0IP-01A-11R-A034-07	brca	4.662	1.608	-1.491	3.363	1.326	0.804	6.084	5.776	0.342	5.732	-1.369	2.117	-0.251	-3.811	4.589	4.196	2.334	6.654	1.813	0.628	2.179	0.118	-4.287	3.924	2.897	5.333	8.274	1.022	4.899	3.074	2.458	1.431	1.428	5.371	-0.895	5.238	2.907	5.301	-2.017	4.115	1.637	3.243	4.75	3.61	3.386	2.575	1.799	1.145
TCGA-B6-A0IQ-01A-11R-A034-07	brca	4.954	1.632	-2.167	2.679	0.048	0.492	5.983	5.418	-0.611	5.5	-2.604	1.783	0.161	-4.513	3.843	3.808	2.185	6.403	1.808	0.075	2.296	-0.172	-4.411	3.551	2.736	4.935	8.141	0.908	4.486	2.188	2.805	1.492	0.719	5.057	-1.685	4.652	2.36	5.012	-3.264	2.781	1.323	3.067	4.166	2.457	3.358	3.354	1.118	1.167
TCGA-B6-A0RE-01A-11R-A056-07	brca	5.413	2.523	-1.504	3.295	0.89	0.382	6.062	5.755	-0.467	5.708	-2.086	1.838	0.026	-3.83	4.391	4.317	1.945	6.558	1.614	0.574	1.937	0.123	-4.108	3.876	3.154	5.29	8.125	0.738	4.917	2.753	2.688	1.005	1.215	5.287	-0.577	4.88	2.749	4.571	-2.573	3.736	1.92	3.158	4.776	2.96	3.65	2.42	1.149	2.193
TCGA-B6-A0RG-01A-11R-A056-07	brca	4.704	1.408	-1.089	3.756	1.87	0.891	6.076	6.026	0.229	5.933	-1.874	1.886	-0.231	-3.637	4.508	4.197	2.725	6.652	1.826	0.7	2.416	0.196	-3.776	3.88	2.937	5.479	8.173	1.439	4.843	3.529	2.549	1.836	1.428	5.477	-0.948	5.085	3.125	5.441	-1.832	4.464	2.396	3.422	4.776	3.739	3.414	1.822	1.873	0.927
TCGA-B6-A0RH-01A-21R-A115-07	brca	5.237	2.487	-1.656	3.226	0.714	1.233	6.14	5.853	0.08	5.875	-1.692	1.989	-0.499	-3.84	4.363	4.284	2.381	6.603	1.961	0.517	2.249	0.185	-4.319	3.987	3.031	5.582	8.076	1.408	5.071	3.092	2.095	1.423	1.198	5.373	-1.058	5.254	3.168	5.073	-2.124	3.827	1.617	3.433	4.565	3.605	3.603	1.887	1.504	2.242
TCGA-B6-A0RI-01A-11R-A056-07	brca	4.876	2.091	-1.5	3.358	0.654	0.881	6.124	6.012	0.169	5.858	-1.967	1.942	-0.177	-3.851	4.579	4.242	2.437	6.578	1.792	0.577	2.108	0.287	-4.235	3.903	3.103	5.465	8.079	1.295	4.908	3.001	2.969	1.122	1.143	5.433	-1.007	5.302	3.072	5.179	-2.016	4.267	2.004	3.351	4.61	3.529	3.533	2.613	1.671	1.719
TCGA-B6-A0RL-01A-11R-A084-07	brca	4.704	1.339	-0.526	4.241	3.159	1.825	6.163	6.112	-0.034	6.022	-1.367	1.776	-0.756	-2.833	4.858	3.974	3.474	6.944	2.511	1.574	2.908	-0.065	-3.786	3.871	2.621	5.455	8.314	1.562	5.052	3.745	2.261	2.601	2.154	5.496	-1.005	5.212	3.219	5.539	-1.607	4.814	1.578	3.98	4.923	4.006	3.232	1.741	2.155	0.518
TCGA-B6-A0RM-01A-11R-A084-07	brca	4.835	1.514	-1.265	3.613	1.73	1.104	6.11	5.964	-0.027	5.82	-1.666	1.834	-0.469	-3.351	4.452	4.063	2.574	6.597	2.059	0.896	2.348	0.131	-4.33	3.92	2.691	5.521	8.241	1.185	5.001	3.327	2.633	1.711	1.393	5.529	-0.78	5.283	3.133	5.41	-1.99	4.353	1.401	3.475	4.721	3.682	3.421	2.249	1.909	0.994
TCGA-B6-A0RN-01A-12R-A084-07	brca	5.1	1.795	-1.537	3.245	0.559	0.934	6.134	6.013	0.498	5.976	-1.497	1.99	-0.283	-3.956	4.626	4.135	2.387	6.593	1.76	0.649	2.337	0.143	-4.128	3.912	2.907	5.517	8.37	1.412	4.916	2.898	2.933	1.458	1.143	5.323	-0.873	5.361	3.193	5.299	-1.754	3.935	1.542	3.378	4.665	3.491	3.443	2.74	1.668	1.233
TCGA-B6-A0RO-01A-22R-A084-07	brca	5.09	2.252	-1.243	3.694	1.927	1.516	6.108	5.958	0.101	5.824	-0.728	2.025	-0.601	-3.44	4.575	4.159	2.694	6.761	2.134	0.825	2.535	0.195	-3.927	3.911	2.816	5.351	8.502	1.483	4.939	3.426	2.158	1.994	1.567	5.433	-0.615	5.259	3.066	5.49	-1.92	4.538	1.641	3.798	4.804	3.808	3.432	1.883	2.013	1.849
TCGA-B6-A0RP-01A-21R-A084-07	brca	5.009	1.978	-1.687	3.036	0.382	1.083	6.114	5.707	0.464	5.719	-1.679	1.905	0.575	-3.897	4.354	4.232	2.365	6.52	1.636	0.577	2.171	0.289	-4.138	3.81	2.955	5.371	8.227	1.169	4.891	2.874	3.247	1.314	1.214	5.251	-1.128	5.416	3.119	5.231	-2.045	4.028	1.58	3.374	4.632	3.376	3.329	3.227	1.577	1.292
TCGA-B6-A0RQ-01A-11R-A115-07	brca	4.918	1.948	-1.564	3.264	0.914	0.439	6.173	5.916	0.844	5.798	-1.339	2.046	-0.085	-3.954	4.553	4.296	2.106	6.733	1.711	0.476	2.008	0.322	-3.766	3.845	2.993	5.374	8.442	0.959	4.871	3.267	2.417	1.337	1.278	5.403	-0.329	5.054	3.323	5.4	-1.741	3.897	1.821	3.089	4.779	3.408	3.489	2.743	1.765	1.625
TCGA-B6-A0RS-01A-11R-A084-07	brca	5.175	2.366	-1.62	3.064	1.075	0.905	6.078	5.724	0.092	5.74	-1.871	1.881	-0.268	-3.953	4.611	4.291	2.252	6.515	1.711	0.506	2.177	0.147	-4.253	3.865	2.964	5.475	8.12	0.947	4.865	2.848	2.125	1.194	1.166	5.346	-1.055	5.189	2.806	5.004	-2.233	3.768	1.574	3.271	4.703	3.057	3.483	2.313	1.511	1.922
TCGA-B6-A0RT-01A-21R-A084-07	brca	4.818	1.667	-2.361	2.439	-0.587	0.21	5.921	5.358	0.769	5.567	-2.59	1.894	0.464	-4.295	4.138	4.044	1.783	6.173	1.492	-0.27	1.683	0.093	-3.843	3.537	2.898	5.129	7.928	0.704	4.618	2.208	3.222	0.872	0.228	4.93	-1.362	4.657	2.782	4.453	-3.016	3.239	1.523	3.066	4.225	2.577	3.2	3.677	0.834	1.442
TCGA-B6-A0RU-01A-11R-A084-07	brca	5.186	1.765	-1.709	2.986	0.144	0.584	6.184	5.816	0.232	5.669	-2.42	1.926	0.002	-4.18	4.44	4.052	2.037	6.508	1.744	0.473	2.031	0.097	-4.017	3.839	3.083	5.479	8.209	0.962	4.821	2.637	2.719	1.225	0.967	5.276	-1.019	5.049	3.241	5.121	-2.498	3.418	1.433	3.177	4.624	2.928	3.582	3.174	1.399	1.282
TCGA-B6-A0RV-01A-11R-A084-07	brca	5.132	1.954	-1.576	3.12	0.606	0.414	6.113	5.852	0.747	5.875	-1.593	1.969	-0.412	-3.861	4.382	4.169	2.35	6.491	1.643	0.513	2.064	0.278	-3.927	3.851	2.856	5.391	8.237	0.962	4.932	3.2	2.443	1.762	1.35	5.343	-1.096	5.222	3.189	5.211	-2.325	3.961	1.596	3.231	4.6	3.486	3.471	2.546	1.675	1.562
TCGA-B6-A0WS-01A-11R-A115-07	brca	5.047	1.569	-1.752	3.043	0.218	0.711	6.153	5.73	0.469	5.692	-2.26	1.95	-0.519	-3.807	4.487	4.253	2.069	6.479	1.717	0.273	1.905	0.387	-4.043	3.808	2.914	5.488	8.189	1.001	4.814	2.611	3.197	1.154	1.237	5.254	-1.262	5.215	3.138	5.029	-2.23	3.969	1.653	3.294	4.54	3.458	3.479	2.776	1.468	0.655
TCGA-B6-A0WT-01A-11R-A109-07	brca	4.922	1.772	-1.768	3.389	0.738	0.896	6.106	5.877	0.326	5.802	-1.756	1.944	-0.434	-3.89	4.376	4.153	2.497	6.503	1.789	0.738	2.243	0.169	-3.951	3.896	2.987	5.423	8.242	1.203	4.819	2.997	2.59	1.192	1.272	5.368	-1.033	5.353	3.183	5.212	-2.221	4.205	1.63	3.398	4.473	3.65	3.547	2.478	1.634	1.023
TCGA-B6-A0WV-01A-11R-A109-07	brca	4.888	1.813	-0.952	3.873	2.034	1.505	6.249	6.068	0.083	5.914	-1.606	1.87	-0.59	-3.44	4.591	4.269	2.943	6.702	2.099	0.915	2.593	0.053	-4.162	3.844	2.941	5.568	8.295	1.542	4.944	3.115	2.469	1.787	1.482	5.5	-0.812	5.3	3.116	5.417	-1.806	4.488	1.525	3.714	4.821	3.723	3.422	2.188	1.789	1.361
TCGA-B6-A0WW-01A-11R-A109-07	brca	4.58	2.203	-1.63	3.312	0.938	1.087	6.123	5.935	0.152	5.871	-1.187	2.01	-0.386	-3.88	4.653	4.285	2.643	6.53	1.993	0.553	2.465	0.115	-3.908	3.982	2.891	5.578	8.255	1.343	4.993	3.198	2.588	1.633	1.213	5.416	-0.837	5.314	2.999	5.257	-1.749	4.121	1.743	3.571	4.605	3.598	3.542	2.76	1.584	1.65
TCGA-B6-A0WX-01A-11R-A109-07	brca	5.186	2.411	-2.052	2.976	-0.207	0.61	6.138	5.784	0.243	5.661	-2.202	1.887	0.067	-4.237	4.645	4.298	1.97	6.481	1.716	0.239	1.942	0.154	-4.263	3.785	3.279	5.515	8.211	0.898	4.937	2.633	3.023	0.751	0.962	5.25	-0.822	5.158	3.184	5.07	-2.537	3.427	1.631	3.1	4.688	2.988	3.642	3.151	1.259	2.056
TCGA-B6-A0WY-01A-11R-A109-07	brca	4.991	2.313	-1.618	3.428	0.739	0.602	6.203	5.95	1.03	5.931	-1.631	1.985	-0.337	-3.772	4.607	4.317	2.135	6.525	1.661	0.499	2.103	0.289	-3.716	3.917	3.059	5.552	8.216	0.949	5.004	3.286	2.39	1.07	1.257	5.395	-0.563	5.225	3.391	5.144	-1.933	3.904	1.669	3.159	4.693	3.344	3.703	2.537	1.499	1.993
TCGA-B6-A0WZ-01A-11R-A109-07	brca	5.06	2.115	-1.139	3.36	2.154	1.168	6.154	5.754	0.169	5.751	-1.167	1.923	-0.279	-3.447	4.425	4.206	2.757	6.625	1.981	0.925	2.313	0.166	-4.285	3.842	2.953	5.334	8.289	1.412	4.959	3.334	2.188	1.859	1.565	5.361	-0.802	5.278	3.143	5.427	-1.995	4.389	1.577	3.491	4.807	3.808	3.364	1.591	2.02	1.515
TCGA-B6-A0X0-01A-21R-A115-07	brca	5.184	1.475	-1.568	3.283	0.811	0.813	6.116	5.92	0.096	5.829	-1.608	1.868	-0.083	-3.765	4.39	4.197	2.274	6.552	1.822	0.566	2.229	0.114	-4.131	3.815	2.811	5.364	8.292	1.132	4.95	3.167	2.323	2.013	1.316	5.369	-1.23	5.11	2.933	5.357	-2.086	4.014	1.489	3.303	4.739	3.551	3.392	1.988	1.871	0.884
TCGA-B6-A0X1-01A-11R-A109-07	brca	5.213	2.292	-1.944	2.956	0.236	0.598	6.147	5.545	-0.063	5.636	-2.715	1.984	-0.785	-3.999	4.302	4.163	1.869	6.366	1.637	0.533	1.825	0.207	-4.067	3.776	2.892	5.521	8.188	0.903	4.803	2.251	2.866	0.87	0.735	5.119	-1.224	5.08	2.692	4.627	-2.691	3.613	1.734	3.101	4.518	2.992	3.626	3.79	1.003	2.04
TCGA-B6-A0X4-01A-11R-A109-07	brca	4.53	1.016	-1.213	3.697	1.872	0.983	6.118	5.91	-0.219	5.893	-2.044	1.92	0.29	-3.396	4.374	4.076	2.385	6.501	1.77	1.119	2.172	0.151	-4.082	3.876	2.868	5.509	8.31	1.105	4.87	3.03	3.033	1.817	1.283	5.423	-0.589	5.421	2.712	5.335	-2.009	4.137	1.641	3.468	4.714	3.539	3.388	2.595	1.664	0.004
TCGA-B6-A0X5-01A-21R-A109-07	brca	4.835	1.895	-1.406	3.24	1.647	0.688	6.144	5.658	-0.145	5.713	-1.689	1.925	-0.621	-3.347	4.3	4.082	2.465	6.413	2.026	0.936	2.45	0.132	-3.206	3.818	2.681	5.268	8.252	0.956	4.888	3.264	2.453	2.1	1.549	5.285	-0.76	5.259	2.89	5.269	-2.042	4.265	1.649	3.324	4.593	3.724	3.447	2.454	1.803	1.256
TCGA-B6-A0X7-01A-11R-A10J-07	brca	5.119	1.755	-1.729	3.144	0.602	0.86	6.097	5.974	0.679	5.899	-2.013	1.949	-0.27	-4.178	4.57	4.146	2.335	6.554	1.813	0.341	2.138	0.193	-4.097	3.937	2.882	5.491	8.327	1.054	4.817	2.887	2.833	1.346	1.12	5.387	-1.076	5.34	3.251	5.185	-2.052	3.988	1.649	3.242	4.564	3.399	3.474	3.038	1.604	1.196
TCGA-B6-A1KC-01B-11R-A157-07	brca	4.785	0.777	-1.697	2.956	0.606	1.291	6.045	5.943	0.036	5.804	-2.193	1.893	0.106	-4.04	4.159	4.139	2.802	6.475	2.257	0.463	2.594	0.23	-4.113	3.759	2.712	5.38	8.363	1.512	4.866	2.749	3.34	2.307	0.927	5.309	-0.964	5.388	2.772	5.199	-1.756	3.819	1.556	3.709	4.234	3.571	3.199	3.37	1.6	0.249
TCGA-B6-A1KF-01A-11R-A13Q-07	brca	5.248	2.516	-1.556	3.425	0.863	0.562	6.091	5.801	-0.274	5.586	-2.074	1.782	-0.317	-3.83	4.584	4.173	2.173	6.576	1.696	0.775	2.161	0.069	-4.188	3.856	2.944	5.48	8.144	1.097	4.937	2.794	2.514	1.602	1.276	5.243	-1.167	5.032	2.844	5.153	-2.221	3.907	1.437	3.133	4.718	3.14	3.623	2.734	1.375	2.085
TCGA-B6-A1KI-01A-11R-A14M-07	brca	5.166	2.275	-1.764	3.203	0.951	0.855	6.214	5.846	0.545	5.796	-1.291	2.047	-0.434	-3.626	4.499	4.211	2.196	6.545	1.826	0.546	2.173	0.319	-3.998	3.824	3.008	5.553	8.512	1.231	4.945	3.085	2.761	1.815	1.275	5.445	-0.921	5.381	3.287	5.353	-1.746	4.175	1.646	3.323	4.671	3.414	3.401	3.425	1.659	1.668
TCGA-B6-A1KN-01A-11R-A13Q-07	brca	5.277	2.495	-1.777	3.071	0.48	0.747	6.118	5.825	0.322	5.823	-1.282	2.014	-0.882	-3.916	4.543	4.267	2.372	6.534	1.85	0.461	2.453	0.221	-3.608	3.804	2.806	5.668	8.301	1.286	4.916	2.962	2.825	1.559	1.106	5.347	-0.34	5.208	3.037	5.242	-1.808	3.798	1.613	3.205	4.597	3.594	3.516	2.504	1.608	2.007
TCGA-B6-A2IU-01A-32R-A18M-07	brca	5.006	2.276	-1.023	3.65	2.197	1.065	6.136	5.967	0.382	5.939	-1.286	2.042	-0.513	-3.438	4.731	4.181	2.702	6.746	2.104	0.821	2.362	0.32	-3.679	3.818	2.802	5.6	8.338	1.537	4.91	3.481	2.561	1.97	1.832	5.503	-0.689	5.303	3.02	5.429	-1.32	4.636	1.534	3.573	4.78	4.048	3.6	2.239	2.043	1.837
TCGA-B6-A3ZX-01A-11R-A239-07	brca	4.798	1.712	-2.324	2.624	-0.215	0.33	5.876	5.506	0.252	5.547	-2.747	1.872	0.226	-4.236	4.194	4.072	1.856	6.282	1.645	-0.068	1.505	0.022	-4.089	3.584	2.923	5.098	7.922	0.662	4.677	2.206	3.068	1.068	0.309	5.085	-1.49	4.618	2.829	4.622	-2.852	3.451	1.431	2.845	4.467	2.852	3.438	3.633	1.094	1.336
TCGA-B6-A400-01A-11R-A239-07	brca	5.24	2.468	-2.057	2.876	-0.049	0.717	6.076	5.751	-0.086	5.636	-2.893	1.755	0.012	-4.171	4.641	4.274	1.913	6.603	1.749	0.283	1.911	0.158	-4.215	3.812	3.367	5.615	8.219	0.914	4.805	2.621	3.029	0.552	1.081	5.24	-0.888	4.874	2.945	4.769	-2.374	3.731	1.556	3.073	4.735	2.853	3.676	3.304	1.126	2.156
TCGA-B6-A401-01A-11R-A239-07	brca	5.088	2.483	-1.555	3.263	1.371	0.576	6.193	6.033	0.162	6.051	-1.446	1.943	-0.462	-3.718	4.514	4.348	2.279	6.627	1.722	0.483	2.099	0.193	-4.172	3.834	3.056	5.528	8.212	1.057	4.99	3.259	2.301	1.084	1.335	5.407	-0.864	5.244	3.154	5.186	-2.005	4.15	1.565	3.265	4.79	3.41	3.693	2.422	1.857	2.119
TCGA-B6-A402-01A-11R-A239-07	brca	5.312	2.642	-1.821	3.204	0.383	0.904	6.204	5.916	-0.595	5.822	-2.647	1.81	-0.124	-4.018	4.722	4.191	2.171	6.674	1.891	0.299	2.071	-0.165	-4.238	3.849	3.376	5.493	8.286	0.953	4.906	2.748	2.277	1.068	1.024	5.345	-0.819	4.854	2.732	5.155	-2.152	3.812	1.434	3.123	4.656	2.903	3.632	2.543	1.196	2.309
TCGA-B6-A408-01A-12R-A24H-07	brca	4.461	1.507	-1.825	3.063	0.613	0.759	6.139	5.905	0.502	5.902	-1.866	1.897	-0.357	-3.899	4.624	4.26	2.262	6.624	1.9	0.39	2.082	0.186	-4.153	3.89	2.944	5.573	8.215	1.127	4.994	2.909	2.947	1.453	1.135	5.418	-1.135	5.279	3.131	5.089	-2.131	4.12	1.65	3.483	4.532	3.409	3.521	2.871	1.611	0.57
TCGA-B6-A409-01A-11R-A24H-07	brca	5.266	2.655	-1.199	3.521	1.217	0.286	6.285	5.88	-0.207	5.728	-1.77	1.879	0.086	-3.619	4.48	4.111	2.111	6.617	1.685	0.729	2.015	-0.023	-4.425	3.877	3.253	5.301	8.159	0.98	4.984	2.644	2.335	1.228	1.199	5.254	-0.808	5.034	2.89	5.162	-2.291	3.909	1.507	3.283	4.868	3.237	3.54	2.774	1.496	2.263
TCGA-B6-A40B-01A-11R-A239-07	brca	5.009	2.438	-1.337	3.4	1.724	0.952	6.117	5.985	0.134	5.954	-1.467	1.895	-0.324	-3.666	4.699	4.257	2.558	6.616	1.73	0.72	2.356	0.182	-4.085	3.953	2.896	5.502	8.305	1.199	4.857	3.178	2.702	1.42	1.433	5.436	-1.323	5.182	3.229	5.257	-2.04	4.417	1.653	3.525	4.822	3.568	3.523	2.181	1.936	2.056
TCGA-B6-A40C-01A-11R-A239-07	brca	4.98	1.933	-1.604	3.217	1.093	1.095	6.11	5.762	0.306	5.783	-2.43	1.928	-0.375	-3.933	4.434	4.256	2.392	6.611	1.823	0.515	2.031	0.176	-4.286	3.906	2.988	5.501	8.361	1.37	4.911	2.99	3.122	1.311	1.212	5.246	-1.103	5.21	3.279	5.157	-1.972	4.026	1.604	3.467	4.617	3.461	3.545	2.809	1.701	1.438
TCGA-BH-A0AU-01A-11R-A12P-07	brca	4.847	2.085	-2.031	2.854	-0.116	1.069	6.14	5.984	0.424	5.849	-1.757	1.951	-0.169	-4.114	4.484	4.221	2.509	6.595	1.865	0.359	2.242	0.286	-4.03	3.882	2.901	5.415	8.336	1.226	4.945	2.709	2.903	1.316	0.981	5.427	-0.967	5.331	3.29	5.159	-2.08	3.71	1.591	3.55	4.439	3.506	3.576	2.958	1.639	1.768
TCGA-BH-A0AV-01A-31R-A115-07	brca	5.434	2.555	-2.302	2.768	-0.353	0.614	6.162	5.886	0.164	5.637	-2.19	2.08	-0.051	-4.159	4.58	4.372	1.824	6.474	1.646	0.279	1.876	0.358	-4.435	3.821	3.31	5.617	8.136	0.901	4.943	2.539	3.396	0.475	0.927	5.381	-0.912	5.393	3.146	4.961	-2.094	3.403	1.696	3.01	4.613	3.028	3.771	3.936	1.128	2.279
TCGA-BH-A0AW-01A-11R-A056-07	brca	5.081	2.356	-1.976	2.787	0.008	0.38	6.156	5.622	0.59	5.666	-1.371	1.92	-0.562	-4.076	4.219	4.175	2.096	6.407	1.725	0.146	2.071	0.204	-3.896	3.796	2.778	5.307	8.201	1.083	4.915	2.717	2.666	1.335	0.939	5.261	-0.971	4.991	2.973	4.782	-2.254	3.641	2.197	3.06	4.412	3.191	3.409	2.594	1.469	1.924
TCGA-BH-A0AY-01A-21R-A00Z-07	brca	4.966	2.439	-1.785	2.964	0.032	0.932	6.166	5.828	0.286	5.837	-1.767	1.924	-0.343	-3.962	4.408	4.238	2.386	6.498	1.571	0.338	2.19	0.19	-4.33	3.873	3.072	5.463	8.234	1.142	4.934	2.731	3.058	1.157	1.082	5.33	-1.046	5.28	3.382	4.946	-1.878	3.91	1.504	3.482	4.532	3.456	3.412	3.229	1.773	2.008
TCGA-BH-A0AZ-01A-21R-A12P-07	brca	5.111	2.33	-2.048	2.943	0.296	0.486	6.096	5.821	0.813	5.74	-1.836	2.08	-0.563	-4.152	4.421	4.321	1.912	6.49	1.496	0.366	1.986	0.455	-3.967	3.879	3.088	5.439	8.354	1.027	4.944	2.673	3.527	0.714	1.044	5.229	-1.228	5.355	3.359	5.054	-2.4	3.642	1.684	3.083	4.756	3.171	3.586	3.943	1.439	1.892
TCGA-BH-A0B0-01A-21R-A115-07	brca	5.089	2.477	-1.731	3.075	0.315	0.868	6.132	5.925	0.505	5.825	-1.443	2.052	-0.566	-3.903	4.394	4.246	2.192	6.555	1.671	0.493	2.07	0.384	-3.862	3.883	2.938	5.452	8.355	1.032	4.927	2.726	2.707	0.956	1.25	5.38	-0.833	5.387	3.186	5.057	-1.867	3.947	1.673	3.212	4.631	3.425	3.606	3.306	1.507	1.984
TCGA-BH-A0B1-01A-12R-A056-07	brca	4.873	2.278	-1.438	3.244	0.597	0.702	6.189	5.863	0.698	5.754	-1.47	1.975	-0.419	-3.71	4.614	4.247	2.433	6.547	1.784	0.487	2.197	0.323	-3.55	3.935	3.104	5.574	8.266	1.171	5.079	3.13	2.962	1.427	1.225	5.453	-0.897	5.208	3.245	5.23	-1.868	4.157	2.235	3.479	4.777	3.533	3.535	2.745	1.603	1.876
TCGA-BH-A0B3-01A-11R-A056-07	brca	5.364	2.599	-2.129	2.716	-0.37	0.731	6.072	5.74	-0.093	5.651	-2.297	2.025	-0.265	-4.215	4.616	4.363	1.907	6.542	1.596	0.152	1.912	0.275	-4.132	3.844	3.344	5.555	7.966	0.917	4.975	2.748	2.944	0.743	0.948	5.236	-0.579	4.963	2.921	4.776	-2.526	3.597	1.961	3.312	4.599	2.954	3.659	2.925	1.15	2.296
TCGA-BH-A0B4-01A-11R-A00Z-07	brca	5.03	2.234	-1.572	3.25	0.734	0.561	6.195	6.005	0.476	5.938	-1.776	1.943	-0.44	-3.924	4.633	4.284	2.252	6.646	1.811	0.578	2.102	0.387	-3.906	4.001	3.052	5.601	8.265	1.252	4.994	2.932	3.045	1.326	1.217	5.386	-1.132	5.265	3.364	5.119	-1.865	4.173	1.648	3.338	4.734	3.556	3.719	2.895	1.522	1.795
TCGA-BH-A0B5-01A-11R-A12P-07	brca	4.943	2.126	-1.791	3.008	0.686	0.851	6.079	5.748	0.306	5.692	-1.837	1.916	-0.286	-3.988	4.477	4.256	2.347	6.486	1.707	0.483	2.092	0.269	-4.222	3.783	2.943	5.463	8.341	1.171	4.919	2.958	2.967	1.234	1.2	5.268	-0.925	5.257	3.102	5.227	-1.992	3.94	1.546	3.404	4.573	3.622	3.456	2.377	1.646	1.444
TCGA-BH-A0B6-01A-11R-A19W-07	brca	4.806	1.635	-1.844	2.99	0.6	0.697	6.116	5.82	0.7	5.731	-1.685	2.016	-0.397	-3.832	4.35	4.216	2.105	6.342	1.641	0.197	2.068	0.341	-3.738	3.804	2.898	5.269	8.212	1.023	4.87	2.808	2.878	1.249	1.039	5.227	-1.23	5.192	3.169	4.78	-1.96	3.739	1.703	3.307	4.442	3.492	3.441	2.822	1.578	1.308
TCGA-BH-A0B7-01A-12R-A115-07	brca	5.122	2.401	-1.792	2.994	-0.328	0.181	6.089	5.724	0.615	5.824	-1.416	1.968	-0.183	-3.885	4.53	4.293	2.06	6.443	1.557	0.403	2.148	0.319	-3.935	3.852	2.959	5.515	8.27	0.972	5.067	2.601	2.337	1.264	1.032	5.285	-0.635	5.205	3.184	4.981	-2.149	3.778	1.567	3.039	4.61	3.166	3.548	3.106	1.47	2.075
TCGA-BH-A0B8-01A-21R-A056-07	brca	5.102	1.198	-1.572	3.29	1.03	0.96	6.107	6.057	0.296	5.901	-1.905	1.94	-0.122	-3.702	4.401	4.16	2.418	6.556	2.012	0.644	2.282	0.231	-3.763	3.898	2.905	5.506	8.283	1.389	4.959	3.054	3.082	1.699	1.499	5.356	-0.665	5.182	3.008	5.253	-1.88	4.139	2.306	3.588	4.59	3.414	3.454	3.122	1.637	0.579
TCGA-BH-A0B9-01A-11R-A056-07	brca	5.021	1.747	-2.301	2.743	-0.256	0.49	6.062	5.749	-0.289	5.702	-2.501	1.89	0.012	-4.478	4.207	4.121	2.029	6.424	1.77	0.01	1.895	-0.015	-4.303	3.77	2.834	5.011	7.962	0.828	4.697	2.411	2.725	0.898	0.651	5.258	-0.948	4.613	2.657	4.755	-2.483	3.226	1.482	2.953	4.418	2.781	3.685	3.521	1.131	1.177
TCGA-BH-A0BA-01A-11R-A056-07	brca	4.982	2.146	-1.626	3.055	0.869	0.739	6.05	5.737	0.458	5.762	-1.135	1.935	-0.715	-3.846	4.491	4.192	2.514	6.568	1.816	0.407	2.246	0.204	-3.655	3.757	2.847	5.351	8.364	1.098	4.832	2.937	2.218	1.77	1.156	5.282	-0.897	5.205	3.261	5.32	-1.884	3.87	1.459	3.33	4.546	3.655	3.325	2.411	1.781	1.756
TCGA-BH-A0BC-01A-22R-A084-07	brca	5.045	1.852	-1.644	3.165	0.167	0.701	6.125	5.894	0.517	5.841	-1.889	1.954	-0.164	-3.93	4.339	4.295	2.112	6.513	1.728	0.463	1.886	0.314	-3.92	3.881	2.934	5.416	8.208	1.108	4.903	2.828	3.214	1.039	1.271	5.357	-1.144	5.219	3.043	5.017	-2.174	3.966	1.606	3.185	4.609	3.37	3.66	3.276	1.476	1.412
TCGA-BH-A0BD-01A-11R-A034-07	brca	5.167	2.369	-1.761	3.218	0.673	0.398	6.094	5.745	0.338	5.725	-2.294	2.006	-0.692	-3.905	4.464	4.303	1.924	6.556	1.648	0.557	2.013	0.315	-3.931	3.858	3.025	5.4	8.116	1.071	5.032	3.022	2.782	1.039	1.329	5.343	-0.987	5.3	3.212	5.177	-2.072	3.879	1.796	3.157	4.63	3.352	3.604	3.599	1.537	2.004
TCGA-BH-A0BF-01A-21R-A12P-07	brca	4.921	2.212	-2.057	2.921	-0.307	0.849	6.091	5.873	0.674	5.836	-2.171	1.941	-0.17	-4.199	4.286	4.27	2.004	6.299	1.514	0.12	1.672	0.301	-4.199	3.854	2.965	5.456	8.162	0.861	4.875	2.549	3.438	0.87	0.695	5.319	-1.132	5.181	3.222	4.703	-2.221	3.481	1.622	3.288	4.281	3.138	3.567	3.656	1.309	1.964
TCGA-BH-A0BG-01A-11R-A115-07	brca	5.179	2.279	-1.902	2.938	0.259	0.757	6.132	5.822	0.165	5.659	-2.588	2.043	-0.188	-4.008	4.454	4.193	1.997	6.468	1.598	0.368	1.855	0.239	-4.102	3.88	3.216	5.373	8.072	0.947	4.895	2.433	3.18	0.605	0.979	5.288	-0.932	5.135	2.919	4.929	-2.449	3.609	1.781	3.227	4.621	3.067	3.782	3.541	1.093	1.796
TCGA-BH-A0BJ-01A-11R-A056-07	brca	5.188	1.824	-1.798	3.172	0.035	0.841	6.127	5.863	0.492	5.715	-1.492	2.013	-0.107	-4.023	4.334	4.215	2.181	6.489	1.776	0.477	2.079	0.309	-4.099	3.85	3.016	5.511	8.426	1.349	4.976	2.836	3.3	1.182	1.171	5.313	-1.1	5.307	3.139	5.205	-2.157	3.944	1.718	3.499	4.634	3.444	3.417	3.357	1.442	1.274
TCGA-BH-A0BL-01A-11R-A115-07	brca	5.21	2.4	-2.151	2.873	-0.167	0.527	6.018	5.728	0.421	5.646	-2.063	1.982	-0.05	-4.258	4.536	4.356	1.969	6.422	1.464	0.307	1.936	0.267	-4.033	3.835	3.295	5.32	8.297	0.9	4.928	2.586	3.542	0.516	0.947	5.239	-0.905	4.988	3.29	4.863	-2.42	3.251	1.696	2.999	4.527	2.93	3.584	4.121	1.121	2.144
TCGA-BH-A0BM-01A-11R-A056-07	brca	5.039	2.157	-1.624	3.312	0.624	0.666	6.125	5.81	0.602	5.776	-1.176	2.044	-0.502	-3.963	4.526	4.233	2.112	6.536	1.64	0.514	2.104	0.302	-3.811	3.87	3.002	5.464	8.307	1.143	4.933	2.969	2.317	1.364	1.289	5.364	-0.575	5.245	3.346	5.173	-1.76	4.029	1.71	3.217	4.778	3.507	3.406	3.188	1.683	1.478
TCGA-BH-A0BO-01A-23R-A12D-07	brca	4.939	2.371	-2.026	2.958	-0.104	0.473	6.127	5.785	1.085	5.755	-1.52	2.066	-0.064	-4.19	4.558	4.34	1.953	6.519	1.426	0.49	1.878	0.389	-3.899	3.866	3.117	5.428	8.404	1.151	4.946	2.897	2.841	0.908	1.065	5.369	-0.932	5.366	3.406	4.547	-1.958	3.844	1.765	3.159	4.615	3.168	3.565	3.801	1.543	2.001
TCGA-BH-A0BP-01A-11R-A115-07	brca	5.2	2.16	-1.69	3.256	0.501	0.495	6.188	5.902	0.547	5.776	-1.554	1.942	-0.395	-3.925	4.568	4.308	2.057	6.564	1.528	0.49	2.031	0.317	-4.031	3.982	3.075	5.518	8.324	1.096	4.913	2.736	2.833	1.194	1.169	5.423	-0.953	5.213	3.285	5.243	-2.05	4.081	1.515	3.245	4.672	3.338	3.539	3.463	1.62	1.796
TCGA-BH-A0BQ-01A-21R-A115-07	brca	5.077	2.158	-1.621	3.212	0.579	0.375	6.128	5.827	0.681	5.79	-1.343	1.982	-0.2	-3.897	4.488	4.265	2.078	6.523	1.522	0.373	1.915	0.346	-4.057	3.885	2.999	5.402	8.267	0.799	5	2.761	3.012	0.919	1.155	5.344	-1.07	5.296	3.264	5.052	-2.004	3.869	1.661	3.159	4.612	3.425	3.575	2.654	1.547	1.819
TCGA-BH-A0BR-01A-21R-A115-07	brca	5.283	2.493	-1.899	2.898	-0.083	0.699	6.093	5.782	0.396	5.785	-1.624	1.985	-0.541	-3.963	4.367	4.347	1.934	6.588	1.647	0.395	1.94	0.381	-4.06	3.927	3.055	5.467	8.257	1.005	4.949	2.691	2.793	0.945	1.136	5.383	-0.906	5.307	3.043	4.932	-2.154	3.76	1.626	3.192	4.62	3.337	3.707	3.356	1.404	2.295
TCGA-BH-A0BS-01A-11R-A12P-07	brca	5.121	1.824	-1.42	3.379	1.071	0.848	6.148	5.89	0.161	5.867	-1.231	2.05	0.706	-3.638	4.383	4.174	2.49	6.528	1.688	0.572	2.151	0.263	-3.933	3.985	2.744	5.323	8.399	1.274	4.947	2.955	2.621	1.86	1.442	5.45	-0.601	5.299	3.088	5.219	-1.716	4.38	1.57	3.262	4.703	3.605	3.309	2.16	1.753	1.274
TCGA-BH-A0BT-01A-11R-A12P-07	brca	5.073	2.534	-1.258	3.4	1.625	1.269	6.127	5.699	0.081	5.641	-1.642	1.873	-0.489	-3.727	4.546	4.055	2.683	6.693	2.009	0.628	2.51	0.201	-4.41	3.812	2.935	5.437	8.295	1.263	4.906	3.123	2.232	1.584	1.31	5.328	-0.631	5.241	3.06	5.146	-2.065	4.309	1.546	3.592	4.734	3.573	3.511	2.048	1.738	2.234
TCGA-BH-A0BV-01A-11R-A00Z-07	brca	4.899	1.906	-1.817	3.045	0.597	0.784	6.081	5.72	0.291	5.704	-1.867	1.93	-0.712	-3.818	4.149	4.133	2.167	6.536	1.656	0.57	2.022	0.33	-4.007	3.831	2.889	5.323	8.289	1.052	4.821	3.011	3.425	1.338	1.165	5.264	-1.359	5.323	3.025	5.141	-2.239	3.932	1.614	3.174	4.476	3.409	3.338	3.251	1.383	1.127
TCGA-BH-A0BW-01A-11R-A115-07	brca	5.229	2.427	-2.528	2.62	-0.57	0.612	6.13	5.679	-0.039	5.688	-2.204	2.011	-0.34	-4.44	4.748	4.331	1.958	6.371	1.459	-0.144	1.694	0.468	-4.078	3.747	3.129	5.67	8.199	0.821	4.956	2.733	3.202	0.78	0.766	5.311	-0.557	5.308	2.854	4.767	-2.078	3.476	1.694	3.125	4.438	3.054	3.708	3.451	1.122	2.322
TCGA-BH-A0BZ-01A-31R-A12P-07	brca	4.949	2.323	-1.917	3.019	0.258	0.702	6.143	5.812	0.383	5.871	-1.86	1.911	-0.361	-3.948	4.548	4.262	2.104	6.487	1.648	0.263	1.915	0.266	-3.995	3.904	2.966	5.566	8.302	0.903	4.954	2.876	2.854	1.212	1.178	5.385	-1.104	5.218	3.046	4.854	-2.045	3.819	1.661	3.248	4.437	3.38	3.706	2.88	1.465	1.807
TCGA-BH-A0C0-01A-21R-A056-07	brca	4.938	1.962	-1.7	2.811	0.027	0.629	6.08	5.773	0.279	5.824	-2.5	1.856	-0.618	-3.836	4.36	4.216	2.365	6.39	1.627	0.091	1.954	0.21	-3.806	3.782	2.828	5.366	8.017	0.878	4.881	2.779	2.9	1.584	1.012	5.272	-1.125	4.991	2.928	4.737	-2.277	3.821	2.145	3.368	4.542	3.309	3.372	2.931	1.39	1.401
TCGA-BH-A0C1-01B-11R-A12D-07	brca	4.965	2.122	-1.903	2.953	0.198	0.432	6.04	5.766	0.66	5.683	-1.437	1.925	-0.39	-3.837	4.529	4.237	2.318	6.452	1.578	0.513	2.071	0.28	-3.919	3.845	2.907	5.425	8.31	0.915	4.903	2.654	2.863	1.455	1.024	5.267	-1.037	5.234	3.094	5.195	-2.193	3.941	1.589	3.135	4.567	3.226	3.289	2.511	1.715	1.699
TCGA-BH-A0C3-01A-21R-A12P-07	brca	4.961	1.904	-1.983	2.965	-0.312	0.801	6.101	5.85	0.949	5.73	-1.548	1.97	-0.099	-4.147	4.277	4.238	2.04	6.391	1.425	0.199	1.836	0.449	-3.89	3.859	3.028	5.399	8.298	0.978	4.97	2.611	3.553	1.168	0.881	5.263	-1.204	5.355	3.473	4.974	-2.371	3.674	1.727	3.343	4.391	3.26	3.454	4.234	1.393	1.592
TCGA-BH-A0C7-01B-11R-A115-07	brca	5.154	1.803	-1.697	3.053	0.377	1.028	6.101	5.804	0.285	5.742	-1.685	1.914	-0.51	-3.803	4.249	4.207	2.519	6.541	1.888	0.562	2.05	0.177	-3.902	3.812	2.847	5.408	8.27	1.257	4.902	3.005	2.733	1.552	1.318	5.285	-0.841	5.261	3.226	5.336	-2.033	4.023	1.572	3.367	4.504	3.426	3.565	2.958	1.523	1.067
TCGA-BH-A0DD-01A-31R-A12P-07	brca	5.138	1.294	-1.743	3.032	0.279	0.847	6.062	5.797	-0.08	5.795	-2.252	1.9	-0.497	-3.987	4.501	4.147	2.439	6.495	2.003	0.476	2.259	0.069	-4.212	3.813	2.848	5.631	8.179	1.252	4.908	2.978	2.857	1.503	0.979	5.377	-1.22	5.257	3.001	5.084	-2.249	3.802	1.563	3.169	4.434	3.604	3.534	2.635	1.428	0.549
TCGA-BH-A0DE-01A-11R-A115-07	brca	4.991	1.872	-1.793	3.158	0.3	0.518	6.174	5.882	0.698	5.835	-1.534	2.011	-0.009	-4.035	4.494	4.266	1.994	6.515	1.542	0.533	1.954	0.364	-3.927	3.872	3.039	5.509	8.367	0.968	4.882	3.059	3.555	1.074	1.211	5.378	-0.655	5.291	3.284	4.921	-1.866	3.946	1.661	3.018	4.556	3.426	3.551	3.554	1.456	1.236
TCGA-BH-A0DG-01A-21R-A12P-07	brca	5.16	2.276	-1.703	2.947	0.497	0.489	6.053	5.849	0.442	5.8	-1.472	2.022	-0.674	-3.99	4.304	4.298	2.168	6.491	1.643	0.466	2.013	0.368	-3.906	3.848	2.991	5.491	8.316	1.033	4.941	2.782	2.919	1.101	1.297	5.353	-0.992	5.214	3.189	5.041	-2.374	3.854	1.594	3.044	4.568	3.352	3.653	2.988	1.555	1.782
TCGA-BH-A0DH-01A-11R-A084-07	brca	4.94	2.259	-1.354	3.489	1.593	1.106	6.19	5.861	0.17	5.965	-1.533	1.995	-0.322	-3.566	4.673	4.222	2.588	6.593	2.141	0.71	2.28	0.388	-3.849	3.853	2.841	5.49	8.15	1.419	4.978	3.413	2.688	1.66	1.563	5.453	-0.81	5.356	3.144	5.279	-1.773	4.407	1.577	3.551	4.679	3.684	3.549	2.762	1.84	1.773
TCGA-BH-A0DI-01A-21R-A12P-07	brca	4.918	2.211	-1.845	3.105	0.267	0.729	6.126	5.874	0.786	5.798	-1.68	2.095	-0.283	-4.014	4.445	4.358	2.092	6.448	1.59	0.269	1.952	0.388	-3.989	3.902	3.098	5.446	8.354	1.102	4.891	2.598	3.359	0.725	1.243	5.356	-0.981	5.226	3.378	4.896	-2.057	3.715	1.771	3.079	4.647	3.229	3.664	3.256	1.549	1.848
TCGA-BH-A0DK-01A-21R-A056-07	brca	4.809	2.017	-1.726	3.068	0.246	0.553	6.13	5.871	0.728	5.859	-2.018	2.04	-0.49	-3.933	4.399	4.296	2.039	6.523	1.542	0.23	1.771	0.402	-3.828	3.904	3.052	5.337	8.189	0.928	4.899	2.818	3.467	1.114	1.099	5.366	-0.803	5.099	3.139	4.985	-2.269	3.809	2.348	3.072	4.51	3.363	3.685	3.307	1.46	1.343
TCGA-BH-A0DL-01A-11R-A115-07	brca	5.288	2.384	-2.079	2.836	-0.004	0.097	5.959	5.556	-0.198	5.581	-2.275	1.983	-0.297	-4.304	4.409	4.407	1.707	6.169	1.144	-0.23	1.527	0.22	-3.764	3.747	2.854	5.276	7.947	0.402	4.756	2.314	3.001	0.778	0.791	5.111	-1.053	4.985	2.443	4.737	-2.67	3.613	1.614	2.702	4.625	2.771	3.558	2.783	1.192	2.235
TCGA-BH-A0DO-01B-11R-A12D-07	brca	5.082	1.945	-1.601	3.251	0.939	0.619	6.094	5.771	0.733	5.742	-1.225	2.159	-0.255	-3.72	4.399	4.178	2.241	6.596	1.665	0.565	2.17	0.299	-3.772	3.83	2.919	5.314	8.358	1.048	5.058	3.124	2.507	1.416	1.432	5.387	-0.666	5.133	3.196	5.347	-1.876	4.021	1.616	3.192	4.769	3.408	3.339	2.534	1.809	1.457
TCGA-BH-A0DP-01A-21R-A056-07	brca	5.087	2.023	-1.56	3.141	0.6	0.4	6.157	5.944	0.432	5.855	-1.538	1.987	-0.193	-4.052	4.5	4.281	2.089	6.593	1.602	0.449	1.887	0.379	-4.072	3.873	3.043	5.463	8.318	1.071	4.93	2.96	3.124	0.973	1.379	5.357	-0.931	5.318	3.207	5.101	-1.778	3.945	1.684	3.167	4.647	3.464	3.563	3.219	1.571	1.732
TCGA-BH-A0DQ-01A-11R-A084-07	brca	4.987	2.254	-1.828	3.28	0.449	0.592	6.194	5.913	0.539	5.874	-1.897	2.035	-0.554	-4.085	4.549	4.239	2.12	6.586	1.613	0.582	2.083	0.333	-3.988	3.931	3.061	5.4	8.273	1.06	4.952	2.934	2.907	1.172	1.218	5.406	-0.944	5.323	3.335	5.167	-2.056	3.934	1.586	3.335	4.607	3.445	3.568	3.453	1.527	1.994
TCGA-BH-A0DS-01A-11R-A056-07	brca	5.16	2.442	-1.572	3.036	0.55	0.695	6.151	5.948	0.41	6.011	-1.236	1.918	-0.269	-3.781	4.652	4.291	2.349	6.552	1.613	0.427	2.048	0.253	-4.121	3.924	2.911	5.538	8.28	1.199	5.008	3.001	2.799	1.533	1.209	5.366	-0.888	5.395	3.107	5.032	-1.706	3.977	1.684	3.328	4.614	3.53	3.588	3.391	1.774	1.968
TCGA-BH-A0DT-01A-21R-A12D-07	brca	4.972	1.854	-1.64	3.161	0.592	0.57	6.139	5.839	0.627	5.75	-1.351	1.964	-0.09	-3.987	4.463	4.261	2.235	6.57	1.488	0.502	1.96	0.32	-4.026	3.847	3.073	5.343	8.243	0.957	4.935	2.957	2.782	1.132	1.132	5.325	-0.95	5.231	3.155	5.151	-1.789	3.907	1.692	3.227	4.701	3.421	3.47	2.86	1.622	1.058
TCGA-BH-A0DV-01A-21R-A12P-07	brca	5.043	2.337	-1.913	2.969	0.009	0.739	6.114	5.881	1.06	5.802	-1.611	2.091	0.009	-4.152	4.26	4.272	1.942	6.478	1.497	0.438	1.931	0.448	-3.64	3.94	3.062	5.404	8.417	1.101	4.932	2.788	3.334	0.852	1.202	5.36	-0.958	5.369	3.513	4.987	-1.925	3.794	1.76	3.201	4.675	3.252	3.593	3.402	1.559	1.956
TCGA-BH-A0DX-01A-11R-A115-07	brca	5.05	2.325	-1.945	2.937	0.122	0.549	6.164	5.757	0.404	5.683	-1.848	1.994	-0.654	-3.969	4.338	4.348	2.213	6.573	1.652	0.426	1.967	0.352	-3.999	3.835	2.984	5.425	8.259	1.048	4.975	2.655	3.079	1.282	1.131	5.309	-0.968	5.293	3.223	4.838	-1.964	3.715	1.624	3.333	4.711	3.306	3.618	3.067	1.5	1.75
TCGA-BH-A0DZ-01A-11R-A00Z-07	brca	5.086	2.313	-1.865	2.863	0.027	0.724	6.202	5.822	0.355	5.665	-1.807	1.992	-0.477	-3.966	4.351	4.276	1.999	6.625	1.573	0.35	2.103	0.35	-3.958	3.893	2.927	5.589	8.145	0.961	4.812	2.579	3.25	0.804	1.188	5.385	-1.036	5.218	2.914	5.151	-2.261	3.614	1.673	3.208	4.767	3.495	3.615	3.054	1.341	1.641
TCGA-BH-A0E0-01A-11R-A056-07	brca	5.033	2.346	-1.838	3.193	0.075	1.066	6.06	5.717	-0.468	5.754	-1.623	1.849	0.267	-4.036	4.318	3.967	2.392	6.406	1.787	0.335	2.084	0.068	-4.494	3.724	2.797	5.323	8.048	1.059	4.873	2.683	2.182	1.486	0.882	5.248	-1.348	4.862	2.644	5.076	-2.587	3.558	1.307	3.504	4.605	3.057	3.377	3.032	1.419	2.096
TCGA-BH-A0E1-01A-11R-A056-07	brca	5.043	1.666	-1.791	3.172	0.837	0.354	6.138	5.838	0.387	5.731	-1.821	1.931	0.042	-3.74	4.336	4.146	2.17	6.416	1.621	0.511	1.998	0.264	-3.94	3.831	2.872	5.421	8.294	0.94	5.021	3.294	2.715	1.608	1.356	5.413	-1.048	5.302	3.179	5.358	-2.189	4.102	1.661	3.229	4.742	3.387	3.49	2.77	1.759	1.181
TCGA-BH-A0E2-01A-11R-A056-07	brca	4.157	1.753	-1.684	3.243	0.253	0.5	6.179	5.916	0.167	5.857	-2.008	1.897	-0.182	-4.019	4.453	4.183	2.282	6.509	1.646	0.559	2.117	0.168	-3.738	3.957	3.003	5.455	8.279	1.118	4.836	2.687	3.124	1.307	1.106	5.367	-0.994	5.146	3.058	5.058	-2.046	3.831	2.298	3.27	4.564	3.366	3.578	2.586	1.543	1.209
TCGA-BH-A0E6-01A-11R-A034-07	brca	5.266	2.293	-1.484	3.362	0.425	0.569	6.173	5.697	0.058	5.683	-2.604	1.863	0.076	-4.06	4.37	3.827	2.083	6.497	1.831	0.599	1.954	-0.002	-4.378	3.747	2.884	5.328	8.111	0.906	4.861	2.607	2.529	1.197	1.119	5.195	-0.624	4.994	2.964	4.167	-2.598	3.816	1.583	2.982	4.844	2.93	3.506	3.437	1.298	1.901
TCGA-BH-A0E7-01A-11R-A034-07	brca	4.957	1.87	-1.307	3.676	1.647	1.209	6.165	6.023	0.044	6.005	-1.088	1.933	-0.365	-3.419	4.6	4.161	2.762	6.657	1.89	0.919	2.339	0.284	-4.092	3.949	3.016	5.565	8.217	1.435	4.923	3.3	2.774	1.714	1.51	5.519	-0.476	5.355	3.295	5.438	-1.648	4.546	1.664	3.594	4.777	3.92	3.617	2.442	1.874	1.126
TCGA-BH-A0E9-01B-11R-A115-07	brca	5.029	1.88	-1.639	3.234	0.784	0.406	6.099	5.909	0.854	5.824	-1.318	2.052	-0.263	-3.926	4.324	4.234	2.333	6.504	1.766	0.527	2.198	0.342	-3.747	3.828	2.986	5.36	8.454	0.886	4.82	3.054	2.489	1.309	1.174	5.328	-0.523	5.213	3.348	5.316	-2.082	4.011	1.624	3.225	4.73	3.462	3.574	2.626	1.776	1.453
TCGA-BH-A0EA-01A-11R-A115-07	brca	4.988	2.11	-1.624	3.201	0.492	0.516	6.162	5.892	0.801	5.843	-1.539	1.943	-0.148	-4.067	4.437	4.294	2.16	6.564	1.474	0.388	1.888	0.381	-3.8	3.959	3.094	5.483	8.318	1.021	4.869	2.901	3.129	0.803	1.155	5.351	-0.911	5.256	3.341	5.068	-1.841	3.867	1.703	3.066	4.712	3.327	3.556	3.47	1.609	1.711
TCGA-BH-A0EB-01A-11R-A034-07	brca	4.989	1.915	-2.045	3.016	0.264	0.781	6.072	5.73	0.427	5.69	-1.593	1.99	-0.195	-4.086	4.237	4.25	2.226	6.576	1.649	0.417	1.851	0.33	-4.21	3.896	2.866	5.376	8.248	1.061	4.899	2.757	3.106	1.026	1.19	5.29	-0.906	5.273	3.073	4.877	-1.969	3.91	1.635	3.152	4.641	3.324	3.341	3.397	1.558	1.374
TCGA-BH-A0EE-01A-11R-A034-07	brca	5.358	2.586	-2.266	2.477	-0.633	0.607	6.036	5.546	-0.36	5.668	-1.261	2.163	-0.466	-4.202	4.677	4.291	2.338	6.363	1.795	-0.21	2.106	0.073	-3.459	3.73	2.757	5.53	8.125	0.817	4.921	2.998	1.898	2.088	0.646	5.151	-0.763	5.084	2.446	5.245	-2.213	3.456	1.742	3.146	4.407	3.274	3.603	1.414	1.469	2.383
TCGA-BH-A0EI-01A-11R-A115-07	brca	5.057	1.854	-1.851	3.166	0.618	0.014	6.128	5.941	0.318	5.802	-1.996	2.005	-0.171	-4.126	4.479	4.203	2.01	6.431	1.555	0.557	1.915	0.392	-4.076	3.889	3.141	5.554	8.257	0.963	4.881	2.847	3.472	1.137	1.255	5.392	-1.078	5.432	3.245	5.063	-2.167	4.028	1.684	3.11	4.661	3.35	3.652	3.557	1.416	1.379
TCGA-BH-A0GY-01A-11R-A056-07	brca	5.225	2.556	-1.685	3.1	0.232	0.671	6.243	5.951	0.242	5.922	-1.578	1.979	-0.428	-3.996	4.708	4.239	2.432	6.644	1.756	0.426	2.387	0.264	-3.983	3.964	3.168	5.539	8.193	1.28	5.085	3.003	2.605	1.15	1.092	5.486	-0.502	5.147	3.276	5.098	-1.819	3.891	2.294	3.425	4.655	3.447	3.582	2.506	1.691	2.211
TCGA-BH-A0GZ-01A-11R-A056-07	brca	5.019	2.111	-1.578	3.311	0.594	1.12	6.139	5.966	0.411	6.033	-1.829	1.938	-0.708	-3.87	4.463	4.22	2.345	6.521	1.947	0.503	2.16	0.276	-3.795	4.001	3.059	5.518	8.361	1.322	4.905	3.134	2.826	1.336	1.296	5.416	-0.896	5.209	3.243	5.283	-2.01	3.956	2.272	3.45	4.756	3.66	3.593	2.781	1.769	1.721
TCGA-BH-A0H0-01A-11R-A056-07	brca	5.005	1.186	-1.335	3.346	1.77	1.188	6.057	6.028	0.065	5.836	-1.667	2.018	-0.73	-3.317	4.656	4.064	2.583	6.716	2.125	0.744	2.426	0.042	-4.137	3.906	2.659	5.554	8.347	1.22	4.919	2.891	2.604	2.394	1.431	5.414	-1.311	5.332	2.955	5.276	-1.905	4.382	1.455	3.422	4.629	3.638	3.323	1.822	1.951	1.114
TCGA-BH-A0H3-01A-11R-A12P-07	brca	5.019	1.683	-2.036	2.867	-0.138	0.616	6.12	5.787	1.145	5.672	-1.736	2.019	0.008	-4.239	4.348	4.205	2.337	6.461	1.631	0.232	1.882	0.368	-3.775	3.886	3.043	5.372	8.334	1.261	4.874	2.737	3.379	0.96	0.823	5.272	-1.18	5.249	3.45	5.035	-2.06	3.604	1.652	3.169	4.436	3.262	3.391	3.717	1.478	1.283
TCGA-BH-A0H5-01A-21R-A115-07	brca	4.778	1.604	-1.934	2.777	-0.207	0.363	5.986	5.737	0.927	5.763	-1.778	1.99	0.132	-4.103	4.237	4.172	2.033	6.211	1.45	-0.039	1.591	0.359	-3.888	3.746	2.784	5.253	8.119	0.68	4.772	2.624	2.855	1.14	0.897	5.265	-1.151	5.033	3.078	4.489	-2.146	3.656	1.568	3.012	4.294	3.335	3.298	3.539	1.531	1.519
TCGA-BH-A0H6-01A-21R-A056-07	brca	4.727	2.071	-1.526	3.23	0.733	0.718	6.142	5.937	0.267	5.896	-1.549	1.899	-0.138	-3.749	4.664	4.21	2.426	6.648	1.807	0.602	2.097	0.227	-3.987	3.959	2.96	5.702	8.24	1.087	5.003	3.198	2.505	1.398	1.361	5.43	-1.011	5.319	3.284	5.249	-1.747	4.274	1.614	3.499	4.746	3.626	3.63	2.636	1.693	1.443
TCGA-BH-A0H7-01A-13R-A056-07	brca	5.115	2.378	-1.741	3.293	0.679	1.041	6.22	5.859	0.381	5.815	-1.027	1.879	0.415	-3.719	4.7	4.272	2.561	6.616	1.827	0.594	2.375	0.243	-4.101	3.856	3.018	5.519	8.21	1.319	4.954	3.052	2.819	1.373	1.455	5.446	-0.911	5.311	3.229	5.381	-1.994	4.036	1.549	3.54	4.567	3.696	3.67	2.499	1.575	1.836
TCGA-BH-A0H9-01A-11R-A056-07	brca	4.629	2.018	-1.361	3.425	1.076	0.917	6.069	5.967	0.255	5.902	-1.114	1.899	-0.734	-3.694	4.428	4.082	2.603	6.654	1.978	0.705	2.472	0.167	-3.955	3.867	2.821	5.398	8.288	1.093	4.948	3.048	2.264	1.751	1.393	5.429	-0.907	5.279	3.191	5.27	-2.193	4.203	1.432	3.335	4.714	3.693	3.494	2.701	1.75	1.737
TCGA-BH-A0HA-01A-11R-A12P-07	brca	4.989	1.752	-1.704	3.296	0.588	0.808	6.162	5.891	0.424	5.892	-1.862	1.951	-0.312	-3.961	4.471	4.199	2.18	6.587	1.659	0.522	2.084	0.293	-4.089	3.925	2.933	5.481	8.28	1.154	4.937	2.976	3.085	1.158	1.305	5.388	-0.95	5.259	3.164	5.12	-2.07	3.956	1.66	3.231	4.635	3.305	3.626	2.876	1.456	1.117
TCGA-BH-A0HB-01A-11R-A056-07	brca	5.103	1.704	-1.418	3.427	1.486	0.878	6.215	5.815	0.274	5.912	-1.862	1.776	-0.763	-3.682	4.608	4.214	2.444	6.55	1.842	0.418	2.317	0.134	-3.698	3.872	2.899	5.528	8.129	1.056	4.865	3.056	2.62	1.463	1.396	5.348	-1.166	5.076	3.14	5.088	-2.109	4.127	2.372	3.514	4.641	3.798	3.51	2.535	1.577	1.03
TCGA-BH-A0HF-01A-11R-A056-07	brca	5.292	2.23	-1.678	2.99	0.127	0.57	6.09	5.843	0.56	5.757	-1.949	1.995	-0.541	-3.884	4.303	4.308	2.09	6.445	1.567	0.361	1.959	0.379	-3.55	3.939	3.064	5.344	8.199	1.009	4.925	2.889	3.147	0.962	1.164	5.361	-0.731	5.233	3.2	4.886	-2.124	3.899	2.616	3.139	4.765	3.261	3.566	3.2	1.57	1.631
TCGA-BH-A0HI-01A-11R-A084-07	brca	4.992	2.046	-1.785	3.201	1.007	0.987	6.141	5.841	0.432	5.727	-1.511	2.038	0.042	-3.788	4.308	4.208	2.357	6.535	1.706	0.71	2.095	0.305	-4.025	3.886	2.939	5.404	8.364	1.254	4.944	3.016	3.142	1.507	1.386	5.318	-1.028	5.33	3.122	5.219	-2.111	4.261	1.598	3.355	4.616	3.584	3.416	2.826	1.792	1.423
TCGA-BH-A0HK-01A-11R-A056-07	brca	5.106	2.125	-1.905	3.039	0.15	0.347	6.153	5.802	0.538	5.794	-1.754	2.019	-0.521	-3.922	4.259	4.26	2.104	6.521	1.589	0.297	1.967	0.351	-3.516	3.877	2.918	5.43	8.366	1.135	5.009	2.775	3.525	1.43	1.248	5.322	-0.664	5.147	3.121	5.156	-1.914	3.822	2.621	3.086	4.755	3.3	3.513	3.38	1.611	1.618
TCGA-BH-A0HL-01A-11R-A10U-07	brca	4.816	0.896	-1.577	3.628	2.198	0.724	6.039	5.941	-0.232	5.768	-2.058	1.808	0.268	-3.478	4.263	3.815	2.727	6.379	2.065	0.945	2.556	0.059	-4.216	3.695	2.831	5.312	8.399	1.191	4.88	3.009	2.788	2.057	1.63	5.361	-0.866	5.28	2.941	5.343	-2.292	4.158	1.395	3.352	4.582	3.672	3.446	2.687	1.572	-0.072
TCGA-BH-A0HN-01A-11R-A10U-07	brca	4.954	1.292	-0.904	3.465	2.653	0.95	6.137	5.825	-0.186	5.67	-1.322	1.852	-0.572	-3.263	4.538	4.067	2.524	6.768	1.953	1.001	2.497	0.031	-4.137	3.744	2.497	5.407	8.419	1.253	4.82	3.633	2.332	2.276	1.819	5.334	-0.838	5.336	2.958	5.481	-1.809	4.358	1.411	3.489	4.711	3.823	3.312	1.436	2.051	1.183
TCGA-BH-A0HO-01A-11R-A034-07	brca	4.878	1.496	-1.851	3.202	0.237	0.645	6.158	5.828	0.377	5.757	-1.682	2.055	-0.159	-3.858	4.265	4.212	1.969	6.447	1.61	0.34	1.78	0.363	-4.183	3.86	2.789	5.347	8.208	0.917	4.924	3.101	3.342	1.533	1.24	5.363	-1.098	5.413	2.922	5.004	-2.202	4.027	1.771	3.079	4.405	3.446	3.402	3.3	1.471	1.046
TCGA-BH-A0HP-01A-12R-A084-07	brca	5.015	2.107	-1.65	3.293	0.508	0.86	6.176	5.974	0.759	5.874	-1.721	1.978	-0.413	-3.905	4.465	4.132	2.419	6.612	1.78	0.376	2.187	0.32	-3.677	3.894	2.936	5.398	8.306	1.174	4.909	3.002	2.747	1.363	1.304	5.37	-0.844	5.327	3.303	5.119	-2.245	3.989	1.575	3.357	4.577	3.505	3.371	2.771	1.63	1.878
TCGA-BH-A0HQ-01A-11R-A034-07	brca	5.202	2.222	-1.273	3.367	1.519	0.911	6.171	5.8	0.188	5.753	-1.125	1.884	-0.448	-3.626	4.443	4.299	2.461	6.751	1.808	0.8	2.245	0.24	-4.27	3.873	2.94	5.315	8.349	1.253	4.959	3.078	2.581	1.088	1.439	5.356	-0.65	5.307	3.086	5.297	-1.943	4.332	1.482	3.408	4.796	3.519	3.473	2.301	1.903	1.841
TCGA-BH-A0HU-01A-11R-A034-07	brca	4.682	2.231	-1.502	3.377	1.061	1.409	6.103	5.853	-0.181	5.895	-1.955	1.79	-0.582	-3.789	4.459	4.114	2.871	6.627	2.118	0.73	2.632	0.009	-4.121	3.831	2.766	5.425	8.175	1.428	4.811	3.096	2.45	2.054	1.41	5.259	-1.032	5.217	3.01	5.434	-2.096	4.056	1.384	3.644	4.602	3.431	3.442	2.195	1.711	1.777
TCGA-BH-A0HW-01A-11R-A034-07	brca	4.765	1.018	-1.211	3.914	2.007	0.684	6.148	5.994	0.077	5.93	-1.404	1.893	0.164	-3.674	4.648	4.144	2.68	6.732	2.153	0.838	2.419	0.222	-4.24	3.822	2.793	5.592	8.405	1.196	4.829	3.183	2.613	2.344	1.54	5.392	-1.076	5.309	3.171	5.387	-2.065	4.464	1.535	3.526	4.714	3.744	3.534	2.258	1.66	0.578
TCGA-BH-A0HX-01A-21R-A056-07	brca	5.243	2.124	-1.63	3.391	1.033	0.456	6.224	5.987	0.37	5.892	-1.528	1.925	-0.586	-3.706	4.657	4.277	2.275	6.566	1.786	0.568	2.16	0.231	-3.773	3.912	3.037	5.577	8.377	1.069	5.011	3.026	3.149	1.454	1.305	5.407	-0.812	5.246	3.19	5.269	-1.869	4.149	2.357	3.402	4.665	3.569	3.653	2.961	1.629	1.614
TCGA-BH-A0HY-01A-11R-A056-07	brca	5.17	2.385	-1.78	3.041	0.412	1.257	6.153	5.956	0.371	5.874	-1.612	1.941	-0.677	-4.016	4.73	4.177	2.477	6.61	1.961	0.302	2.437	0.056	-4.229	3.935	2.897	5.578	8.306	1.434	5	2.86	2.514	1.538	1.226	5.328	-0.942	5.241	3.153	5.244	-2.069	4.006	1.531	3.425	4.472	3.518	3.531	2.304	1.634	2.029
TCGA-BH-A0RX-01A-21R-A084-07	brca	5.041	2.292	-1.973	2.861	-0.026	0.04	6.11	5.665	0.4	5.638	-2.353	1.909	-0.169	-4.302	4.412	4.173	1.832	6.432	1.563	0.335	1.712	0.146	-4	3.827	3.127	5.329	8.062	0.701	4.913	2.545	3.279	0.974	0.756	5.253	-0.991	4.917	3.196	4.458	-2.363	3.405	1.78	2.896	4.596	2.936	3.561	3.68	1.125	2.006
TCGA-BH-A0W3-01A-11R-A109-07	brca	5.178	1.606	-1.437	3.248	1.808	1.28	6.085	5.572	-0.247	5.632	-1.274	1.888	-0.265	-3.474	4.303	4.223	2.621	6.574	2.033	0.981	2.363	0.144	-4.053	3.762	2.642	5.336	8.305	1.307	4.87	3.081	2.391	2.137	1.496	5.218	-1.028	5.305	2.955	5.357	-2.125	4.479	1.463	3.445	4.636	3.749	3.315	2.175	1.925	0.964
TCGA-BH-A0W4-01A-11R-A109-07	brca	4.88	1.857	-1.644	3.189	0.705	0.725	6.162	5.846	0.736	5.778	-1.671	1.936	-0.141	-3.909	4.483	4.231	2.519	6.538	1.734	0.722	2.164	0.212	-4.125	3.807	3.066	5.445	8.255	1.147	4.935	2.959	2.933	1.126	1.21	5.335	-0.666	5.268	3.226	5.3	-1.803	4.127	1.585	3.472	4.735	3.467	3.448	2.964	1.69	1.274
TCGA-BH-A0W5-01A-11R-A109-07	brca	4.919	1.904	-1.778	3.075	0.2	0.843	6.149	5.892	0.745	5.944	-1.743	1.969	-0.337	-3.994	4.369	4.259	2.277	6.409	1.673	0.254	2.038	0.343	-3.921	3.859	2.892	5.36	8.187	1.079	4.874	2.931	2.829	0.949	1.05	5.386	-0.961	5.119	3.096	4.766	-2.07	3.811	1.638	3.369	4.482	3.417	3.41	3.44	1.592	1.533
TCGA-BH-A0W7-01A-11R-A115-07	brca	5.216	2.094	-1.645	3.133	0.531	0.977	6.147	5.888	0.609	5.896	-1.599	1.986	-0.436	-3.963	4.535	4.254	2.212	6.564	1.689	0.54	2.154	0.31	-4.106	3.943	2.948	5.48	8.257	1.186	4.951	2.861	2.884	1.097	1.312	5.353	-1.006	5.297	3.121	4.992	-2.049	4.016	1.706	3.434	4.581	3.555	3.604	2.995	1.631	1.49
TCGA-BH-A0WA-01A-11R-A109-07	brca	5.315	2.556	-1.932	3.123	0.033	0.653	6.175	5.866	-0.217	5.729	-2.353	1.977	-0.203	-4.228	4.763	4.359	1.915	6.568	1.662	0.262	1.953	0.239	-4.206	3.888	3.342	5.614	8.312	1.033	4.947	2.781	2.912	0.741	0.873	5.354	-1.098	5.067	2.957	5.077	-2.268	3.667	1.59	3.189	4.631	3.105	3.715	3.413	1.166	2.251
TCGA-BH-A18F-01A-11R-A12D-07	brca	5.173	2.07	-1.713	3.054	0.221	0.719	6.114	5.819	0.574	5.759	-1.69	1.977	-0.498	-4.009	4.583	4.204	2.389	6.598	1.649	0.44	2.112	0.297	-3.925	3.855	3.019	5.495	8.189	1.146	4.917	2.838	2.7	1.24	1.148	5.347	-0.827	5.185	3.223	5.137	-1.93	3.877	1.58	3.35	4.615	3.422	3.487	3.017	1.699	1.923
TCGA-BH-A18G-01A-11R-A12D-07	brca	4.613	2.381	-2.093	3.021	0.176	0.101	6.172	5.7	-0.125	5.713	-2.083	2.01	0.687	-4.159	4.369	4.29	1.754	6.586	1.445	0.261	1.686	0.142	-4.401	3.871	3.012	5.356	8.133	0.75	4.861	2.529	2.856	1.517	0.984	5.23	-1.079	5.165	2.711	4.777	-2.341	3.749	1.615	2.79	4.628	2.961	3.566	2.582	1.272	2.164
TCGA-BH-A18H-01A-11R-A12D-07	brca	5.131	2.055	-1.795	3.053	0.283	0.928	6.11	5.748	0.55	5.861	-1.663	1.921	-0.484	-3.96	4.493	4.331	2.167	6.499	1.599	0.222	1.987	0.364	-3.812	3.833	2.883	5.482	8.164	1.112	4.829	2.834	3.042	1.498	1.109	5.37	-1.267	5.172	3.016	4.795	-2.167	3.844	1.637	3.355	4.403	3.509	3.461	3.013	1.402	1.414
TCGA-BH-A18I-01A-11R-A12D-07	brca	5.165	2.044	-1.902	2.948	-0.056	0.678	6.15	5.756	0.655	5.789	-1.834	2.069	-0.461	-4.128	4.538	4.328	2.163	6.503	1.648	0.425	1.917	0.381	-4.003	3.837	2.991	5.608	8.225	1.367	4.873	2.724	3.563	0.907	1.014	5.317	-1	5.349	3.237	4.95	-2.176	3.74	1.761	3.255	4.578	3.316	3.555	3.636	1.46	1.204
TCGA-BH-A18J-01A-11R-A12D-07	brca	4.963	2.356	-1.652	3.22	0.562	0.68	6.206	5.975	0.124	5.909	-1.402	2.041	-0.368	-3.864	4.527	4.268	2.356	6.528	1.763	0.5	2.171	0.213	-4.161	4.025	3.223	5.492	8.256	1.117	4.998	2.93	2.607	1.147	1.158	5.391	-0.982	5.243	3.102	5.139	-2.17	3.921	1.627	3.379	4.541	3.352	3.593	2.898	1.493	1.934
TCGA-BH-A18K-01A-11R-A12D-07	brca	4.959	2.383	-1.525	3.342	1.017	1.035	6.172	5.936	0.398	5.842	-1.323	1.979	-0.591	-3.795	4.534	4.245	2.611	6.622	1.845	0.619	2.33	0.267	-3.978	3.858	3.048	5.487	8.298	1.333	4.94	3.066	2.593	1.362	1.388	5.383	-0.68	5.308	3.055	5.225	-1.765	4.012	1.603	3.487	4.642	3.631	3.565	2.871	1.72	2.055
TCGA-BH-A18L-01A-32R-A12D-07	brca	5.022	1.028	-1.654	3.099	1.236	1.069	6.082	5.759	-0.153	5.766	-1.97	1.704	-0.626	-3.526	4.48	4.074	2.692	6.568	2.053	0.524	2.29	0.202	-3.883	3.699	2.624	5.474	8.332	1.279	5.037	3.084	2.678	2.297	1.234	5.305	-0.88	5.172	2.84	5.425	-1.938	3.866	1.618	3.581	4.424	3.732	3.443	3.599	1.528	0.601
TCGA-BH-A18M-01A-11R-A12D-07	brca	4.651	2.033	-2.051	2.993	-0.154	0.858	6.129	5.838	0.939	5.72	-1.728	1.999	-0.235	-4.143	4.432	4.262	2.459	6.533	1.658	0.446	2.206	0.303	-3.851	3.901	3.064	5.421	8.273	1.209	4.938	2.914	3.148	1.097	0.938	5.356	-0.952	5.297	3.291	5.09	-2.175	3.795	1.632	3.352	4.704	3.41	3.433	3.232	1.604	1.574
TCGA-BH-A18N-01A-11R-A12D-07	brca	4.709	1.795	-1.478	3.335	1.077	0.164	6.172	5.891	0.152	5.896	-2.093	1.896	-0.299	-3.752	4.334	4.139	2.237	6.58	1.623	0.707	2.04	0.293	-4.175	3.96	2.836	5.541	8.217	1.005	4.888	3.134	3.147	1.651	1.247	5.429	-0.968	5.261	3.145	5.229	-2.071	4.323	1.583	3.279	4.664	3.636	3.586	3.028	1.572	0.863
TCGA-BH-A18P-01A-11R-A12D-07	brca	5.04	1.882	-1.669	3.046	0.262	0.35	6.078	5.73	0.185	5.683	-1.873	1.927	-0.486	-3.856	4.522	4.164	2.17	6.436	1.793	0.554	2.187	0.222	-3.766	3.787	2.745	5.412	8.299	0.981	4.966	2.786	2.907	1.614	1.196	5.259	-0.895	5.216	2.955	5.256	-2.44	3.918	1.526	3.153	4.525	3.492	3.426	2.605	1.58	1.341
TCGA-BH-A18Q-01A-12R-A12D-07	brca	5.221	1.697	-2.027	3.03	-0.037	0.358	6.081	5.715	-0.121	5.667	-2.499	1.915	0.114	-4.364	4.521	4.093	1.93	6.537	1.695	0.165	1.98	0.171	-3.963	3.758	2.991	5.394	8.232	0.771	4.846	2.825	2.467	1.425	0.91	5.207	-0.971	4.902	2.904	5.116	-2.307	3.525	1.522	3.073	4.551	2.916	3.634	2.983	1.225	0.868
TCGA-BH-A18R-01A-11R-A12D-07	brca	4.83	1.998	-1.521	3.209	0.903	0.879	6.091	5.818	0.467	5.828	-1.741	1.946	-0.524	-3.825	4.48	4.177	2.606	6.552	1.812	0.539	2.425	0.198	-4.059	3.814	2.689	5.469	8.302	1.288	4.791	2.72	2.412	1.707	1.212	5.254	-1.09	5.162	3.202	5.059	-2.19	4.041	1.56	3.448	4.563	3.435	3.518	1.916	1.573	1.64
TCGA-BH-A18S-01A-11R-A12D-07	brca	5.021	1.522	-1.145	3.489	2.173	0.924	6.084	5.677	0.176	5.735	-1.204	1.856	-0.221	-3.433	4.574	4.106	2.271	6.698	1.782	0.933	2.236	0.278	-4.046	3.848	2.705	5.602	8.366	1.08	4.953	3.206	2.512	2.171	1.614	5.421	-0.855	5.312	2.943	5.145	-1.975	4.461	1.559	3.361	4.72	3.701	3.236	2.276	1.846	0.887
TCGA-BH-A18T-01A-11R-A12D-07	brca	5.125	2.388	-1.889	3.1	0.118	0.522	6.006	5.574	-0.281	5.588	-2.655	1.847	-0.325	-4.098	4.469	4.174	1.97	6.474	1.595	0.447	1.856	-0.136	-4.324	3.77	2.904	5.263	8.162	0.786	4.664	2.389	2.82	1.084	0.796	5.138	-1.491	4.739	2.692	4.46	-2.954	3.488	1.396	2.949	4.501	2.746	3.41	3.707	1.085	2.037
TCGA-BH-A18U-01A-21R-A12D-07	brca	5.129	2.146	-2.295	2.544	-0.466	1.017	6.11	5.749	0.239	5.695	-2.057	1.763	-0.569	-4.269	4.621	4.162	2.486	6.537	1.958	0.019	2.395	0.133	-4.015	3.86	2.799	5.596	8.118	1.4	4.996	2.951	2.605	1.543	0.823	5.27	-0.976	5.212	3.257	5.004	-1.884	3.522	1.563	3.388	4.347	3.576	3.333	3.148	1.388	1.411
TCGA-BH-A18V-06A-11R-A213-07	brca	5.277	1.814	-2.133	2.707	-0.329	0.363	6.007	5.628	0.429	5.735	-2.732	2.039	-0.295	-4.041	4.326	4.302	1.722	6.267	1.512	0.023	1.6	0.298	-3.677	3.833	2.97	5.323	7.947	0.47	4.773	2.402	2.954	0.964	0.633	5.194	-1.019	4.92	2.874	4.819	-2.652	3.665	1.816	3.099	4.389	3.053	3.674	3.217	1.185	1.753
TCGA-BH-A18V-01A-11R-A12D-07	brca	5.357	2.43	-2.234	2.777	-0.471	0.598	6.102	5.71	-0.069	5.732	-2.439	2.082	-0.052	-4.312	4.411	4.325	1.96	6.497	1.636	-0.109	1.859	0.203	-3.876	3.779	3.248	5.333	8.229	0.957	4.869	2.571	2.799	0.977	0.743	5.306	-0.569	4.904	2.918	4.988	-2.331	3.164	1.623	3.195	4.414	2.902	3.783	3.447	1.224	2.018
TCGA-BH-A1EN-01A-11R-A13Q-07	brca	4.961	2.567	-1.712	3.252	0.747	0.174	6.096	5.837	0.178	5.939	-1.192	1.945	-0.304	-3.638	4.651	4.246	1.769	6.499	1.65	0.652	2.222	0.363	-3.791	3.938	2.875	5.524	8.313	0.869	5.033	3.299	2.551	1.918	1.445	5.536	-0.821	5.323	2.964	5.137	-2.033	3.9	1.822	2.933	4.71	3.562	3.486	2.715	1.746	2.41
TCGA-BH-A1EO-01A-11R-A137-07	brca	4.896	2.133	-1.981	2.999	-0.202	0.814	6.114	5.926	0.748	5.802	-1.847	2.096	-0.425	-4.192	4.44	4.27	2.075	6.424	1.58	0.375	1.952	0.36	-4.049	3.953	3.047	5.479	8.254	1.178	4.942	2.556	3.594	0.914	0.973	5.34	-1.071	5.384	3.367	4.817	-2.012	3.579	1.707	3.257	4.558	3.173	3.606	3.862	1.506	1.74
TCGA-BH-A1ES-06A-12R-A24H-07	brca	4.63	2.429	-1.118	3.699	2.117	-0.047	6.131	5.968	0.507	5.945	-1.204	1.852	-0.216	-3.443	4.743	4.231	2.006	6.724	1.669	1.363	1.923	0.377	-3.941	3.968	3.009	5.643	8.411	0.867	4.867	3.442	3.304	2.167	1.624	5.364	-0.93	5.353	3.074	5.267	-1.988	4.667	1.894	3.245	4.735	3.658	3.581	3.461	1.737	2.275
TCGA-BH-A1ES-01A-11R-A137-07	brca	4.68	1.552	-1.57	3.5	0.882	0.149	6.174	5.905	0.085	5.786	-1.91	2.055	-0.172	-3.746	4.52	4.275	2.173	6.501	1.702	0.737	2.164	0.226	-4.135	3.89	3.024	5.488	8.113	0.978	4.891	2.883	2.893	1.287	1.425	5.426	-0.795	5.259	3.02	5.281	-2.251	4.145	1.568	3.041	4.682	3.398	3.541	2.801	1.559	1.066
TCGA-BH-A1ET-01A-11R-A137-07	brca	4.868	1.951	-1.601	3.053	0.279	1.305	6.123	5.851	0.602	5.776	-1.196	1.984	-0.292	-4.003	4.371	4.25	2.52	6.481	1.686	0.546	2.146	0.447	-3.812	3.873	2.827	5.347	8.303	1.294	4.9	2.75	3.067	1.58	1.193	5.336	-0.768	5.378	3.356	5.165	-2.093	3.815	1.592	3.498	4.536	3.517	3.308	3.256	1.67	1.227
TCGA-BH-A1EU-01A-11R-A137-07	brca	4.708	1.604	-1.96	2.887	-0.115	0.344	6.068	5.867	0.823	5.794	-2.11	2.017	-0.205	-4.185	4.356	4.179	2.03	6.434	1.546	0.329	1.768	0.355	-3.826	3.842	2.844	5.379	8.307	0.926	4.918	2.539	3.283	1.222	0.925	5.341	-1.141	5.27	3.364	4.716	-2.09	3.673	1.698	3.041	4.415	3.285	3.361	4.194	1.463	1.431
TCGA-BH-A1EV-01A-11R-A137-07	brca	5.083	2.537	-1.556	3.22	0.898	1.104	6.122	5.947	0.022	5.852	-1.481	1.958	-0.056	-3.829	4.573	4.207	2.719	6.634	1.948	0.796	2.35	0.214	-4.115	3.982	2.926	5.604	8.357	1.59	5.051	2.987	2.661	1.405	1.427	5.384	-0.731	5.385	3.195	5.28	-1.956	3.988	1.458	3.608	4.52	3.611	3.527	2.292	1.719	2.453
TCGA-BH-A1EW-01A-11R-A137-07	brca	4.33	1.955	-1.798	2.87	-0.358	0.408	6.099	5.814	0.531	5.807	-1.708	1.936	-0.618	-4.123	4.496	4.144	2.263	6.539	1.633	0.357	2.047	0.267	-4.029	3.84	2.989	5.448	8.344	1.038	4.974	2.905	2.743	1.427	0.915	5.364	-0.921	5.306	3.12	5.11	-2.28	3.736	1.702	3.265	4.55	3.459	3.736	3.118	1.572	1.62
TCGA-BH-A1EX-01A-11R-A13Q-07	brca	4.727	2.386	-1.948	2.868	0.252	0.176	6.102	5.864	0.313	5.832	-1.355	1.959	-0.621	-4.085	4.582	4.276	2.148	6.516	1.532	0.31	1.912	0.294	-4.02	3.92	3.067	5.433	8.294	0.676	4.962	2.911	2.349	1.253	1.03	5.42	-0.794	5.301	3.087	5.133	-1.915	3.722	1.594	2.992	4.669	3.511	3.599	2.954	1.622	2.114
TCGA-BH-A1EY-01A-11R-A13Q-07	brca	5.065	2.145	-1.943	2.893	-0.165	0.248	6.09	5.798	0.227	5.821	-1.383	2.059	-0.286	-4.027	4.659	4.126	2.048	6.571	1.611	0.423	1.874	0.388	-4.015	3.848	2.973	5.456	8.382	0.885	4.88	2.84	2.805	1.311	1.078	5.438	-0.71	5.285	3.114	4.931	-2.223	3.792	1.665	3.115	4.589	3.287	3.625	3.03	1.585	1.446
TCGA-BH-A1F0-01A-11R-A137-07	brca	5.024	2.281	-2.302	2.682	-0.528	0.3	6.002	5.669	0.535	5.622	-2.115	2.057	0.171	-4.287	4.366	4.248	1.928	6.164	1.359	0.005	1.726	0.353	-4.027	3.742	3.084	5.297	8.198	0.623	4.988	2.358	3.405	0.732	0.714	5.209	-0.865	5.122	3.098	4.458	-2.315	3.411	1.714	3.019	4.494	2.923	3.607	3.795	1.04	2.053
TCGA-BH-A1F2-01A-31R-A13Q-07	brca	4.944	2.388	-1.87	2.96	-0.147	0.662	6.185	5.928	0.362	5.797	-1.093	2.058	-0.621	-3.977	4.631	4.213	2.123	6.457	1.477	0.548	2.177	0.391	-4.007	3.924	3.015	5.579	8.274	1.163	5.028	2.686	3.178	1.308	1.155	5.393	-0.468	5.389	3.492	5.072	-2.021	3.685	1.692	3.171	4.665	3.351	3.582	3.996	1.451	2.047
TCGA-BH-A1F5-01A-12R-A13Q-07	brca	4.643	1.566	-1.412	3.55	1.321	0.803	6.172	5.936	0.122	5.862	-1.27	2.066	-0.398	-3.724	4.633	4.199	2.805	6.604	1.963	0.806	2.421	0.417	-3.904	4.027	2.915	5.449	8.307	1.534	5.025	3.232	2.419	1.791	1.353	5.516	-0.221	5.327	3.229	5.523	-1.484	4.399	1.628	3.646	4.737	3.685	3.386	2.618	1.837	0.87
TCGA-BH-A1F6-01A-11R-A13Q-07	brca	5.081	2.512	-1.977	2.975	0.066	0.197	6.153	5.718	-0.182	5.695	-2.227	1.925	0.264	-4.256	4.528	4.087	2.007	6.525	1.606	0.255	1.877	0.127	-4.39	3.818	3.178	5.269	8.145	0.746	4.891	2.695	2.587	0.991	0.85	5.162	-0.816	5.099	2.849	4.845	-2.194	3.436	1.606	3.122	4.639	2.978	3.581	2.715	1.213	1.937
TCGA-BH-A1F8-01A-11R-A13Q-07	brca	4.481	2.383	-1.767	3.144	0.653	1.213	6.153	5.855	0.252	5.789	-1.095	2.054	-0.758	-3.904	4.458	4.251	2.658	6.486	2.012	0.523	2.367	0.341	-3.909	3.885	2.869	5.494	8.371	1.35	5.035	3.141	2.742	1.627	1.179	5.422	-0.595	5.338	3.142	5.249	-1.929	3.853	1.696	3.505	4.549	3.542	3.482	2.581	1.536	2.005
TCGA-BH-A1FB-01A-11R-A13Q-07	brca	4.799	2.004	-1.953	2.899	0.07	0.614	6.101	5.806	1.048	5.796	-1.652	2.01	0.128	-4.182	4.364	4.208	2.215	6.412	1.589	0.27	2.001	0.372	-3.773	3.87	3.04	5.378	8.251	1.004	4.866	2.837	2.953	1.002	0.953	5.37	-0.779	5.177	3.382	4.756	-1.96	3.648	1.697	3.104	4.611	3.42	3.554	3.362	1.505	1.502
TCGA-BH-A1FC-01A-11R-A13Q-07	brca	4.777	1.945	-2.558	2.46	-0.724	1.173	5.968	5.456	-0.135	5.552	-3.055	1.809	0.758	-4.506	4.13	3.884	2.23	6.247	1.844	-0.311	1.891	0.068	-4.302	3.542	2.879	5.272	8.049	0.929	4.762	1.956	2.913	1.041	0.367	5.042	-1.6	4.685	2.632	4.536	-3.185	3.13	1.433	3.377	4.214	2.842	3.316	4.173	0.933	1.305
TCGA-BH-A1FD-01A-11R-A13Q-07	brca	4.972	2.205	-1.942	2.869	0.108	0.444	6.09	5.673	0.041	5.658	-1.916	1.913	-0.43	-3.87	4.349	4.164	2.263	6.423	1.696	0.285	2.089	0.137	-4.339	3.802	2.894	5.436	8.058	0.936	4.893	2.479	3.118	1.457	1.006	5.331	-1.094	5.304	3.122	5.02	-2.546	3.716	1.726	3.246	4.336	3.386	3.231	3.129	1.411	1.763
TCGA-BH-A1FE-06A-11R-A213-07	brca	4.552	2.316	-2.339	2.791	-0.637	0.194	6.105	5.773	1.373	5.625	-2.213	1.918	0.191	-4.497	4.24	4.118	1.645	6.331	1.3	0.236	1.819	0.513	-3.731	3.89	3.146	5.505	8.398	0.869	4.811	2.14	4.607	0.785	0.711	5.296	-1.473	5.513	3.646	4.554	-2.647	3.364	1.866	2.957	4.436	2.91	3.459	5.085	1.13	2.251
TCGA-BH-A1FE-01A-11R-A13Q-07	brca	5.078	2.073	-2.158	2.718	-0.213	0.547	6.107	5.75	1.165	5.758	-1.61	2.059	-0.004	-4.216	4.438	4.197	2.286	6.359	1.559	0.116	1.983	0.3	-3.594	3.809	2.983	5.386	8.336	1.014	4.916	2.617	2.948	1.121	0.711	5.283	-0.828	5.26	3.365	4.813	-2.266	3.528	1.647	3.094	4.442	3.211	3.466	3.655	1.411	1.472
TCGA-BH-A1FG-01A-11R-A13Q-07	brca	4.989	1.64	-1.425	3.474	1.91	1.224	6.18	5.901	-0.116	5.861	-1.355	1.843	-0.183	-3.466	4.636	4.114	2.892	6.767	1.998	0.741	2.374	0.252	-4.2	3.956	2.768	5.411	8.257	1.389	4.974	3.222	2.627	1.823	1.582	5.453	-0.73	5.341	3.08	5.343	-1.79	4.366	1.583	3.639	4.746	3.689	3.483	2.35	1.779	1.288
TCGA-BH-A1FH-01A-12R-A13Q-07	brca	4.938	1.967	-2.017	2.916	0.109	0.463	6.1	5.907	1.352	5.702	-1.653	2.037	-0.224	-4.224	4.38	4.246	2.128	6.469	1.618	0.453	2.024	0.372	-3.58	3.901	3.112	5.407	8.485	0.988	4.872	2.711	3.42	1.061	0.952	5.296	-0.979	5.37	3.579	5.071	-2.198	3.528	1.77	3.175	4.603	3.25	3.595	3.569	1.467	1.776
TCGA-BH-A1FJ-01A-11R-A13Q-07	brca	5.151	1.625	-1.45	3.152	1.631	0.24	6.171	5.692	-0.017	5.741	-1.561	2.001	-0.693	-3.658	4.528	4.195	2.102	6.586	1.755	0.753	2.123	0.207	-4.124	3.83	2.762	5.585	8.214	0.822	4.976	3.074	2.329	1.729	1.42	5.379	-0.926	5.415	2.91	5.292	-1.948	4.388	1.647	3.117	4.652	3.645	3.488	2.374	1.732	1.034
TCGA-BH-A1FL-01A-11R-A13Q-07	brca	5.107	1.648	-1.592	3.279	0.94	0.884	6.112	5.911	0.215	5.868	-1.493	1.904	-0.144	-3.773	4.542	4.114	2.384	6.618	1.945	0.634	2.319	0.171	-4.267	3.832	2.806	5.466	8.262	1.29	4.835	2.972	2.663	1.742	1.134	5.355	-0.948	5.293	3.06	5.423	-1.923	3.987	1.438	3.394	4.626	3.811	3.297	2.492	1.743	1.031
TCGA-BH-A1FM-01A-11R-A13Q-07	brca	4.28	1.986	-1.931	2.943	-0.036	0.838	6.15	5.812	0.183	5.797	-1.472	1.992	-0.55	-4.096	4.607	4.211	2.391	6.405	1.674	0.441	2.244	0.34	-4.436	3.976	2.985	5.534	8.195	1.079	4.938	2.552	3.451	1.325	0.877	5.367	-0.72	5.309	3.123	4.997	-2.065	3.839	1.738	3.353	4.558	3.256	3.565	3.481	1.468	1.682
TCGA-BH-A1FN-01A-11R-A13Q-07	brca	5.253	2.086	-2.029	2.76	-0.232	0.697	6.164	5.732	0.085	5.639	-2.223	1.963	-0.547	-4.179	4.33	4.28	2.097	6.43	1.827	0.481	2.088	0.219	-4.297	3.838	3.034	5.533	8.001	1.154	4.952	2.601	3.003	0.999	0.826	5.307	-1.136	5.241	3.056	5.018	-2.555	3.399	1.611	3.175	4.37	3.191	3.637	3.259	1.28	1.591
TCGA-BH-A1FR-01A-11R-A13Q-07	brca	4.775	1.251	-1.588	3.285	0.64	0.969	6.132	5.911	0.151	5.839	-1.835	1.818	0.488	-3.773	4.125	4.168	2.497	6.393	1.889	0.441	2.118	0.246	-4.153	3.804	2.813	5.417	8.396	1.194	4.887	2.864	2.931	1.729	1.14	5.367	-0.657	5.218	2.935	5.159	-1.929	3.862	1.516	3.417	4.404	3.398	3.368	2.884	1.628	0.349
TCGA-BH-A1FU-01A-11R-A14D-07	brca	5.132	2.33	-1.941	2.879	-0.314	0.403	6.049	5.841	0.775	5.672	-1.705	1.971	-0.375	-4.171	4.416	4.288	2.036	6.461	1.654	0.381	2.067	0.197	-3.993	3.879	3.115	5.474	8.087	0.957	4.883	2.662	2.614	0.876	0.757	5.281	-1.158	5.111	3.24	4.944	-2.552	3.557	1.567	3.026	4.474	3.103	3.547	3.07	1.368	2.09
TCGA-BH-A201-01A-11R-A14M-07	brca	4.958	2.285	-1.763	3.106	0.238	0.497	6.115	5.88	0.576	5.798	-1.684	2.036	-0.423	-4.041	4.587	4.3	2.064	6.526	1.562	0.536	2.05	0.256	-3.828	3.897	3.147	5.507	8.21	1.091	4.915	2.9	2.841	0.702	1.275	5.356	-0.745	5.18	3.228	5.142	-1.965	3.777	1.679	3.25	4.727	3.439	3.698	3.243	1.536	2.094
TCGA-BH-A202-01A-11R-A14M-07	brca	5.118	2.47	-2.429	2.622	-0.856	0.506	6.123	5.739	0.198	5.747	-1.692	1.937	-0.577	-4.309	4.413	4.147	2.209	6.44	1.748	0.009	2.213	0.192	-4.174	3.778	2.804	5.516	8.296	1.136	5.047	2.479	3.15	1.501	0.721	5.325	-1.043	5.245	2.983	4.928	-2.588	3.407	1.671	3.155	4.205	3.143	3.328	3.752	1.339	2.288
TCGA-BH-A203-01A-12R-A169-07	brca	5.044	2.28	-1.796	2.946	0.124	0.787	6.084	5.7	0.202	5.672	-1.459	1.934	-0.717	-4.046	4.231	4.246	2.25	6.572	1.699	0.387	2.156	0.074	-4.124	3.803	2.751	5.401	8.097	1.02	4.958	2.624	2.087	1.436	0.911	5.233	-1.036	5.082	2.932	5.067	-2.493	3.588	1.438	3.301	4.585	3.312	3.555	2.755	1.467	2.118
TCGA-BH-A204-01A-11R-A157-07	brca	4.436	1.509	-1.818	3.06	0.454	1.312	6.033	5.749	0.133	5.676	-1.609	1.802	0.336	-4.002	4.263	4.093	2.674	6.37	2.066	0.309	2.522	0.336	-3.995	3.709	2.817	5.426	8.283	1.299	4.904	2.793	3.434	2.027	0.897	5.277	-0.874	5.343	2.989	5.252	-2.123	3.822	1.493	3.622	4.341	3.456	3.263	4.203	1.586	0.839
TCGA-BH-A208-01A-11R-A157-07	brca	5.028	2.377	-2.079	2.882	-0.298	0.614	6.095	5.891	0.644	5.779	-1.737	2.014	-0.137	-4.209	4.384	4.268	1.747	6.402	1.558	0.217	1.868	0.409	-3.98	3.92	3.305	5.492	8.345	0.983	4.983	2.543	3.024	0.608	1.091	5.35	-1.087	5.214	3.272	4.987	-2.276	3.529	1.718	3.011	4.692	3.112	3.575	3.717	1.306	2.094
TCGA-BH-A209-01A-11R-A157-07	brca	4.74	2.013	-2.28	2.546	-0.752	0.772	5.95	5.501	0.415	5.609	-2.387	1.923	-0.018	-4.245	4.049	4.187	2.118	6.203	1.594	-0.036	1.954	0.173	-4.096	3.701	2.792	5.142	8.052	0.789	4.805	2.597	3.021	1.337	0.421	5.145	-1.47	5.057	3.025	4.689	-2.416	3.319	1.699	3.225	4.259	2.92	3.143	3.924	1.244	1.851
TCGA-BH-A28O-01A-11R-A22K-07	brca	4.97	2.193	-1.848	3.078	0.459	0.574	6.106	5.831	0.876	5.722	-1.798	2.013	0.032	-4.135	4.442	4.244	2.097	6.58	1.561	0.449	1.815	0.298	-3.772	3.862	3.085	5.381	8.306	0.888	4.833	2.869	2.733	1.012	1.135	5.324	-0.662	5.124	3.397	5.163	-2.153	3.85	1.727	3.055	4.662	3.162	3.614	3.33	1.633	1.839
TCGA-BH-A28Q-01A-11R-A16F-07	brca	5.006	1.759	-1.778	3.12	0.236	0.299	6.089	5.898	0.268	5.839	-1.691	1.863	-0.162	-3.974	4.525	4.258	2.163	6.456	1.632	0.425	1.932	0.248	-4.328	3.863	2.924	5.437	8.27	0.868	4.894	2.821	2.961	1.476	1.076	5.39	-1.208	5.343	3.041	5.203	-2.281	3.81	1.571	3.155	4.502	3.565	3.403	2.745	1.706	1.284
TCGA-BH-A2L8-01A-11R-A18M-07	brca	4.706	1.992	-2.225	2.813	-0.464	0.808	6.082	5.773	0.568	5.79	-1.741	1.947	-0.253	-4.362	4.276	4.144	2.48	6.434	1.65	0.034	2.085	0.258	-4.232	3.831	2.901	5.429	8.25	1.109	4.861	2.565	3.072	1.085	0.861	5.273	-1.269	5.139	2.973	4.799	-2.265	3.701	1.695	3.394	4.372	3.41	3.395	3.58	1.568	1.571
TCGA-BH-A42T-01A-11R-A24H-07	brca	5.026	1.949	-1.479	3.245	1.026	0.832	6.037	6.02	0.118	5.998	-2.566	1.845	-0.031	-3.891	4.463	4.087	2.439	6.627	1.661	0.599	2.2	0.132	-4.447	3.913	2.896	5.482	8.22	1.248	4.833	2.974	2.662	1.469	1.272	5.336	-1.511	5.206	3.145	5.163	-2.225	4.159	1.535	3.457	4.72	3.615	3.577	3.081	1.597	1.698
TCGA-BH-A42U-01A-12R-A24H-07	brca	5.056	2.281	-1.614	3.166	0.592	0.775	6.173	5.765	0.554	5.798	-1.924	1.947	-0.06	-3.982	4.446	4.292	2.103	6.619	1.591	0.487	1.996	0.202	-3.921	3.874	3.11	5.421	8.242	0.877	4.891	3.121	2.479	0.84	1.232	5.314	-0.378	5.08	3.344	4.994	-2.012	4.084	1.757	3.284	4.701	3.259	3.592	3.122	1.579	2.086
TCGA-BH-A42V-01A-11R-A24H-07	brca	4.965	2.024	-1.72	3.187	0.806	0.518	6.158	5.888	0.822	5.849	-1.762	1.961	0.11	-4.037	4.44	4.177	2.189	6.566	1.707	0.497	1.971	0.257	-3.94	3.818	2.984	5.382	8.228	0.957	4.815	3.121	2.779	1.195	1.094	5.34	-0.831	5.127	3.29	5.071	-1.975	3.928	1.632	3.212	4.741	3.423	3.62	2.78	1.774	1.632
TCGA-BH-A5IZ-01A-11R-A27Q-07	brca	5.382	2.453	-1.958	2.882	-0.091	0.446	6.112	5.819	-0.343	5.701	-2.683	1.885	0.79	-4.06	4.332	4.353	1.82	6.43	1.547	0.333	1.967	0.059	-4.166	3.862	3.205	5.396	8.146	0.854	4.871	2.485	2.677	1.039	0.766	5.277	-1.023	4.962	2.677	4.672	-2.59	3.624	1.484	3.102	4.71	3.021	3.664	2.756	1.183	2.05
TCGA-BH-A5J0-01A-11R-A27Q-07	brca	4.871	2.353	-1.486	3.22	1.03	0.764	6.118	5.931	0.289	5.908	-1.94	1.865	-0.2	-3.679	4.354	4.356	2.171	6.615	1.7	0.575	2.028	0.249	-4.013	3.925	2.914	5.45	8.246	1.091	4.912	2.988	2.787	1.249	1.27	5.421	-1.127	5.246	3.059	4.794	-2.011	4.014	1.666	3.296	4.71	3.613	3.497	2.551	1.692	1.923
TCGA-BH-A6R8-01A-21R-A33J-07	brca	4.779	1.566	-1.036	3.77	2.641	1.473	6.159	5.987	0.09	6.038	-1.362	1.834	-0.65	-3.282	4.516	4.111	2.878	6.781	2.148	0.971	2.56	0.071	-4.336	3.864	2.863	5.443	8.291	1.708	4.862	3.61	2.394	1.978	1.701	5.562	-0.458	5.412	3.204	5.223	-1.754	4.505	1.688	3.838	4.743	4.036	3.498	1.919	1.962	1.194
TCGA-BH-A6R9-01A-21R-A32P-07	brca	4.517	2.341	-2.132	2.931	-0.519	0.178	6.023	5.717	0.961	5.479	-2.321	1.898	0.265	-4.274	4.179	4.075	1.551	6.27	1.334	0.158	1.459	0.483	-3.854	3.829	3.147	5.446	8.2	0.828	4.686	1.941	4.77	0.14	0.534	5.227	-1.701	5.286	3.368	4.446	-3.029	3.312	1.673	2.841	4.377	2.887	3.485	4.818	0.996	2.333
TCGA-BH-A8FY-01A-11R-A36F-07	brca	4.874	1.047	-1.316	3.433	1.907	0.37	6.135	5.744	0.078	5.732	-1.86	1.878	-0.628	-3.405	4.604	4.048	2.223	6.618	1.77	0.911	2.097	0.197	-3.77	3.828	2.576	5.415	8.323	0.689	4.968	3.222	2.389	2.106	1.6	5.437	-0.866	5.247	2.965	5.357	-2.007	4.591	1.705	3.169	4.693	3.519	3.255	2.241	2.037	0.936
TCGA-BH-A8FZ-01A-11R-A352-07	brca	5.045	2.435	-1.944	2.909	-0.002	0.496	6.086	5.725	0.814	5.73	-1.597	2.041	-0.291	-4.228	4.463	4.425	1.998	6.583	1.576	0.289	1.83	0.421	-3.712	3.843	3.022	5.412	8.26	1.045	4.917	3.015	2.589	0.959	1.038	5.286	-0.728	5.177	3.107	4.72	-2.047	3.961	1.746	3.151	4.687	3.21	3.552	3.259	1.663	2.156
TCGA-BH-A8G0-01A-11R-A352-07	brca	4.904	2.001	-1.836	3.23	0.529	0.583	6.134	5.815	0.822	5.751	-1.57	2.037	-0.101	-3.994	4.473	4.304	2.058	6.54	1.58	0.374	1.891	0.321	-3.976	3.883	3.06	5.425	8.237	0.923	4.897	2.858	3.06	1.017	1.161	5.29	-0.874	5.189	3.41	4.796	-2.018	4.081	1.722	3.105	4.667	3.263	3.468	3.123	1.64	1.456
TCGA-BH-AB28-01A-31R-A41B-07	brca	4.943	2.168	-1.52	3.201	0.884	0.577	6.1	5.969	0.445	5.936	-1.528	1.963	0.695	-3.734	4.665	4.281	2.167	6.593	1.709	0.497	2.04	0.295	-4.009	3.862	2.936	5.453	8.223	0.849	4.941	2.869	2.601	1.589	1.198	5.457	-0.974	5.174	3.098	5.128	-2.33	4.201	1.662	3.218	4.672	3.517	3.536	2.541	1.785	1.773
TCGA-C8-A12K-01A-21R-A115-07	brca	4.998	1.745	-2.402	2.542	-0.645	0.285	6.039	5.506	0.026	5.544	-2.638	1.926	-0.084	-4.34	4.247	4.134	1.771	6.25	1.591	-0.219	1.666	0.207	-4.152	3.712	2.905	5.276	8.017	0.623	4.707	2.312	3.491	0.811	0.465	5.099	-1.15	5.001	2.628	4.052	-2.518	3.129	1.721	3.022	4.318	2.823	3.421	3.766	0.924	1.256
TCGA-C8-A12L-01A-11R-A115-07	brca	5.257	2.619	-2.135	2.747	-0.234	0.296	6.075	5.751	-0.08	5.816	-1.377	1.94	-0.458	-4.117	4.452	4.347	1.873	6.435	1.54	0.138	1.935	0.175	-4.163	3.878	2.968	5.404	8.025	0.745	5.035	2.715	2.21	1.261	1.013	5.316	-0.79	5.057	2.589	5.011	-2.337	3.778	1.687	2.977	4.567	3.137	3.676	2.539	1.301	2.278
TCGA-C8-A12M-01A-11R-A115-07	brca	4.116	1.73	-1.81	2.891	0.808	1.055	6.069	5.661	0.149	5.592	-1.925	1.828	-0.602	-4.08	4.227	4.038	2.539	6.566	1.981	0.542	2.471	0.2	-3.817	3.789	2.641	5.423	8.347	1.34	4.907	2.805	3.187	2.33	0.857	5.221	-1.173	5.216	2.965	4.958	-2.171	3.858	1.577	3.493	4.356	3.394	3.046	2.915	1.599	1.092
TCGA-C8-A12N-01A-11R-A115-07	brca	5.063	2.037	-1.705	3.138	0.212	0.843	6.138	5.917	0.187	5.993	-1.992	1.925	-0.19	-3.919	4.557	4.237	2.272	6.577	1.736	0.492	2.051	0.266	-4.269	3.907	2.957	5.552	8.208	1.243	4.863	2.939	2.969	1.155	1.184	5.379	-1.271	5.303	3.143	5.131	-1.849	3.985	1.656	3.211	4.626	3.491	3.585	3.082	1.489	1.488
TCGA-C8-A12O-01A-11R-A115-07	brca	5.194	2.463	-1.968	2.984	-0.007	0.965	6.135	5.822	0.42	5.752	-1.551	2.02	-0.676	-3.94	4.403	4.328	2.243	6.543	1.754	0.471	2.029	0.319	-4	3.881	3.001	5.467	8.152	1.094	4.993	2.856	3.199	1.004	1.053	5.361	-1.002	5.302	3.133	5.01	-1.939	3.81	1.678	3.319	4.603	3.343	3.633	3.365	1.456	2.161
TCGA-C8-A12P-01A-11R-A115-07	brca	5.211	2.498	-1.959	3.015	0.289	0.479	6.134	5.766	0.114	5.77	-1.413	1.85	-0.187	-3.935	4.562	4.273	2.072	6.487	1.825	0.551	2.054	0.21	-4.269	3.844	2.96	5.728	8.165	0.937	4.929	2.622	2.468	1.112	1.133	5.309	-0.819	5.307	3.145	4.97	-2.311	3.874	1.583	3.012	4.746	3.273	3.575	2.634	1.399	2.254
TCGA-C8-A12Q-01A-11R-A115-07	brca	5.177	2.529	-1.74	3.06	0.545	0.543	6.083	5.893	0.326	5.818	-0.713	1.955	0.739	-3.829	4.483	4.316	2.231	6.525	1.683	0.388	2.109	0.339	-3.852	3.893	2.951	5.391	8.181	1.02	4.957	2.676	2.259	1.278	1.202	5.34	-0.963	5.207	2.94	5.061	-2.331	3.972	1.595	3.075	4.656	3.398	3.629	2.703	1.543	2.24
TCGA-C8-A12T-01A-11R-A115-07	brca	5.193	2.227	-1.791	2.961	0.425	1.014	6.119	5.741	0.282	5.673	-1.843	1.854	-0.476	-3.873	4.511	4.266	2.28	6.605	1.853	0.557	2.313	0.219	-4.144	3.872	2.993	5.594	7.987	1.36	4.876	2.584	2.858	0.98	1.175	5.327	-1.159	5.242	3.172	4.933	-2.378	3.855	1.645	3.492	4.512	3.568	3.623	2.315	1.494	1.779
TCGA-C8-A12U-01A-11R-A115-07	brca	4.7	1.311	-1.738	3.017	1.009	1	6.013	5.477	-0.19	5.631	-1.532	1.716	-0.899	-3.576	4.364	3.907	2.862	6.531	2.026	0.475	2.504	-0.005	-4.095	3.642	2.612	5.502	8.188	1.264	4.663	3.099	2.429	2.266	1.096	5.143	-1.441	5.189	2.984	5.066	-2.461	3.854	1.366	3.584	4.438	3.744	3.046	2.088	1.79	0.307
TCGA-C8-A12V-01A-11R-A115-07	brca	4.794	1.81	-2.285	2.681	-0.097	0.309	6.014	5.517	0.434	5.584	-2.419	1.985	0.145	-4.36	4.158	3.977	1.746	6.189	1.484	-0.04	1.735	0.262	-3.878	3.654	2.953	5.098	8.153	0.507	4.723	2.41	3.508	0.871	0.596	5.115	-0.998	4.956	2.953	4.295	-2.505	3.196	1.619	2.866	4.278	2.778	3.401	3.632	0.916	1.623
TCGA-C8-A12W-01A-11R-A115-07	brca	5.099	2.321	-1.688	3.124	0.413	0.924	6.142	5.972	0.27	5.888	-1.952	1.849	-0.731	-3.747	4.614	4.233	2.451	6.664	1.709	0.6	2.172	0.23	-4.154	3.89	2.908	5.441	8.347	1.181	4.962	3.138	2.873	1.106	1.117	5.496	-0.911	5.203	3.128	5.039	-2.06	4.018	1.485	3.534	4.576	3.51	3.624	2.683	1.712	2.092
TCGA-C8-A12X-01A-11R-A115-07	brca	4.905	1.66	-1.297	3.56	1.651	0.816	6.121	6.026	0.115	5.881	-1.775	1.979	-0.694	-3.596	4.563	4.148	2.473	6.727	1.89	0.896	2.406	0.123	-3.993	3.93	2.878	5.493	8.396	1.114	4.796	3.298	2.698	1.826	1.529	5.464	-0.966	5.385	3.201	5.227	-1.912	4.513	1.499	3.458	4.686	3.548	3.473	2.126	1.731	1.08
TCGA-C8-A12Y-01A-11R-A12D-07	brca	5.225	1.966	-1.223	3.586	1.574	0.966	6.165	5.986	0.323	6.019	-2.035	1.952	-0.519	-3.717	4.717	4.21	2.334	6.608	1.875	0.7	2.117	0.192	-4.349	3.923	3.026	5.564	8.115	1.149	4.888	3.302	2.485	1.308	1.58	5.442	-0.92	5.312	3.072	5.076	-2.003	4.071	1.715	3.365	4.678	3.565	3.645	2.321	1.766	1.62
TCGA-C8-A12Z-01A-11R-A115-07	brca	5.217	2.649	-1.563	3.18	0.777	0.462	6.129	5.834	0.015	5.844	-0.948	1.972	-0.66	-3.688	4.442	4.254	2.552	6.595	1.764	0.462	2.618	0.139	-4.042	3.915	2.887	5.507	8.222	1.502	5.052	3.04	2.087	1.911	1.198	5.439	-0.863	5.26	2.949	5.441	-2.174	4.022	1.451	3.209	4.673	3.577	3.51	2.299	1.798	2.545
TCGA-C8-A130-01A-31R-A115-07	brca	5.099	2.149	-1.638	2.974	0.692	0.822	6.159	5.809	0.301	5.689	-2.156	1.781	-0.591	-3.869	4.342	4.17	2.191	6.523	1.878	0.423	2.203	0.173	-4.027	3.719	2.882	5.512	8.234	1.258	4.816	2.814	2.702	1.539	0.991	5.238	-1.124	5.196	3.064	5.182	-2.34	3.94	1.505	3.274	4.626	3.347	3.371	2.579	1.518	1.724
TCGA-C8-A131-01A-11R-A115-07	brca	5.188	2.632	-1.934	2.864	-0.013	0.117	6.063	5.807	-0.119	5.667	-1.326	1.941	-0.353	-3.998	4.657	4.36	1.968	6.545	1.642	0.252	1.971	0.234	-4.17	3.816	3.044	5.507	8.163	0.575	5.024	2.689	2.055	1.244	0.962	5.315	-1.125	5.127	2.787	4.881	-2.367	3.644	1.676	2.874	4.633	3.01	3.548	2.512	1.426	2.34
TCGA-C8-A132-01A-31R-A115-07	brca	5.121	2.189	-1.743	2.965	-0.101	0.434	6.069	5.849	0.561	5.74	-1.536	1.945	-0.1	-3.988	4.52	4.315	2.106	6.564	1.604	0.427	2.211	0.291	-3.954	3.911	3.032	5.425	8.22	0.994	4.933	2.846	3.046	1.048	1.035	5.394	-0.796	5.107	3.057	5.052	-2.183	3.871	1.527	3.097	4.555	3.467	3.527	3.245	1.586	1.775
TCGA-C8-A133-01A-32R-A12D-07	brca	4.452	1.536	-1.108	3.54	2.199	1.153	6.075	5.788	-0.112	5.937	-1.393	1.915	-0.5	-3.294	4.317	4.001	2.71	6.534	1.794	1.018	2.321	0.192	-4.205	3.852	2.777	5.454	8.327	1.178	4.819	2.978	3.208	2.339	1.428	5.381	-0.808	5.294	3.056	5.351	-2.143	4.308	1.626	3.599	4.605	3.783	3.11	1.898	1.765	0.7
TCGA-C8-A134-01A-11R-A115-07	brca	5.294	2.403	-1.889	2.985	0.149	0.705	6.073	5.734	-0.17	5.617	-2.139	1.92	-0.485	-4.119	4.629	4.229	2.118	6.479	1.746	0.483	1.863	0.131	-4.395	3.755	3.174	5.482	8.054	0.914	4.974	2.794	2.93	0.781	0.913	5.117	-1.136	4.921	2.882	3.89	-2.5	3.519	1.715	3.196	4.579	2.911	3.552	3.179	1.158	1.929
TCGA-C8-A135-01A-11R-A115-07	brca	5.064	2.507	-1.864	2.929	0.133	0.421	6.12	5.774	0.465	5.684	-1.102	1.964	-0.584	-3.926	4.478	4.278	2.195	6.482	1.635	0.343	2.176	0.179	-4.152	3.901	2.942	5.687	8.2	1	5.021	2.593	2.349	1.381	0.982	5.305	-1.083	5.225	3.038	5.011	-2.32	3.82	1.64	3.108	4.668	3.224	3.519	2.885	1.669	2.169
TCGA-C8-A137-01A-11R-A115-07	brca	5.263	2.54	-1.479	3.277	0.952	0.723	6.082	5.845	0.282	5.818	-1.166	1.869	-0.662	-3.695	4.639	4.316	2.308	6.535	1.765	0.606	2.284	0.171	-4.023	3.879	2.777	5.467	8.182	1.308	5.004	3.003	2.33	1.708	1.422	5.301	-0.908	5.184	3.02	5.185	-2.381	3.905	1.533	3.049	4.632	3.452	3.667	2.15	1.593	2.355
TCGA-C8-A138-01A-11R-A115-07	brca	5.24	2.462	-1.757	3.076	0.884	0.742	6.214	5.99	0.416	5.987	-1.649	1.934	-0.611	-4.069	4.595	4.264	2.273	6.582	1.727	0.47	2.131	0.225	-3.974	4.097	3.024	5.501	8.244	1.1	5.058	2.919	2.86	1.111	1.224	5.429	-0.593	5.257	3.181	4.98	-1.845	3.859	1.624	3.39	4.605	3.573	3.756	2.658	1.575	2.213
TCGA-C8-A1HE-01A-11R-A13Q-07	brca	5.125	2.028	-1.349	3.408	1.281	1.06	6.15	5.821	0.342	5.763	-1.459	1.958	-0.373	-3.669	4.352	4.195	2.539	6.658	1.819	0.674	2.225	0.285	-3.886	3.807	2.848	5.344	8.331	1.273	4.922	3.168	2.666	1.668	1.468	5.438	-0.927	5.309	3.061	5.329	-2.009	4.345	1.593	3.378	4.652	3.758	3.329	2.69	1.829	1.576
TCGA-C8-A1HF-01A-11R-A137-07	brca	4.959	2.127	-2.463	2.548	-0.905	0.655	6.072	5.564	0.205	5.602	-2.392	1.812	-0.637	-4.509	4.24	4.132	2.068	6.314	1.755	-0.061	2.11	0.091	-4.442	3.706	2.755	5.231	8.085	0.993	4.907	2.405	3.154	1.148	0.591	5.206	-1.401	4.988	2.897	4.776	-2.528	3.169	1.649	3.205	4.264	3.086	3.276	3.354	1.23	1.797
TCGA-C8-A1HG-01A-11R-A137-07	brca	4.911	0.585	-2.13	2.773	0.102	0.826	6.133	5.697	0.395	5.682	-2.44	1.788	-0.323	-4.022	4.163	4.116	2.406	6.245	1.921	0.096	2.15	0.099	-4.248	3.745	2.678	5.432	8.139	1.212	4.784	2.49	3.055	1.609	0.77	5.202	-1.044	5.249	2.799	4.806	-2.515	3.422	1.694	3.367	4.466	3.262	3.372	3.675	1.192	0.053
TCGA-C8-A1HI-01A-11R-A137-07	brca	4.546	2.245	-1.448	3.332	1.005	0.572	6.145	5.949	0.579	5.922	-1.239	1.888	-0.732	-3.643	4.597	4.258	2.184	6.696	1.786	0.605	2.279	0.32	-3.824	3.894	2.928	5.452	8.4	1.094	4.956	3.162	2.508	1.722	1.41	5.427	-0.885	5.191	3.136	5.308	-2.066	4.064	1.714	3.138	4.851	3.524	3.421	2.124	1.721	1.94
TCGA-C8-A1HJ-01A-11R-A13Q-07	brca	4.945	2.187	-2.299	2.78	-0.307	0.097	6.033	5.539	-0.036	5.555	-2.593	1.761	-0.39	-4.358	4.036	4.088	1.832	6.336	1.37	0.186	1.862	-0.052	-4.18	3.761	3.065	5.113	8.179	0.612	4.76	2.2	2.953	1.336	0.706	5.183	-1.367	5.108	2.868	4.519	-2.936	3.142	1.644	2.925	4.434	2.863	3.614	4.079	0.995	1.564
TCGA-C8-A1HK-01A-21R-A13Q-07	brca	5.066	2.354	-1.791	2.952	0.554	0.458	6.161	5.63	-0.112	5.669	-1.043	1.865	-0.766	-3.686	4.122	4.154	2.246	6.508	1.928	0.436	2.558	0.01	-3.377	3.783	2.572	5.376	8.336	1.021	4.874	2.749	2.27	2.074	1.072	5.242	-1.164	5.144	2.899	5.089	-2.574	3.784	1.45	2.922	4.435	3.551	3.466	1.982	1.615	1.898
TCGA-C8-A1HL-01A-11R-A137-07	brca	5.012	2.201	-1.604	3.013	0.481	0.568	6.091	5.833	0.478	5.839	-1.882	1.846	-1.049	-3.986	4.225	4.151	2.223	6.489	1.701	0.504	2.113	0.321	-3.946	3.855	2.878	5.456	8.255	0.833	4.943	2.975	2.902	1.767	1.179	5.275	-0.942	5.264	3.091	4.955	-2.303	3.864	1.568	3.182	4.543	3.481	3.546	2.805	1.564	1.94
TCGA-C8-A1HM-01A-12R-A137-07	brca	5.117	2.104	-2.044	2.891	0.446	0.12	6.043	5.659	0.206	5.587	-2.021	1.861	-0.549	-3.841	4.347	4.149	1.986	6.411	1.621	0.263	1.879	0.23	-4.249	3.708	2.72	5.342	8.016	0.591	4.923	2.606	2.819	1.75	0.901	5.298	-1.212	5.167	2.906	4.828	-2.226	3.767	1.626	3.156	4.353	3.365	3.304	2.767	1.331	1.784
TCGA-C8-A1HN-01A-11R-A137-07	brca	4.775	1.511	-1.488	3.135	1.253	0.745	6.157	5.859	-0.128	5.709	-1.05	1.774	-0.599	-3.491	4.602	4.044	2.419	6.591	1.837	0.774	2.239	0.045	-4.157	3.809	2.802	5.565	8.247	1.188	4.951	2.986	2.762	1.825	1.097	5.32	-0.792	5.405	3.093	5.249	-2.213	4.053	1.578	3.376	4.695	3.596	3.392	2.479	1.709	1.063
TCGA-C8-A1HO-01A-11R-A13Q-07	brca	4.177	0.502	-1.705	3.2	1.052	1.429	6.061	5.739	-0.105	5.736	-1.56	1.833	-0.56	-3.63	4.171	4.064	2.766	6.499	2.108	0.625	2.597	0.082	-4.151	3.805	2.743	5.38	8.218	1.428	4.785	2.884	2.938	1.938	1.103	5.271	-1.084	5.364	2.935	5.27	-2.291	3.799	1.543	3.721	4.454	3.627	3.354	2.494	1.494	-0.365
TCGA-C8-A26V-01A-11R-A16F-07	brca	5.203	2.123	-1.589	3.263	1.281	0.723	6.173	5.723	0.147	5.752	-1.374	2.026	-0.253	-3.495	4.621	4.3	2.214	6.565	1.849	0.624	2.199	0.314	-4.115	3.912	3.054	5.552	8.191	1.069	4.934	2.929	2.587	1.364	1.065	5.357	-0.777	5.309	3.011	5.259	-1.972	4.007	1.775	3.36	4.664	3.527	3.495	2.498	1.522	1.495
TCGA-C8-A26W-01A-11R-A16F-07	brca	5.21	2.089	-1.634	3.203	0.57	0.888	6.132	5.902	0.475	5.854	-2.229	1.998	-0.583	-3.871	4.46	4.123	2.359	6.46	1.808	0.443	2.021	0.199	-3.941	3.865	2.842	5.455	8.214	1.184	4.871	2.89	2.853	1.281	1.2	5.305	-1.034	5.217	3.171	5.15	-2.181	3.717	1.646	3.234	4.553	3.574	3.606	2.861	1.505	1.459
TCGA-C8-A26X-01A-31R-A16F-07	brca	5.035	2.354	-2.362	2.546	-0.655	0.392	6.06	5.619	0.409	5.596	-1.634	1.939	-0.073	-4.103	4.243	4.355	1.801	6.376	1.511	-0.022	1.805	0.246	-3.927	3.762	2.876	5.391	8.236	0.772	4.869	2.494	2.603	0.881	0.75	5.187	-1.305	5.264	3.117	4.422	-2.461	3.425	1.636	3.057	4.489	3.171	3.461	3.473	1.372	2.226
TCGA-C8-A26Y-01A-11R-A16F-07	brca	5.172	2.536	-1.388	3.252	1.244	0.686	6.077	5.559	-0.135	5.651	-0.949	1.975	-0.329	-3.372	4.77	4.304	2.29	6.563	1.618	0.576	2.057	0.176	-4.057	3.761	2.811	5.508	8.358	0.904	5.02	2.99	2.419	1.657	1.332	5.231	-0.834	5.213	2.664	5.082	-2.293	4.309	1.737	3.273	4.79	3.348	3.407	2.352	1.699	2.471
TCGA-C8-A26Z-01A-11R-A16F-07	brca	4.811	1.708	-1.478	3.525	1.527	1.289	6.08	6.025	0.445	5.958	-0.831	1.879	-0.682	-3.634	4.568	4.144	2.769	6.709	2.036	0.84	2.534	0.288	-4.014	3.902	2.852	5.599	8.356	1.395	4.872	3.331	2.518	2.019	1.379	5.427	-0.711	5.315	3.216	5.391	-1.766	4.326	1.446	3.757	4.62	3.711	3.397	1.844	1.86	1.437
TCGA-C8-A273-01A-11R-A16F-07	brca	4.91	2.391	-1.482	3.473	1.105	0.943	6.166	5.979	0.257	5.953	-1.762	1.914	0.131	-3.676	4.652	4.266	2.51	6.615	1.878	0.62	2.215	0.225	-4.014	3.944	2.973	5.507	8.187	1.327	4.939	3.075	2.95	1.367	1.396	5.514	-0.838	5.331	3.09	5.225	-1.569	4.147	1.674	3.489	4.633	3.487	3.648	1.947	1.718	1.992
TCGA-C8-A274-01A-11R-A16F-07	brca	5.186	2.412	-1.398	3.435	1.382	0.758	6.143	6.026	-0.163	5.917	-1.102	1.948	-0.528	-3.498	4.515	4.049	2.712	6.735	2.034	0.747	2.462	0.05	-4.209	3.855	2.865	5.403	8.328	1.185	5.018	3.201	2.323	2.105	1.595	5.417	-0.714	5.388	2.977	5.579	-2.247	4.404	1.501	3.516	4.795	3.862	3.342	1.965	1.968	2.221
TCGA-C8-A275-01A-21R-A16F-07	brca	5.262	2.473	-2.095	2.721	-0.242	0.69	6.062	5.693	0.213	5.765	-1.537	1.835	-0.529	-3.986	4.488	4.285	2.265	6.442	1.741	-0.049	2.349	0.217	-3.928	3.782	2.793	5.515	8.191	1.058	4.974	2.775	2.399	1.663	0.999	5.196	-0.892	5.09	2.843	4.864	-2.143	3.658	1.557	3.072	4.456	3.391	3.494	2.206	1.577	2.044
TCGA-C8-A278-01A-11R-A169-07	brca	4.94	2.364	-2.394	2.588	-0.346	0.43	6.042	5.58	0.253	5.727	-1.542	1.922	-0.263	-4.291	4.222	4.261	2.059	6.369	1.695	0.009	2.015	0.187	-4.24	3.758	2.794	5.35	8.189	1.019	4.832	2.515	2.52	1.228	0.579	5.281	-1.085	5.215	2.839	4.4	-2.49	3.411	1.624	3.165	4.292	3.125	3.352	3.185	1.276	1.963
TCGA-C8-A27A-01A-11R-A169-07	brca	5.216	1.085	-1.876	2.978	0.384	0.913	6.077	5.702	-0.142	5.691	-2.197	1.894	-0.153	-3.932	4.077	4.113	2.498	6.356	1.986	0.554	2.415	0.219	-4.165	3.629	2.749	5.26	8.395	1.252	4.888	2.724	3.523	2.118	0.871	5.291	-0.872	5.276	2.82	5.064	-2.446	3.549	1.531	3.559	4.3	3.353	3.533	3.681	1.407	0.067
TCGA-C8-A27B-01A-11R-A169-07	brca	5.275	2.392	-2.476	2.478	-0.636	0.196	6.012	5.6	-0.318	5.515	-2.31	2.034	0.085	-4.407	4.531	4.22	1.831	6.417	1.431	-0.206	1.681	0.167	-4.053	3.748	2.904	5.227	7.976	0.576	4.897	2.645	2.928	1.254	0.674	5.166	-1.022	5.009	2.574	4.657	-2.604	3.166	1.591	2.807	4.403	2.876	3.474	3.547	1.031	2.023
TCGA-C8-A3M7-01A-12R-A21T-07	brca	5.047	2.368	-1.954	2.936	0.129	0.495	6.183	5.834	0.904	5.775	-1.745	1.942	-0.319	-4.129	4.364	4.048	2.178	6.523	1.733	0.347	1.908	0.263	-3.739	3.791	2.981	5.343	8.385	0.744	4.892	2.715	2.357	1.376	1.109	5.305	-0.915	5.243	3.462	5.054	-2.153	3.685	1.668	3.116	4.58	3.267	3.468	2.987	1.606	2.078
TCGA-C8-A3M8-01A-11R-A213-07	brca	5.127	1.506	-1.389	3.383	1.293	0.703	6.161	5.921	0.283	5.873	-2.019	1.876	-0.794	-3.697	4.466	4.219	2.316	6.558	1.809	0.617	2.173	0.253	-3.938	3.872	2.914	5.591	8.387	1.163	4.885	3.009	2.995	1.719	1.39	5.311	-1.04	5.344	3.095	5.251	-1.97	4.22	1.55	3.477	4.672	3.547	3.537	2.462	1.741	0.98
TCGA-C8-A8HP-01A-11R-A36F-07	brca	5.175	2.682	-1.49	3.276	0.689	0.261	6.095	5.909	0.076	5.96	-1.09	1.827	-0.488	-3.724	4.663	4.217	2.087	6.698	1.8	0.406	2.188	0.109	-4.031	3.962	2.843	5.541	8.237	1.127	4.862	3.205	2.139	1.432	1.187	5.328	-0.736	5.131	2.877	4.925	-2.437	4.075	1.435	3.092	4.649	3.503	3.533	2.206	1.936	2.346
TCGA-C8-A8HQ-01A-11R-A36F-07	brca	4.959	2.111	-1.489	3.262	0.662	0.261	6.118	5.93	0.313	5.954	-1.933	1.859	-0.517	-3.805	4.316	4.226	2.161	6.582	1.522	0.635	1.94	0.245	-4.01	3.917	3.166	5.449	8.257	0.825	4.857	3.296	2.356	1.245	1.501	5.384	-0.919	5.196	3.246	5.044	-2.208	4.046	1.589	3.181	4.704	3.52	3.723	2.099	1.674	1.731
TCGA-C8-A8HR-01A-11R-A36F-07	brca	5.015	2.099	-1.705	2.91	0.076	0.431	6.125	5.845	0.79	5.825	-2.295	1.975	-0.203	-4.138	4.453	4.242	1.991	6.525	1.499	0.24	1.806	0.255	-3.824	3.9	3.069	5.529	8.236	0.959	4.867	2.786	3.314	0.962	1.051	5.295	-1.057	5.101	3.323	4.871	-1.962	3.743	1.655	3.17	4.449	3.248	3.581	3.346	1.492	1.787
TCGA-D8-A13Y-01A-11R-A115-07	brca	5.105	1.035	-2.094	2.985	0.558	0.884	6.079	5.734	-0.31	5.705	-2.806	1.757	0.052	-4.089	4.154	3.963	2.547	6.244	2.137	0.386	2.401	0.118	-4.398	3.641	2.705	5.468	8.411	1.17	4.636	2.777	3.212	1.996	0.954	5.232	-0.944	5.327	2.881	4.975	-2.339	3.796	1.641	3.325	4.282	3.304	3.535	4.442	1.197	-0.139
TCGA-D8-A13Z-01A-11R-A115-07	brca	5.246	2.51	-1.874	3.031	0.341	-0.006	6.108	5.721	0.105	5.703	-1.744	2.03	-0.053	-3.788	4.365	4.303	1.794	6.482	1.578	0.455	1.898	0.192	-4.131	3.876	3.085	5.47	8.274	0.532	4.984	2.685	2.809	1.02	1.073	5.381	-0.941	5.247	2.729	4.84	-2.61	3.921	1.674	3.036	4.642	3.269	3.57	3.02	1.25	2.425
TCGA-D8-A140-01A-11R-A115-07	brca	4.906	1.712	-1.773	3.207	0.761	1.144	6.165	5.885	0.077	5.849	-1.79	1.952	-0.357	-3.925	4.492	4.197	2.514	6.494	1.838	0.552	2.231	0.264	-3.953	3.787	2.772	5.578	8.31	1.349	4.891	2.783	3.014	1.635	1.161	5.343	-1.106	5.27	3.033	5.044	-2.005	3.9	1.571	3.379	4.409	3.628	3.284	3.018	1.57	0.947
TCGA-D8-A141-01A-11R-A115-07	brca	4.854	2.082	-2.343	2.578	-0.501	0.824	6.009	5.629	0.639	5.648	-1.75	1.909	-0.053	-4.335	4.117	4.253	2.093	6.302	1.512	0.038	1.823	0.298	-4.114	3.789	2.978	5.331	8.271	1.07	4.815	2.283	3.566	0.834	0.715	5.251	-1.517	5.182	3.19	4.705	-2.458	3.385	1.61	3.186	4.295	3.075	3.212	3.7	1.397	1.659
TCGA-D8-A142-01A-11R-A115-07	brca	5.176	2.486	-1.892	2.981	-0.173	0.527	6.144	5.856	0.285	5.714	-1.913	1.884	0.08	-4.089	4.656	4.277	1.964	6.501	1.686	0.483	1.81	0.187	-4.285	3.828	3.21	5.568	8.313	0.834	4.912	2.632	3.028	0.615	0.959	5.353	-0.97	5.227	3.088	4.874	-2.167	3.614	1.639	2.978	4.67	3.009	3.678	3.053	1.309	2.102
TCGA-D8-A143-01A-11R-A115-07	brca	5.167	2.355	-2.55	2.421	-0.493	0.03	6.011	5.618	-0.098	5.634	-1.883	1.89	-0.517	-4.49	4.236	4.16	2.011	6.464	1.608	-0.082	2.137	0.115	-4.109	3.696	2.862	5.337	8.204	0.535	4.847	2.617	2.947	1.539	0.632	5.186	-1.217	4.979	2.813	4.991	-2.921	3.288	1.489	2.848	4.365	2.976	3.426	3.204	1.071	1.915
TCGA-D8-A145-01A-11R-A115-07	brca	4.942	1.839	-1.916	2.854	0.158	0.808	6.086	5.859	0.784	5.771	-1.677	2	-0.182	-4.068	4.49	4.177	2.502	6.484	1.819	0.447	2.141	0.313	-3.88	3.82	2.94	5.379	8.377	1.061	4.955	2.758	2.628	1.169	1.116	5.387	-0.747	5.248	3.383	5.185	-2.064	3.771	1.56	3.385	4.58	3.538	3.482	2.895	1.574	1.293
TCGA-D8-A146-01A-31R-A115-07	brca	4.95	1.862	-1.606	3.117	0.897	0.689	6.057	5.772	0.596	5.761	-1.346	1.981	-0.399	-3.81	4.388	4.241	2.365	6.601	1.734	0.613	2.05	0.267	-3.908	3.864	2.938	5.429	8.279	1.104	4.955	2.726	2.737	1.127	1.316	5.363	-0.877	5.258	3.217	5.12	-2.173	3.99	1.679	3.237	4.62	3.445	3.532	3.218	1.6	1.418
TCGA-D8-A147-01A-11R-A115-07	brca	5.227	2.439	-2.128	2.795	-0.051	0.751	6.137	5.844	0.073	5.748	-2.408	1.985	-0.245	-4.343	4.593	4.263	1.923	6.5	1.792	0.207	2.111	0.039	-4.37	3.857	3.292	5.435	8.057	1.102	4.954	2.653	2.981	0.691	0.835	5.371	-0.503	5.079	2.92	4.81	-2.208	3.505	1.586	3.185	4.576	2.944	3.796	3.583	1.101	2.138
TCGA-D8-A1J8-01A-11R-A13Q-07	brca	4.91	2.309	-2.088	2.747	0.007	0.287	6.113	5.74	0.412	5.757	-1.423	2.086	-0.577	-4.093	4.474	4.326	2.111	6.482	1.556	0.268	1.999	0.398	-3.865	3.836	2.959	5.406	8.234	0.793	4.97	2.743	3.037	1.255	0.985	5.372	-0.898	5.294	3.018	4.788	-2.293	3.629	1.714	3.106	4.543	3.449	3.462	3.269	1.51	1.684
TCGA-D8-A1J9-01A-11R-A13Q-07	brca	5	2.499	-1.632	3.161	0.626	0.658	6.105	5.82	0.049	5.915	-1.222	1.956	-0.602	-3.89	4.536	4.324	2.315	6.512	1.822	0.553	2.313	0.277	-3.648	3.922	2.926	5.474	8.306	1.252	4.933	2.861	2.277	1.437	1.281	5.367	-1.066	5.256	2.948	5.312	-2.223	3.898	1.623	3.129	4.471	3.515	3.585	2.422	1.58	2.121
[truncated: 9,102 more rows]
[truncated: 224 more columns]
